# Supplementary material for: Herpes simplex virus 1 harboring poly(T) DNA sequences as a key ligand for AIM2 inflammasome activation and host defense
Source: Nat Commun. 2026 Apr 13;17:5161. doi: 10.1038/s41467-026-71896-w (PMC13250049; doi:10.1038/s41467-026-71896-w)
Supplement: Supplementary file 3 — Supplementary Data 1 [file 41467_2026_71896_MOESM3_ESM.xlsx]

## Sheet: S1
Supplemenary Data 1. Identification of RNA Viruses with Poly(T) Sequences of Length23 (T₍₂₃₎) and 14 (T₍₁₄₎) from the NCBI Public Virus Database Total data: 12,738,910. Duplicated entries: 2,069,973. Total samples used for analysis: 10,668,937
Row	RNA Genomes Containing T(14) Sequence (File Name)	Virus Species	Sequence size(nt)	RNA Genomes Containing T(23) Sequence (File Name)	Virus Species	Sequence size(nt)
1	A77043.1__Sequence_1_from_Patent_EP0704533.fasta	Unidentified influenza virus	5373	AB435162.2__Hepacivirus_hominis_subtype_1b_genomic_RNA,_complete_genome,_hiroshima_acute_hepatitis,_clone__HCV-KT9.fasta	Hepacivirus	9898
2	AB001040.1__Hepacivirus_hominis_(subtype_1b)_genomic_RNA_for_polyprotein_and_3'UTR,_partial_cds.fasta	Hepacivirus	535	AB442221.1__Hepatitis_C_virus_subtype_1b_genomic_RNA,_complete_genome,_clone__KAH4.fasta	Hepacivirus	9831
3	AB047209.1__Human_endogenous_retrovirus_HERV-K(I)_DNA,_complete_sequence_and_flanking_region.fasta	Human_endogenous_retrovirus	11418	AB442222.1__Hepatitis_C_virus_subtype_1b_genomic_RNA,_complete_genome,_clone__1B-5.fasta	Hepacivirus	9834
4	AB435162.2__Hepacivirus_hominis_subtype_1b_genomic_RNA,_complete_genome,_hiroshima_acute_hepatitis,_clone__HCV-KT9.fasta	Hepacivirus	9898	AB558135.2__Hepatitis_C_virus_isolate_M2123_genomic_RNA,_nearly_complete_genome.fasta	Hepacivirus	9702
5	AB442221.1__Hepatitis_C_virus_subtype_1b_genomic_RNA,_complete_genome,_clone__KAH4.fasta	Hepacivirus	9831	AB559564.1__Hepacivirus_hominis_HCV_gene_for_hepatitis_C_virus_polyprotein,_complete_cds.fasta	Hepacivirus	9760
6	AB442222.1__Hepatitis_C_virus_subtype_1b_genomic_RNA,_complete_genome,_clone__1B-5.fasta	Hepacivirus	9834	AB622121.1__Hepacivirus_hominis_gene_for_polyprotein,_complete_cds,_isolate__HC10-0804.fasta	Hepacivirus	9698
7	AB558135.2__Hepatitis_C_virus_isolate_M2123_genomic_RNA,_nearly_complete_genome.fasta	Hepacivirus	9702	AB677527.1__Hepacivirus_hominis_gene_for_polyprotein,_complete_cds,_isolate__HCV-B5808.fasta	Hepacivirus	9717
8	AB559564.1__Hepacivirus_hominis_HCV_gene_for_hepatitis_C_virus_polyprotein,_complete_cds.fasta	Hepacivirus	9760	AB677528.1__Hepacivirus_hominis_gene_for_polyprotein,_complete_cds,_isolate__HCV-M4430.fasta	Hepacivirus	9717
9	AB622121.1__Hepacivirus_hominis_gene_for_polyprotein,_complete_cds,_isolate__HC10-0804.fasta	Hepacivirus	9698	AB677533.1__Hepacivirus_hominis_gene_for_polyprotein,_complete_cds,_isolate__HCV-M8774.fasta	Hepacivirus	9717
10	AB677527.1__Hepacivirus_hominis_gene_for_polyprotein,_complete_cds,_isolate__HCV-B5808.fasta	Hepacivirus	9717	AB690460.1__Hepatitis_C_virus_subtype_2a_genomic_RNA,_complete_genome,_strain__JFH2.1.fasta	Hepacivirus	9932
11	AB677528.1__Hepacivirus_hominis_gene_for_polyprotein,_complete_cds,_isolate__HCV-M4430.fasta	Hepacivirus	9717	AB690461.1__Hepatitis_C_virus_subtype_2a_genomic_RNA,_complete_genome,_strain__J6CF_JFH2.1.fasta	Hepacivirus	9937
12	AB677533.1__Hepacivirus_hominis_gene_for_polyprotein,_complete_cds,_isolate__HCV-M8774.fasta	Hepacivirus	9717	AB691595.1__Hepatitis_C_virus_subtype_3a_genomic_RNA,_complete_genome,_strain__S310_A.fasta	Hepacivirus	9902
13	AB690460.1__Hepatitis_C_virus_subtype_2a_genomic_RNA,_complete_genome,_strain__JFH2.1.fasta	Hepacivirus	9932	AB779562.1__Hepatitis_C_virus_subtype_1b_RNA,_complete_genome,_isolate__LyHCVserumSR.fasta	Hepacivirus	9698
14	AB690461.1__Hepatitis_C_virus_subtype_2a_genomic_RNA,_complete_genome,_strain__J6CF_JFH2.1.fasta	Hepacivirus	9937	AB792683.1__Hepatitis_C_virus_subtype_3a_genomic_RNA,_complete_genome,_strain__HCV-TYMM.fasta	Hepacivirus	9899
15	AB691595.1__Hepatitis_C_virus_subtype_3a_genomic_RNA,_complete_genome,_strain__S310_A.fasta	Hepacivirus	9902	AB795432.3__Hepatitis_C_virus_subtype_4a_genomic_RNA,_complete_genome,_isolate__HCVgenotype4a-KM.fasta	Hepacivirus	9963
16	AB779562.1__Hepatitis_C_virus_subtype_1b_RNA,_complete_genome,_isolate__LyHCVserumSR.fasta	Hepacivirus	9698	AB828699.1__Hepatitis_C_virus_subtype_1b_genomic_RNA,_complete_genome,_strain__Pt1-98_R.fasta	Hepacivirus	9846
17	AB792683.1__Hepatitis_C_virus_subtype_3a_genomic_RNA,_complete_genome,_strain__HCV-TYMM.fasta	Hepacivirus	9899	AF009069.1__Hepatitis_C_virus_genomic_RNA,_3'_nonstranslated_region,_partial_sequence._clone_#1.2.fasta	Hepacivirus	389
18	AB795432.3__Hepatitis_C_virus_subtype_4a_genomic_RNA,_complete_genome,_isolate__HCVgenotype4a-KM.fasta	Hepacivirus	9963	AF009070.1__Hepatitis_C_virus_genomic_RNA,_3'_nonstranslated_region,_partial_sequence._clone_#8.fasta	Hepacivirus	402
19	AB828699.1__Hepatitis_C_virus_subtype_1b_genomic_RNA,_complete_genome,_strain__Pt1-98_R.fasta	Hepacivirus	9846	AF009071.1__Hepatitis_C_virus_genomic_RNA,_3'_nonstranslated_region,_partial_sequence._clone_#10.fasta	Hepacivirus	460
20	AB828700.1__Hepatitis_C_virus_subtype_1b_genomic_RNA,_complete_genome,_strain__Pt1-98_Q1.fasta	Hepacivirus	9847	AF009072.1__Hepatitis_C_virus_genomic_RNA,_3'_nonstranslated_region,_partial_sequence._clone_#74.fasta	Hepacivirus	425
21	AF009069.1__Hepatitis_C_virus_genomic_RNA,_3'_nonstranslated_region,_partial_sequence._clone_#1.2.fasta	Hepacivirus	389	AF009073.1__Hepatitis_C_virus_genomic_RNA,_3'_nonstranslated_region,_partial_sequence._clone_#5.fasta	Hepacivirus	359
22	AF009070.1__Hepatitis_C_virus_genomic_RNA,_3'_nonstranslated_region,_partial_sequence._clone_#8.fasta	Hepacivirus	402	AF009074.1__Hepatitis_C_virus_genomic_RNA,_3'_nonstranslated_region,_partial_sequence._clone_#19.fasta	Hepacivirus	397
23	AF009071.1__Hepatitis_C_virus_genomic_RNA,_3'_nonstranslated_region,_partial_sequence._clone_#10.fasta	Hepacivirus	460	AF009075.1__Hepatitis_C_virus_genomic_RNA,_3'_nonstranslated_region,_partial_sequence._clone_#16.fasta	Hepacivirus	431
24	AF009072.1__Hepatitis_C_virus_genomic_RNA,_3'_nonstranslated_region,_partial_sequence._clone_#74.fasta	Hepacivirus	425	AF009076.1__Hepatitis_C_virus_genomic_RNA,_3'_nonstranslated_region,_partial_sequence._clone_#27.fasta	Hepacivirus	442
25	AF009073.1__Hepatitis_C_virus_genomic_RNA,_3'_nonstranslated_region,_partial_sequence._clone_#5.fasta	Hepacivirus	359	AF352565.1__Classical_swine_fever_virus_polyprotein_gene,_complete_cds.fasta	Classical_swine_fevervirus	12622
26	AF009074.1__Hepatitis_C_virus_genomic_RNA,_3'_nonstranslated_region,_partial_sequence._clone_#19.fasta	Hepacivirus	397	AJ851228.1__Hepatitis_C_virus_gene_for_polyprotein,_genomic_RNA,_isolate_Equatorial_Guinea.fasta	Hepacivirus	9732
27	AF009075.1__Hepatitis_C_virus_genomic_RNA,_3'_nonstranslated_region,_partial_sequence._clone_#16.fasta	Hepacivirus	431	AX057088.1__Sequence_3_from_Patent_WO0075338.fasta	Hepacivirus	9818
28	AF009076.1__Hepatitis_C_virus_genomic_RNA,_3'_nonstranslated_region,_partial_sequence._clone_#27.fasta	Hepacivirus	442	AX057090.1__Sequence_5_from_Patent_WO0075338.fasta	Hepacivirus	9818
29	AF023287.1__Buggy_Creek_virus_81V1822_3'UTR.fasta	Buggy_Creekvirus	263	AX057094.1__Sequence_9_from_Patent_WO0075338.fasta	Hepacivirus	9818
30	AF023299.1__Venezuelan_equine_encephalitis_virus_Ag80-663_3'UTR.fasta	Venezuelan_equine_encephalitisvirus	264	AX057394.1__Sequence_3_from_Patent_WO0075337.fasta	Hepacivirus	9338
31	AF339474.1__Buggy_Creek_virus_strain_81V8122_nonstructural_protein_4_gene,_partial_cds;_and_structural_polyprotein_precursor,_gene,_complete_cds.fasta	Buggy_Creekvirus	4763	AX100563.1__Sequence_1_from_Patent_WO0121807.fasta	Hepacivirus	9723
32	AF352565.1__Classical_swine_fever_virus_polyprotein_gene,_complete_cds.fasta	Classical_swine_fevervirus	12622	BK059437.1__TPA_asm__Matryoshka_RNA_virus_3_RNA-dependent_RNA_polymerase_gene,_complete_cds.fasta	Matryoshka_RNAvirus	3405
33	AJ277947.1__Hepatitis_GB_virus_B_genomic_RNA.fasta	Hepatitis_GB_virus	9600	D00825.1__Hepatitis_C_virus_gene_for_NS5_protein,_partial_cds,_isolate__HC-J1.fasta	Hepacivirus	1324
34	AJ428955.1__Hepatitis_GB_virus_B_subgenomic_replicon_neoRepB.fasta	Hepatitis_GB_virus	8223	D00826.1__Hepatitis_C_virus_gene_for_NS5_protein,_partial_cds,_isolate__HC-J4.fasta	Hepacivirus	1272
35	AJ745092.1__Cucumber_mosaic_virus_partial_gene_for_coat_protein,_genomic_RNA,_isolate_orn.fasta	Cucumber_mosaicvirus	457	D00828.1__Hepatitis_C_virus_gene_for_NS5_protein,_partial_cds,_isolate__HC-J7.fasta	Hepacivirus	1327
36	AJ851228.1__Hepatitis_C_virus_gene_for_polyprotein,_genomic_RNA,_isolate_Equatorial_Guinea.fasta	Hepacivirus	9732	D10076.1__Hepatitis_C_virus_gene_for_NS5,_partial_cds,_isolate__HC-J5.fasta	Hepacivirus	1300
37	AM910652.2__Hepatitis_C_virus_subtype_1g_complete_genome.fasta	Hepacivirus	9707	D63922.1__Hepatitis_C_virus_genomic_RNA,_3'_UTR.fasta	Hepacivirus	276
38	AX057088.1__Sequence_3_from_Patent_WO0075338.fasta	Hepacivirus	9818	D84263.2__Hepatitis_C_virus_(isolate_VN235)_genomic_RNA,_complete_genome.fasta	Hepacivirus	9850
39	AX057090.1__Sequence_5_from_Patent_WO0075338.fasta	Hepacivirus	9818	D84264.2__Hepatitis_C_virus_(isolate_VN405)_genomic_RNA,_complete_genome.fasta	Hepacivirus	9836
40	AX057094.1__Sequence_9_from_Patent_WO0075338.fasta	Hepacivirus	9818	D84265.2__Hepatitis_C_virus_(isolate_VN004)_genomic_RNA,_complete_genome.fasta	Hepacivirus	9856
41	AX057394.1__Sequence_3_from_Patent_WO0075337.fasta	Hepacivirus	9338	DD030813.1__SELF_REPLICATING_RNA_MOLECULE_FROM_HEPATITIS_C_VIRUS.fasta	Hepacivirus	8849
42	AX100563.1__Sequence_1_from_Patent_WO0121807.fasta	Hepacivirus	9723	DD070077.1__PROCESS_FOR_THE_REPLICATION_OF_THE_HEPATITIS_C_VIRUS.fasta	Hepacivirus	9849
43	AY259122.1__Classical_swine_fever_virus_strain_Riems,_complete_genome.fasta	Classical_swine_fevervirus	12565	DD138653.1__Nucleic_acid_and_gene_derived_from_new_HCV_strain_and_replicon-replicating_cell_using_said_gene.fasta	Hepacivirus	6478
44	AY328477.1__Cryphonectria_cubensis_mitovirus_1b_RNA-dependent_RNA_polymerase_gene,_complete_cds.fasta	Cryphonectria_cubensis_mitovirus	2742	DQ071885.1__Hepatitis_C_virus_subtype_1b_polyprotein_mRNA,_complete_cds.fasta	Hepacivirus	9839
45	BK059437.1__TPA_asm__Matryoshka_RNA_virus_3_RNA-dependent_RNA_polymerase_gene,_complete_cds.fasta	Matryoshka_RNAvirus	3405	EF032892.1__Hepatitis_C_virus_subtype_1b_isolate_BR1427_P1_10.7.03_polyprotein_gene,_complete_cds.fasta	Hepacivirus	9699
46	BK062723.1__TPA_asm__Ranunculus_white_mottle_virus_hele_segment_RNA3_coat_protein_gene,_complete_cds.fasta	Ranunculus_white_mottlevirus	1626	EF407415.1__Hepatitis_C_virus_isolate_3018_polyprotein_gene,_complete_cds.fasta	Hepacivirus	9624
47	D00825.1__Hepatitis_C_virus_gene_for_NS5_protein,_partial_cds,_isolate__HC-J1.fasta	Hepacivirus	1324	EF407425.1__Hepatitis_C_virus_isolate_6071_polyprotein_gene,_complete_cds.fasta	Hepacivirus	9597
48	D00826.1__Hepatitis_C_virus_gene_for_NS5_protein,_partial_cds,_isolate__HC-J4.fasta	Hepacivirus	1272	EF407433.1__Hepatitis_C_virus_isolate_7046_polyprotein_gene,_complete_cds.fasta	Hepacivirus	9625
49	D00828.1__Hepatitis_C_virus_gene_for_NS5_protein,_partial_cds,_isolate__HC-J7.fasta	Hepacivirus	1327	EF407447.1__Hepatitis_C_virus_isolate_8004_polyprotein_gene,_complete_cds.fasta	Hepacivirus	9642
50	D10076.1__Hepatitis_C_virus_gene_for_NS5,_partial_cds,_isolate__HC-J5.fasta	Hepacivirus	1300	EF407452.1__Hepatitis_C_virus_isolate_2005_polyprotein_gene,_complete_cds.fasta	Hepacivirus	9622
51	D14308.1__Hepatitis_C_virus_gene_for_NS5_protein,_partial_cds,_isolate__Th85.fasta	Hepacivirus	1245	EF407454.1__Hepatitis_C_virus_isolate_6031_polyprotein_gene,_complete_cds.fasta	Hepacivirus	9590
52	D14310.1__Hepatitis_C_virus_gene_for_NS5_protein,_partial_cds,_isolate__US114.fasta	Hepacivirus	1243	EF407456.1__Hepatitis_C_virus_isolate_4025_polyprotein_gene,_complete_cds.fasta	Hepacivirus	9651
53	D14312.1__Hepatitis_C_virus_gene_for_NS5_protein,_partial_cds,_isolate__HEM26.fasta	Hepacivirus	1242	EF407457.1__Hepatitis_C_virus_isolate_1003_polyprotein_gene,_complete_cds.fasta	Hepacivirus	9516
54	D16615.1__Hepatitis_C_virus_gene_for_NS5,_partial_cds,_isolate__NE125.fasta	Hepacivirus	1245	EF407459.1__Hepatitis_C_virus_isolate_1010_polyprotein_gene,_complete_cds.fasta	Hepacivirus	9624
55	D16617.1__Hepatitis_C_virus_gene_for_NS5,_partial_cds,_isolate__NE137.fasta	Hepacivirus	1232	EF407460.1__Hepatitis_C_virus_isolate_8007_polyprotein_gene,_complete_cds.fasta	Hepacivirus	9622
56	D16619.1__Hepatitis_C_virus_gene_for_NS5,_partial_cds,_isolate__NE145.fasta	Hepacivirus	1241	EF407461.1__Hepatitis_C_virus_isolate_5004_polyprotein_gene,_complete_cds.fasta	Hepacivirus	9655
57	D16621.1__Hepatitis_C_virus_gene_for_NS5,_partial_cds,_isolate__NE274.fasta	Hepacivirus	1239	EF407462.1__Hepatitis_C_virus_isolate_6047_polyprotein_gene,_complete_cds.fasta	Hepacivirus	9619
58	D37852.1__Hepatitis_C_virus_gene_for_NS5_protein,_partial_cds,_isolate__ThK164.fasta	Hepacivirus	1238	EF407463.1__Hepatitis_C_virus_isolate_5049_polyprotein_gene,_complete_cds.fasta	Hepacivirus	9617
59	D37853.1__Hepatitis_C_virus_gene_for_NS5,_partial_cds.fasta	Hepacivirus	1216	EF407465.1__Hepatitis_C_virus_isolate_6017_polyprotein_gene,_complete_cds.fasta	Hepacivirus	9619
60	D37856.1__Hepatitis_C_virus_gene_for_NS5_protein,_partial_cds,_isolate__ThKL24.fasta	Hepacivirus	1256	EF407467.1__Hepatitis_C_virus_isolate_2006_polyprotein_gene,_complete_cds.fasta	Hepacivirus	9627
61	D37861.1__Hepatitis_C_virus_gene_for_NS5_protein,_partial_cds,_isolate__ThK248.fasta	Hepacivirus	1243	EF407469.1__Hepatitis_C_virus_isolate_4014_polyprotein_gene,_complete_cds.fasta	Hepacivirus	9618
62	D37865.1__Hepatitis_C_virus_gene_for_NS5_protein,_partial_cds,_isolate__ThKF68.fasta	Hepacivirus	1246	EF407470.1__Hepatitis_C_virus_isolate_4064_polyprotein_gene,_complete_cds.fasta	Hepacivirus	9629
63	D49759.1__Hepatitis_C_virus_isolate_JK012_gene_for_NS5,_partial_cds.fasta	Hepacivirus	1227	EF407471.1__Hepatitis_C_virus_isolate_5044_polyprotein_gene,_complete_cds.fasta	Hepacivirus	9616
64	D49761.1__Hepatitis_C_virus_isolate_JK025_gene_for_NS5,_partial_cds.fasta	Hepacivirus	1248	EF407472.1__Hepatitis_C_virus_isolate_4034_polyprotein_gene,_complete_cds.fasta	Hepacivirus	9620
65	D49765.1__Hepatitis_C_virus_isolate_JK055_gene_for_NS5,_partial_cds.fasta	Hepacivirus	1232	EF407479.1__Hepatitis_C_virus_isolate_4036_polyprotein_gene,_complete_cds.fasta	Hepacivirus	9621
66	D49767.1__Hepatitis_C_virus_isolate_JK070_gene_for_NS5,_partial_cds.fasta	Hepacivirus	1228	EF407480.1__Hepatitis_C_virus_isolate_3043_polyprotein_gene,_complete_cds.fasta	Hepacivirus	9620
67	D49768.1__Hepatitis_C_virus_isolate_JK072_gene_for_NS5,_partial_cds.fasta	Hepacivirus	1256	EF407482.1__Hepatitis_C_virus_isolate_6053_polyprotein_gene,_complete_cds.fasta	Hepacivirus	9560
68	D49769.1__Hepatitis_C_virus_isolate_JK081_gene_for_NS5,_partial_cds.fasta	Hepacivirus	1243	EF407484.1__Hepatitis_C_virus_isolate_5061_polyprotein_gene,_complete_cds.fasta	Hepacivirus	9468
69	D49771.1__Hepatitis_C_virus_isolate_JK093_gene_for_NS5,_partial_cds.fasta	Hepacivirus	1233	EF407485.1__Hepatitis_C_virus_isolate_7026_polyprotein_gene,_complete_cds.fasta	Hepacivirus	9626
70	D49772.1__Hepatitis_C_virus_isolate_JK109_gene_for_NS5,_partial_cds.fasta	Hepacivirus	1244	EF407487.1__Hepatitis_C_virus_isolate_6057_polyprotein_gene,_complete_cds.fasta	Hepacivirus	9620
71	D49773.1__Hepatitis_C_virus_isolate_JK111_gene_for_NS5,_partial_cds.fasta	Hepacivirus	1225	EF407488.1__Hepatitis_C_virus_isolate_8016_polyprotein_gene,_complete_cds.fasta	Hepacivirus	9624
72	D49774.1__Hepatitis_C_virus_isolate_JK114_gene_for_NS5,_partial_cds.fasta	Hepacivirus	1220	EF407493.1__Hepatitis_C_virus_isolate_3031_polyprotein_gene,_complete_cds.fasta	Hepacivirus	9646
73	D49775.1__Hepatitis_C_virus_isolate_JK117_gene_for_NS5,_partial_cds.fasta	Hepacivirus	1249	EF407494.1__Hepatitis_C_virus_isolate_7064_polyprotein_gene,_complete_cds.fasta	Hepacivirus	9616
74	D49777.1__Hepatitis_C_virus_isolate_JK139_gene_for_NS5,_partial_cds.fasta	Hepacivirus	1243	EF407495.1__Hepatitis_C_virus_isolate_2028_polyprotein_gene,_complete_cds.fasta	Hepacivirus	9560
75	D63922.1__Hepatitis_C_virus_genomic_RNA,_3'_UTR.fasta	Hepacivirus	276	EF407497.1__Hepatitis_C_virus_isolate_5002_polyprotein_gene,_complete_cds.fasta	Hepacivirus	9623
76	D67091.1__Hepatitis_C_virus_genomic_RNA,_3'_terminus_partial_sequence,_clone__1090CONS.fasta	Hepacivirus	283	EF407499.1__Hepatitis_C_virus_isolate_7005_polyprotein_gene,_complete_cds.fasta	Hepacivirus	9557
77	D84263.2__Hepatitis_C_virus_(isolate_VN235)_genomic_RNA,_complete_genome.fasta	Hepacivirus	9850	EF407502.1__Hepatitis_C_virus_isolate_2038_polyprotein_gene,_complete_cds.fasta	Hepacivirus	9703
78	D84264.2__Hepatitis_C_virus_(isolate_VN405)_genomic_RNA,_complete_genome.fasta	Hepacivirus	9836	EF407503.1__Hepatitis_C_virus_isolate_5083_polyprotein_gene,_complete_cds.fasta	Hepacivirus	9622
79	D84265.2__Hepatitis_C_virus_(isolate_VN004)_genomic_RNA,_complete_genome.fasta	Hepacivirus	9856	EF407504.1__Hepatitis_C_virus_isolate_8069_polyprotein_gene,_complete_cds.fasta	Hepacivirus	9631
80	D86529.1__Hepatitis_C_virus_gene_for_polyprotein_(NS5_region),_partial_cds_and_3'UTR,_isolate__BA045.fasta	Hepacivirus	1280	EF424625.1__Hepatitis_C_virus_subtype_6q_isolate_QC99,_complete_genome.fasta	Hepacivirus	9693
81	D86531.1__Hepatitis_C_virus_gene_for_polyprotein_(NS5_region),_partial_cds_and_3'UTR,_isolate__BA107.fasta	Hepacivirus	1305	EF424626.1__Hepatitis_C_virus_subtype_6p_isolate_QC216,_complete_genome.fasta	Hepacivirus	9684
82	D86532.1__Hepatitis_C_virus_gene_for_polyprotein_(NS5_region),_partial_cds_and_3'UTR,_isolate__RU169.fasta	Hepacivirus	1281	EF424627.1__Hepatitis_C_virus_subtype_6o_isolate_QC227,_complete_genome.fasta	Hepacivirus	9681
83	D86533.1__Hepatitis_C_virus_gene_for_polyprotein_(NS5_region),_partial_cds_and_3'UTR,_isolate__SD001.fasta	Hepacivirus	1285	EF424628.1__Hepatitis_C_virus_subtype_6l_isolate_537796,_complete_genome.fasta	Hepacivirus	9685
84	D86535.1__Hepatitis_C_virus_gene_for_polyprotein_(NS5_region),_partial_cds_and_3'UTR,_isolate__SD003.fasta	Hepacivirus	1281	EF424629.1__Hepatitis_C_virus_subtype_6c_isolate_Th846,_complete_genome.fasta	Hepacivirus	9690
85	D86541.1__Hepatitis_C_virus_gene_for_polyprotein_(NS5_region),_partial_cds_and_3'UTR,_isolate__SD024.fasta	Hepacivirus	1277	EF621489.1__Hepatitis_C_virus_subtype_1a_strain_HC-TN,_complete_genome.fasta	Hepacivirus	9831
86	D87352.1__Hepatitis_C_virus_(isolate_VN004)_gene_for_NS5,_partial_cds.fasta	Hepacivirus	1232	EF632069.1__Hepatitis_C_virus_isolate_TV241,_complete_genome.fasta	Hepacivirus	9680
87	DD030813.1__SELF_REPLICATING_RNA_MOLECULE_FROM_HEPATITIS_C_VIRUS.fasta	Hepacivirus	8849	EF632070.1__Hepatitis_C_virus_isolate_TV249,_complete_genome.fasta	Hepacivirus	9665
88	DD070077.1__PROCESS_FOR_THE_REPLICATION_OF_THE_HEPATITIS_C_VIRUS.fasta	Hepacivirus	9849	EU155246.2__Hepatitis_C_virus_subtype_1a_isolate_HCV-1a_US_BID-V93_2003,_complete_genome.fasta	Hepacivirus	9631
89	DD138653.1__Nucleic_acid_and_gene_derived_from_new_HCV_strain_and_replicon-replicating_cell_using_said_gene.fasta	Hepacivirus	6478	EU155251.2__Hepatitis_C_virus_subtype_1a_isolate_HCV-1a_US_BID-V359_2006,_complete_genome.fasta	Hepacivirus	9633
90	DJ055041.1__HCV_VARIANTS.fasta	Hepacivirus	11273	EU155269.2__Hepatitis_C_virus_subtype_1a_isolate_HCV-1a_US_BID-V398_2006,_complete_genome.fasta	Hepacivirus	9610
91	DQ071885.1__Hepatitis_C_virus_subtype_1b_polyprotein_mRNA,_complete_cds.fasta	Hepacivirus	9839	EU155273.2__Hepatitis_C_virus_subtype_1a_isolate_HCV-1a_US_BID-V406_2006,_complete_genome.fasta	Hepacivirus	9595
92	DQ167402.1__Bean_common_mosaic_virus_strain_Blackeye_coat_protein-like_gene,_partial_sequence.fasta	Bean_common_mosaicvirus	687	EU155287.2__Hepatitis_C_virus_subtype_1a_isolate_HCV-1a_US_BID-V320_2001,_complete_genome.fasta	Hepacivirus	9659
93	DQ167405.1__Bean_common_mosaic_virus_isolate_Mysore_coat_protein-like_gene,_partial_sequence.fasta	Bean_common_mosaicvirus	697	EU155297.2__Hepatitis_C_virus_subtype_1a_isolate_HCV-1a_US_BID-V333_2002,_complete_genome.fasta	Hepacivirus	9623
94	DQ278891.1__Hepatitis_C_virus_subtype_6k_isolate_KM45,_complete_genome.fasta	Hepacivirus	9670	EU155310.2__Hepatitis_C_virus_subtype_1a_isolate_HCV-1a_US_BID-V357_2004,_complete_genome.fasta	Hepacivirus	9661
95	DQ278892.1__Hepatitis_C_virus_isolate_GZ52557,_complete_genome.fasta	Hepacivirus	9670	EU155378.2__Hepatitis_C_virus_subtype_1a_isolate_HCV-1a_DE_BID-V26_2003,_complete_genome.fasta	Hepacivirus	9567
96	DQ278894.1__Hepatitis_C_virus_subtype_6n_isolate_KM42,_complete_genome.fasta	Hepacivirus	9671	EU158186.1__Hepatitis_C_virus_isolate_NK46,_complete_genome.fasta	Hepacivirus	9648
97	DQ314805.1__Hepatitis_C_virus_subtype_6e_isolate_GX004,_complete_genome.fasta	Hepacivirus	9699	EU239713.2__Hepatitis_C_virus_subtype_1a_isolate_HCV-1a_US_BID-V316_2001,_complete_genome.fasta	Hepacivirus	9665
98	DQ314806.1__Hepatitis_C_virus_subtype_6g_isolate_HK6554,_complete_genome.fasta	Hepacivirus	9694	EU239715.2__Hepatitis_C_virus_subtype_1a_isolate_HCV-1a_US_BID-V423_2003,_complete_genome.fasta	Hepacivirus	9670
99	DQ835760.1__Hepatitis_C_virus_subtype_6f_isolate_C-0044,_complete_genome.fasta	Hepacivirus	9686	EU255932.1__Hepatitis_C_virus_subtype_1a_isolate_HCV-1a_US_BID-V111_2005,_complete_genome.fasta	Hepacivirus	9663
100	DQ835761.1__Hepatitis_C_virus_subtype_6j_isolate_C-0667,_complete_genome.fasta	Hepacivirus	9674	EU255933.1__Hepatitis_C_virus_subtype_1a_isolate_HCV-1a_US_BID-V112_2003,_complete_genome.fasta	Hepacivirus	9637
101	DQ835762.1__Hepatitis_C_virus_subtype_6i_isolate_C-0159,_complete_genome.fasta	Hepacivirus	9690	EU255951.1__Hepatitis_C_virus_subtype_1a_isolate_HCV-1a_CH_BID-V245_2005,_complete_genome.fasta	Hepacivirus	9658
102	DQ835763.1__Hepatitis_C_virus_subtype_6m_isolate_C-0208,_complete_genome.fasta	Hepacivirus	9682	EU255953.1__Hepatitis_C_virus_subtype_1a_isolate_HCV-1a_CH_BID-V248_2006,_complete_genome.fasta	Hepacivirus	9635
103	DQ835764.1__Hepatitis_C_virus_subtype_6f_isolate_C-0046,_complete_genome.fasta	Hepacivirus	9686	EU256048.1__Hepatitis_C_virus_subtype_1a_isolate_HCV-1a_US_BID-V394_2006,_complete_genome.fasta	Hepacivirus	9656
104	DQ835765.1__Hepatitis_C_virus_subtype_6m_isolate_C-0185,_complete_genome.fasta	Hepacivirus	9681	EU256050.1__Hepatitis_C_virus_subtype_1a_isolate_HCV-1a_US_BID-V397_2006,_complete_genome.fasta	Hepacivirus	9670
105	DQ835766.1__Hepatitis_C_virus_subtype_6m_isolate_C-0192,_complete_genome.fasta	Hepacivirus	9681	EU256069.1__Hepatitis_C_virus_subtype_1a_isolate_HCV-1a_CH_BID-V229_2006,_complete_genome.fasta	Hepacivirus	9626
106	DQ835767.1__Hepatitis_C_virus_subtype_6m_isolate_B4_92,_complete_genome.fasta	Hepacivirus	9675	EU256097.1__Hepatitis_C_virus_subtype_1a_isolate_HCV-1a_US_BID-V324_2001,_complete_genome.fasta	Hepacivirus	9656
107	DQ835768.1__Hepatitis_C_virus_subtype_6n_isolate_D86_93,_complete_genome.fasta	Hepacivirus	9679	EU256105.1__Hepatitis_C_virus_subtype_1a_isolate_HCV-1a_US_BID-V505_2001,_complete_genome.fasta	Hepacivirus	9648
108	DQ835769.1__Hepatitis_C_virus_subtype_6j_isolate_Th553,_complete_genome.fasta	Hepacivirus	9685	EU362892.1__Hepatitis_C_virus_isolate_7012_FU24_polyprotein_(pol)_gene,_complete_cds.fasta	Hepacivirus	9644
109	DQ835770.1__Hepatitis_C_virus_subtype_6i_isolate_Th602,_complete_genome.fasta	Hepacivirus	9678	EU362895.1__Hepatitis_C_virus_isolate_7043_FU24_polyprotein_(pol)_gene,_complete_cds.fasta	Hepacivirus	9600
110	E08263.1__gRNA_of_Hepatitis_C_virus,HC-J1.fasta	Hepacivirus	9704	EU362896.1__Hepatitis_C_virus_isolate_7046_FU24_polyprotein_(pol)_gene,_complete_cds.fasta	Hepacivirus	9650
111	EF032892.1__Hepatitis_C_virus_subtype_1b_isolate_BR1427_P1_10.7.03_polyprotein_gene,_complete_cds.fasta	Hepacivirus	9699	EU362897.1__Hepatitis_C_virus_isolate_7065_FU24_polyprotein_(pol)_gene,_complete_cds.fasta	Hepacivirus	9643
112	EF407415.1__Hepatitis_C_virus_isolate_3018_polyprotein_gene,_complete_cds.fasta	Hepacivirus	9624	EU408326.1__Hepatitis_C_virus_isolate_537798_polyprotein_precursor,_gene,_complete_cds.fasta	Hepacivirus	9715
113	EF407419.1__Hepatitis_C_virus_isolate_5003_polyprotein_gene,_complete_cds.fasta	Hepacivirus	9619	EU408327.1__Hepatitis_C_virus_isolate_535318_polyprotein_precursor,_gene,_complete_cds.fasta	Hepacivirus	9691
114	EF407425.1__Hepatitis_C_virus_isolate_6071_polyprotein_gene,_complete_cds.fasta	Hepacivirus	9597	EU408328.1__Hepatitis_C_virus_isolate_QC245_polyprotein_precursor,_gene,_complete_cds.fasta	Hepacivirus	9694
115	EF407431.1__Hepatitis_C_virus_isolate_3005_polyprotein_gene,_complete_cds.fasta	Hepacivirus	9563	EU408329.1__Hepatitis_C_virus_isolate_QC66_polyprotein_precursor,_gene,_complete_cds.fasta	Hepacivirus	9717
116	EF407433.1__Hepatitis_C_virus_isolate_7046_polyprotein_gene,_complete_cds.fasta	Hepacivirus	9625	EU408330.1__Hepatitis_C_virus_isolate_DH012_polyprotein_precursor,_gene,_complete_cds.fasta	Hepacivirus	9696
117	EF407439.1__Hepatitis_C_virus_isolate_8003_polyprotein_gene,_complete_cds.fasta	Hepacivirus	9607	EU408331.1__Hepatitis_C_virus_isolate_DH014_polyprotein_precursor,_gene,_complete_cds.fasta	Hepacivirus	9715
118	EF407440.1__Hepatitis_C_virus_isolate_7002_polyprotein_gene,_complete_cds.fasta	Hepacivirus	9610	EU408332.1__Hepatitis_C_virus_isolate_DH028_polyprotein_precursor,_gene,_complete_cds.fasta	Hepacivirus	9688
119	EF407445.1__Hepatitis_C_virus_isolate_5009_polyprotein_gene,_complete_cds.fasta	Hepacivirus	9589	EU482838.1__Hepatitis_C_virus_subtype_1a_isolate_HCV-1a_US_BID-V361_2006,_complete_genome.fasta	Hepacivirus	9633
120	EF407447.1__Hepatitis_C_virus_isolate_8004_polyprotein_gene,_complete_cds.fasta	Hepacivirus	9642	EU482842.1__Hepatitis_C_virus_subtype_1a_isolate_HCV-1a_US_BID-V389_2006,_complete_genome.fasta	Hepacivirus	9626
121	EF407449.1__Hepatitis_C_virus_isolate_2027_polyprotein_gene,_complete_cds.fasta	Hepacivirus	9627	EU482876.1__Hepatitis_C_virus_subtype_1a_isolate_HCV-1a_US_BID-V330_2002,_complete_genome.fasta	Hepacivirus	9686
122	EF407451.1__Hepatitis_C_virus_isolate_7041_polyprotein_gene,_complete_cds.fasta	Hepacivirus	9597	EU781827.1__Hepatitis_C_virus_subtype_1b_isolate_L801,_complete_genome.fasta	Hepacivirus	9642
123	EF407452.1__Hepatitis_C_virus_isolate_2005_polyprotein_gene,_complete_cds.fasta	Hepacivirus	9622	EU798760.1__Hepatitis_C_virus_subtype_6v_isolate_KMN-02_polyprotein_precursor,_gene,_complete_cds.fasta	Hepacivirus	9718
124	EF407454.1__Hepatitis_C_virus_isolate_6031_polyprotein_gene,_complete_cds.fasta	Hepacivirus	9590	EU798761.1__Hepatitis_C_virus_subtype_6v_isolate_KM046_polyprotein_precursor,_gene,_complete_cds.fasta	Hepacivirus	9685
125	EF407456.1__Hepatitis_C_virus_isolate_4025_polyprotein_gene,_complete_cds.fasta	Hepacivirus	9651	EU857431.1__Hepatitis_C_virus_subtype_1b_isolate_Whu,_complete_genome.fasta	Hepacivirus	9835
126	EF407457.1__Hepatitis_C_virus_isolate_1003_polyprotein_gene,_complete_cds.fasta	Hepacivirus	9516	FB361096.1__Sequence_15_from_Patent_WO2006110762.fasta	Hepacivirus	8208
127	EF407459.1__Hepatitis_C_virus_isolate_1010_polyprotein_gene,_complete_cds.fasta	Hepacivirus	9624	FB361097.1__Sequence_16_from_Patent_WO2006110762.fasta	Hepacivirus	12827
128	EF407460.1__Hepatitis_C_virus_isolate_8007_polyprotein_gene,_complete_cds.fasta	Hepacivirus	9622	FB361098.1__Sequence_17_from_Patent_WO2006110762.fasta	Hepacivirus	11139
129	EF407461.1__Hepatitis_C_virus_isolate_5004_polyprotein_gene,_complete_cds.fasta	Hepacivirus	9655	FB361099.1__Sequence_18_from_Patent_WO2006110762.fasta	Hepacivirus	11936
130	EF407462.1__Hepatitis_C_virus_isolate_6047_polyprotein_gene,_complete_cds.fasta	Hepacivirus	9619	FB361103.1__Sequence_22_from_Patent_WO2006110762.fasta	Hepacivirus	13205
131	EF407463.1__Hepatitis_C_virus_isolate_5049_polyprotein_gene,_complete_cds.fasta	Hepacivirus	9617	FB361105.1__Sequence_24_from_Patent_WO2006110762.fasta	Hepacivirus	14403
132	EF407465.1__Hepatitis_C_virus_isolate_6017_polyprotein_gene,_complete_cds.fasta	Hepacivirus	9619	FB361106.1__Sequence_25_from_Patent_WO2006110762.fasta	Hepacivirus	11277
133	EF407467.1__Hepatitis_C_virus_isolate_2006_polyprotein_gene,_complete_cds.fasta	Hepacivirus	9627	FB361107.1__Sequence_26_from_Patent_WO2006110762.fasta	Hepacivirus	11278
134	EF407468.1__Hepatitis_C_virus_isolate_4001_polyprotein_gene,_complete_cds.fasta	Hepacivirus	9610	FB361108.1__Sequence_27_from_Patent_WO2006110762.fasta	Hepacivirus	11278
135	EF407469.1__Hepatitis_C_virus_isolate_4014_polyprotein_gene,_complete_cds.fasta	Hepacivirus	9618	FJ435090.1__Hepatitis_C_virus_isolate_KM181_genotype_6v,_complete_genome.fasta	Hepacivirus	9693
136	EF407470.1__Hepatitis_C_virus_isolate_4064_polyprotein_gene,_complete_cds.fasta	Hepacivirus	9629	FJ462431.1__Hepatitis_C_virus_isolate_QC139,_complete_genome.fasta	Hepacivirus	9695
137	EF407471.1__Hepatitis_C_virus_isolate_5044_polyprotein_gene,_complete_cds.fasta	Hepacivirus	9616	FJ462433.1__Hepatitis_C_virus_isolate_QC249,_complete_genome.fasta	Hepacivirus	9645
138	EF407472.1__Hepatitis_C_virus_isolate_4034_polyprotein_gene,_complete_cds.fasta	Hepacivirus	9620	FJ462436.1__Hepatitis_C_virus_isolate_QC381,_complete_genome.fasta	Hepacivirus	9688
139	EF407475.1__Hepatitis_C_virus_isolate_3009_polyprotein_gene,_complete_cds.fasta	Hepacivirus	9612	FJ462437.1__Hepatitis_C_virus_isolate_QC382,_complete_genome.fasta	Hepacivirus	9641
140	EF407476.1__Hepatitis_C_virus_isolate_3012_polyprotein_gene,_complete_cds.fasta	Hepacivirus	9611	FJ462440.1__Hepatitis_C_virus_isolate_QC93,_complete_genome.fasta	Hepacivirus	9641
141	EF407479.1__Hepatitis_C_virus_isolate_4036_polyprotein_gene,_complete_cds.fasta	Hepacivirus	9621	FN435993.1__Hepatitis_C_virus_subtype_1b_complete_genome,_isolate_EU1,_genomic_RNA.fasta	Hepacivirus	9858
142	EF407480.1__Hepatitis_C_virus_isolate_3043_polyprotein_gene,_complete_cds.fasta	Hepacivirus	9620	FV536454.1__Modified_Microbial_Nucleic_Acid.fasta	Hepacivirus	9852
143	EF407482.1__Hepatitis_C_virus_isolate_6053_polyprotein_gene,_complete_cds.fasta	Hepacivirus	9560	FV536455.1__Modified_Microbial_Nucleic_Acid.fasta	Hepacivirus	9629
144	EF407484.1__Hepatitis_C_virus_isolate_5061_polyprotein_gene,_complete_cds.fasta	Hepacivirus	9468	FV536458.1__Modified_Microbial_Nucleic_Acid.fasta	Hepacivirus	9890
145	EF407485.1__Hepatitis_C_virus_isolate_7026_polyprotein_gene,_complete_cds.fasta	Hepacivirus	9626	FV536459.1__Modified_Microbial_Nucleic_Acid.fasta	Hepacivirus	9860
146	EF407487.1__Hepatitis_C_virus_isolate_6057_polyprotein_gene,_complete_cds.fasta	Hepacivirus	9620	FV536460.1__Modified_Microbial_Nucleic_Acid.fasta	Hepacivirus	9717
147	EF407488.1__Hepatitis_C_virus_isolate_8016_polyprotein_gene,_complete_cds.fasta	Hepacivirus	9624	FV536468.1__Modified_Microbial_Nucleic_Acid.fasta	Hepacivirus	9664
148	EF407492.1__Hepatitis_C_virus_isolate_7025_polyprotein_gene,_complete_cds.fasta	Hepacivirus	9607	FV536528.1__Modified_Microbial_Nucleic_Acid.fasta	Hepacivirus	9634
149	EF407493.1__Hepatitis_C_virus_isolate_3031_polyprotein_gene,_complete_cds.fasta	Hepacivirus	9646	FV537212.1__Modified_Microbial_Nucleic_Acid.fasta	Hepacivirus	30292
150	EF407494.1__Hepatitis_C_virus_isolate_7064_polyprotein_gene,_complete_cds.fasta	Hepacivirus	9616	FW335730.1__An_agent_for_anti-hepatitis_C_virus,_and_use_thereof.fasta	Hepacivirus	9813
151	EF407495.1__Hepatitis_C_virus_isolate_2028_polyprotein_gene,_complete_cds.fasta	Hepacivirus	9560	FW337252.1__A_novel_cell_replicating_HCV_replicon_and_a_novel_cell_replicating_full-length_HCV_RNA,_and_use_thereof.fasta	Hepacivirus	6388
152	EF407497.1__Hepatitis_C_virus_isolate_5002_polyprotein_gene,_complete_cds.fasta	Hepacivirus	9623	FW337254.1__A_novel_cell_replicating_HCV_replicon_and_a_novel_cell_replicating_full-length_HCV_RNA,_and_use_thereof.fasta	Hepacivirus	9864
153	EF407499.1__Hepatitis_C_virus_isolate_7005_polyprotein_gene,_complete_cds.fasta	Hepacivirus	9557	FW396537.1__Hepatitis_C_virus-derived_nucleic_acids,_and_expression_vectors,_transformed_cells_and_Hepatitis_C_virus_particles_obtainable_by_using_the_same.fasta	Hepacivirus	10005
154	EF407501.1__Hepatitis_C_virus_isolate_7055_polyprotein_gene,_complete_cds.fasta	Hepacivirus	9633	GM663244.1__Sequence_12_from_Patent_EP1942191.fasta	Hepacivirus	9916
155	EF407502.1__Hepatitis_C_virus_isolate_2038_polyprotein_gene,_complete_cds.fasta	Hepacivirus	9703	GM864803.1__Sequence_1_from_Patent_WO2008125119.fasta	Hepacivirus	9877
156	EF407503.1__Hepatitis_C_virus_isolate_5083_polyprotein_gene,_complete_cds.fasta	Hepacivirus	9622	GM864812.1__Sequence_10_from_Patent_WO2008125119.fasta	Hepacivirus	9878
157	EF407504.1__Hepatitis_C_virus_isolate_8069_polyprotein_gene,_complete_cds.fasta	Hepacivirus	9631	GM864899.1__Sequence_1_from_Patent_WO2008125117.fasta	Hepacivirus	9895
158	EF424625.1__Hepatitis_C_virus_subtype_6q_isolate_QC99,_complete_genome.fasta	Hepacivirus	9693	GM864909.1__Sequence_11_from_Patent_WO2008125117.fasta	Hepacivirus	9896
159	EF424626.1__Hepatitis_C_virus_subtype_6p_isolate_QC216,_complete_genome.fasta	Hepacivirus	9684	GU133617.1__Hepatitis_C_virus_subtype_1b,_complete_genome.fasta	Hepacivirus	9866
160	EF424627.1__Hepatitis_C_virus_subtype_6o_isolate_QC227,_complete_genome.fasta	Hepacivirus	9681	GU814263.1__Hepatitis_C_virus_S52_polyprotein_gene,_complete_cds.fasta	Hepacivirus	9781
161	EF424628.1__Hepatitis_C_virus_subtype_6l_isolate_537796,_complete_genome.fasta	Hepacivirus	9685	GU814265.1__Hepatitis_C_virus_ED43_polyprotein_gene,_complete_cds.fasta	Hepacivirus	9723
162	EF424629.1__Hepatitis_C_virus_subtype_6c_isolate_Th846,_complete_genome.fasta	Hepacivirus	9690	HQ852453.1__Recombinant_Hepatitis_C_virus_TN-JFH1,_complete_genome.fasta	Hepacivirus	9896
163	EF621489.1__Hepatitis_C_virus_subtype_1a_strain_HC-TN,_complete_genome.fasta	Hepacivirus	9831	HQ852454.1__Recombinant_Hepatitis_C_virus_DH6-JFH1,_complete_genome.fasta	Hepacivirus	9897
164	EF632069.1__Hepatitis_C_virus_isolate_TV241,_complete_genome.fasta	Hepacivirus	9680	HQ852455.1__Recombinant_Hepatitis_C_virus_DH1-JFH1,_complete_genome.fasta	Hepacivirus	9897
165	EF632070.1__Hepatitis_C_virus_isolate_TV249,_complete_genome.fasta	Hepacivirus	9665	HQ852456.1__Recombinant_Hepatitis_C_virus_DH5-JFH1,_complete_genome.fasta	Hepacivirus	9897
166	EU140838.1__Simian_hepatitis_A_virus,_complete_genome.fasta	Simian_hepatitis_Avirus	7604	HQ852457.1__Recombinant_Hepatitis_C_virus_DBN-JFH1,_complete_genome.fasta	Hepacivirus	9918
167	EU155215.2__Hepatitis_C_virus_subtype_1a_isolate_HCV-1a_US_BID-V105_2004,_complete_genome.fasta	Hepacivirus	9635	HQ852458.1__Recombinant_Hepatitis_C_virus_J6_JFH1(H77C-NS5A),_complete_genome.fasta	Hepacivirus	9864
168	EU155239.2__Hepatitis_C_virus_subtype_1a_isolate_HCV-1a_US_BID-V54_2004,_complete_genome.fasta	Hepacivirus	9651	HQ852459.1__Recombinant_Hepatitis_C_virus_J6_JFH1(TN-NS5A),_complete_genome.fasta	Hepacivirus	9862
169	EU155240.2__Hepatitis_C_virus_subtype_1a_isolate_HCV-1a_US_BID-V68_2004,_complete_genome.fasta	Hepacivirus	9612	HQ852460.1__Recombinant_Hepatitis_C_virus_J6_JFH1(J4-NS5A),_complete_genome.fasta	Hepacivirus	9859
170	EU155246.2__Hepatitis_C_virus_subtype_1a_isolate_HCV-1a_US_BID-V93_2003,_complete_genome.fasta	Hepacivirus	9631	HQ852461.1__Recombinant_Hepatitis_C_virus_J6_JFH1(J6-NS5A),_complete_genome.fasta	Hepacivirus	9917
171	EU155248.2__Hepatitis_C_virus_subtype_1a_isolate_HCV-1a_US_BID-V336_2006,_complete_genome.fasta	Hepacivirus	9634	HQ852462.1__Recombinant_Hepatitis_C_virus_J6_JFH1(S52-NS5A),_complete_genome.fasta	Hepacivirus	9875
172	EU155249.2__Hepatitis_C_virus_subtype_1a_isolate_HCV-1a_US_BID-V337_2006,_complete_genome.fasta	Hepacivirus	9621	HQ852463.1__Recombinant_Hepatitis_C_virus_J6_JFH1(ED43-NS5A),_complete_genome.fasta	Hepacivirus	9855
173	EU155251.2__Hepatitis_C_virus_subtype_1a_isolate_HCV-1a_US_BID-V359_2006,_complete_genome.fasta	Hepacivirus	9633	HQ852464.1__Recombinant_Hepatitis_C_virus_J6_JFH1(SA13-NS5A),_complete_genome.fasta	Hepacivirus	9870
174	EU155252.2__Hepatitis_C_virus_subtype_1a_isolate_HCV-1a_US_BID-V362_2006,_complete_genome.fasta	Hepacivirus	9622	HQ852466.1__Recombinant_Hepatitis_C_virus_J6_JFH1(QC69-NS5A),_complete_genome.fasta	Hepacivirus	9858
175	EU155266.2__Hepatitis_C_virus_subtype_1a_isolate_HCV-1a_US_BID-V390_2006,_complete_genome.fasta	Hepacivirus	9554	HQ852467.1__Recombinant_Hepatitis_C_virus_J6_JFH1(DH6-NS5A),_complete_genome.fasta	Hepacivirus	9863
176	EU155267.2__Hepatitis_C_virus_subtype_1a_isolate_HCV-1a_US_BID-V391_2006,_complete_genome.fasta	Hepacivirus	9607	HQ852468.1__Recombinant_Hepatitis_C_virus_J6_JFH1(HCV1-NS5A),_complete_genome.fasta	Hepacivirus	9864
177	EU155268.2__Hepatitis_C_virus_subtype_1a_isolate_HCV-1a_US_BID-V396_2006,_complete_genome.fasta	Hepacivirus	9594	HQ852469.1__Recombinant_Hepatitis_C_virus_J6_JFH1(J1-NS5A),_complete_genome.fasta	Hepacivirus	9857
178	EU155269.2__Hepatitis_C_virus_subtype_1a_isolate_HCV-1a_US_BID-V398_2006,_complete_genome.fasta	Hepacivirus	9610	HV202551.1__JP_2001017187-A_2__Hepatitis_C_virus_cell_culture_system.fasta	Hepacivirus	8851
179	EU155272.2__Hepatitis_C_virus_subtype_1a_isolate_HCV-1a_US_BID-V404_2006,_complete_genome.fasta	Hepacivirus	9602	HV202552.1__JP_2001017187-A_3__Hepatitis_C_virus_cell_culture_system.fasta	Hepacivirus	8205
180	EU155273.2__Hepatitis_C_virus_subtype_1a_isolate_HCV-1a_US_BID-V406_2006,_complete_genome.fasta	Hepacivirus	9595	HV202553.1__JP_2001017187-A_4__Hepatitis_C_virus_cell_culture_system.fasta	Hepacivirus	8193
181	EU155275.2__Hepatitis_C_virus_subtype_1a_isolate_HCV-1a_US_BID-V409_2006,_complete_genome.fasta	Hepacivirus	9656	HV202554.1__JP_2001017187-A_5__Hepatitis_C_virus_cell_culture_system.fasta	Hepacivirus	8864
182	EU155287.2__Hepatitis_C_virus_subtype_1a_isolate_HCV-1a_US_BID-V320_2001,_complete_genome.fasta	Hepacivirus	9659	HV202555.1__JP_2001017187-A_6__Hepatitis_C_virus_cell_culture_system.fasta	Hepacivirus	8205
183	EU155289.2__Hepatitis_C_virus_subtype_1a_isolate_HCV-1a_US_BID-V323_2001,_complete_genome.fasta	Hepacivirus	9647	HV202557.1__JP_2001017187-A_8__Hepatitis_C_virus_cell_culture_system.fasta	Hepacivirus	8205
184	EU155290.2__Hepatitis_C_virus_subtype_1a_isolate_HCV-1a_US_BID-V325_2001,_complete_genome.fasta	Hepacivirus	9617	HV202559.1__JP_2001017187-A_10__Hepatitis_C_virus_cell_culture_system.fasta	Hepacivirus	8206
185	EU155293.2__Hepatitis_C_virus_subtype_1a_isolate_HCV-1a_US_BID-V328_2001,_complete_genome.fasta	Hepacivirus	9576	HV322803.1__WO_2011040535-A_1__Hepatitis_C_virus_vaccine_composition.fasta	Hepacivirus	9910
186	EU155295.2__Hepatitis_C_virus_subtype_1a_isolate_HCV-1a_US_BID-V331_2002,_complete_genome.fasta	Hepacivirus	9643	HW121695.1__WO_2013031956-A_14__Nucleic_acid_construct_comprising_a_nucleic_acid_derived_from_the_genome_of_hepatitis_C_virus_of_genotype_3a.fasta	Hepacivirus	8271
187	EU155297.2__Hepatitis_C_virus_subtype_1a_isolate_HCV-1a_US_BID-V333_2002,_complete_genome.fasta	Hepacivirus	9623	HW340100.1__JP_2013198486-A_1__HCV_genome.fasta	Hepacivirus	9797
188	EU155299.2__Hepatitis_C_virus_subtype_1a_isolate_HCV-1a_US_BID-V335_2003,_complete_genome.fasta	Hepacivirus	9616	HW340155.1__JP_2013198486-A_56__HCV_genome.fasta	Hepacivirus	9798
189	EU155310.2__Hepatitis_C_virus_subtype_1a_isolate_HCV-1a_US_BID-V357_2004,_complete_genome.fasta	Hepacivirus	9661	HW413014.1__JP_2014012679-A_9__YEAST-BASED_THERAPEUTIC_VACCINE_FOR_CHRONIC_HEPATITIS_C_INFECTION_AND_USE_OF_THE_SAME.fasta	Hepacivirus	9877
190	EU155311.2__Hepatitis_C_virus_subtype_1a_isolate_HCV-1a_US_BID-V411_2003,_complete_genome.fasta	Hepacivirus	9633	JF343780.2__Recombinant_Hepatitis_C_virus_H77(5'UTR-NS2)_JFH1_V787A,Q1247L,_complete_genome.fasta	Hepacivirus	9922
191	EU155312.2__Hepatitis_C_virus_subtype_1a_isolate_HCV-1a_US_BID-V412_2000,_complete_genome.fasta	Hepacivirus	9628	JF343781.2__Recombinant_Hepatitis_C_virus_J4(5'UTR-NS2)_JFH1_F886L,Q1496L,_complete_genome.fasta	Hepacivirus	9921
192	EU155313.2__Hepatitis_C_virus_subtype_1a_isolate_HCV-1a_US_BID-V413_2003,_complete_genome.fasta	Hepacivirus	9642	JF343782.1__Recombinant_Hepatitis_C_virus_J6(5'UTR-NS2)_JFH1,_complete_genome.fasta	Hepacivirus	9919
193	EU155319.2__Hepatitis_C_virus_subtype_1a_isolate_HCV-1a_US_BID-V424_2002,_complete_genome.fasta	Hepacivirus	9601	JF343783.1__Recombinant_Hepatitis_C_virus_J8(5'UTR-NS2)_JFH1,_complete_genome.fasta	Hepacivirus	9920
194	EU155378.2__Hepatitis_C_virus_subtype_1a_isolate_HCV-1a_DE_BID-V26_2003,_complete_genome.fasta	Hepacivirus	9567	JF343784.2__Recombinant_Hepatitis_C_virus_S52(5'UTR-NS2)_JFH1_I793S,_K1404Q,_complete_genome.fasta	Hepacivirus	9939
195	EU155380.2__Hepatitis_C_virus_subtype_1a_isolate_HCV-1a_DE_BID-V35_2004,_complete_genome.fasta	Hepacivirus	9633	JF343785.2__Recombinant_Hepatitis_C_virus_ED43(5'UTR-NS2)_JFH1_T827A,T977S,_complete_genome.fasta	Hepacivirus	9921
196	EU158186.1__Hepatitis_C_virus_isolate_NK46,_complete_genome.fasta	Hepacivirus	9648	JF343786.2__Recombinant_Hepatitis_C_virus_SA13(5'UTR-NS2)_JFH1_A1022G,K1119R,_complete_genome.fasta	Hepacivirus	9925
197	EU239713.2__Hepatitis_C_virus_subtype_1a_isolate_HCV-1a_US_BID-V316_2001,_complete_genome.fasta	Hepacivirus	9665	JF343787.2__Recombinant_Hepatitis_C_virus_HK6a(5'UTR-NS2)_JFH1_F350S,N417T,_complete_genome.fasta	Hepacivirus	9941
198	EU239715.2__Hepatitis_C_virus_subtype_1a_isolate_HCV-1a_US_BID-V423_2003,_complete_genome.fasta	Hepacivirus	9670	JF343788.1__Recombinant_Hepatitis_C_virus_J6(5'UTR(Cell-U3)-NS2)_JFH1,_complete_genome.fasta	Hepacivirus	9968
199	EU255932.1__Hepatitis_C_virus_subtype_1a_isolate_HCV-1a_US_BID-V111_2005,_complete_genome.fasta	Hepacivirus	9663	JF343789.1__Recombinant_Hepatitis_C_virus_J6(5'UTR(Cell-U3WTS1)-NS2)_JFH1,_complete_genome.fasta	Hepacivirus	9974
200	EU255933.1__Hepatitis_C_virus_subtype_1a_isolate_HCV-1a_US_BID-V112_2003,_complete_genome.fasta	Hepacivirus	9637	JF343790.1__Recombinant_Hepatitis_C_virus_J6(5'UTR(Cell-U6)-NS2)_JFH1,_complete_genome.fasta	Hepacivirus	9960
201	EU255951.1__Hepatitis_C_virus_subtype_1a_isolate_HCV-1a_CH_BID-V245_2005,_complete_genome.fasta	Hepacivirus	9658	JF343791.1__Recombinant_Hepatitis_C_virus_J6(5'UTR(Cell-ATAD1)-NS2)_JFH1,_complete_genome.fasta	Hepacivirus	9933
202	EU255953.1__Hepatitis_C_virus_subtype_1a_isolate_HCV-1a_CH_BID-V248_2006,_complete_genome.fasta	Hepacivirus	9635	JF343792.1__Recombinant_Hepatitis_C_virus_J6(5'UTR(2a-DomI_II)-NS2)_JFH1,_complete_genome.fasta	Hepacivirus	9966
203	EU255954.1__Hepatitis_C_virus_subtype_1a_isolate_HCV-1a_CH_BID-V252_2002,_complete_genome.fasta	Hepacivirus	9620	JF343793.1__Recombinant_Hepatitis_C_virus_J6(5'UTR(1b-E1)-NS2)_JFH1,_complete_genome.fasta	Hepacivirus	9970
204	EU255993.1__Hepatitis_C_virus_subtype_1a_isolate_HCV-1a_US_BID-V102_2004,_complete_genome.fasta	Hepacivirus	9646	JF735110.1__Hepatitis_C_virus_isolate_QC114,_complete_genome.fasta	Hepacivirus	9729
205	EU256024.1__Hepatitis_C_virus_subtype_1a_isolate_HCV-1a_US_BID-V72_2006,_complete_genome.fasta	Hepacivirus	9593	JF735111.1__Hepatitis_C_virus_isolate_QC178,_complete_genome.fasta	Hepacivirus	9841
206	EU256027.1__Hepatitis_C_virus_subtype_1a_isolate_HCV-1a_US_BID-V83_2003,_complete_genome.fasta	Hepacivirus	9664	JF735112.1__Hepatitis_C_virus_isolate_QC182,_complete_genome.fasta	Hepacivirus	9741
207	EU256033.1__Hepatitis_C_virus_subtype_1a_isolate_HCV-1a_US_BID-V94_2005,_complete_genome.fasta	Hepacivirus	9667	JF735113.1__Hepatitis_C_virus_isolate_QC232,_complete_genome.fasta	Hepacivirus	9730
208	EU256040.1__Hepatitis_C_virus_subtype_1a_isolate_HCV-1a_US_BID-V18_2004,_complete_genome.fasta	Hepacivirus	9662	JF735114.1__Hepatitis_C_virus_isolate_QC259,_complete_genome.fasta	Hepacivirus	9729
209	EU256046.1__Hepatitis_C_virus_subtype_1a_isolate_HCV-1a_US_BID-V392_2006,_complete_genome.fasta	Hepacivirus	9643	JF735115.1__Hepatitis_C_virus_isolate_QC283,_complete_genome.fasta	Hepacivirus	9733
210	EU256048.1__Hepatitis_C_virus_subtype_1a_isolate_HCV-1a_US_BID-V394_2006,_complete_genome.fasta	Hepacivirus	9656	JF735116.1__Hepatitis_C_virus_isolate_QC289,_complete_genome.fasta	Hepacivirus	9735
211	EU256050.1__Hepatitis_C_virus_subtype_1a_isolate_HCV-1a_US_BID-V397_2006,_complete_genome.fasta	Hepacivirus	9670	JF735117.1__Hepatitis_C_virus_isolate_QC297,_complete_genome.fasta	Hepacivirus	9731
212	EU256060.1__Hepatitis_C_virus_subtype_1a_isolate_HCV-1a_US_BID-V360_2006,_complete_genome.fasta	Hepacivirus	9641	JF735118.1__Hepatitis_C_virus_isolate_QC302,_complete_genome.fasta	Hepacivirus	9838
213	EU256069.1__Hepatitis_C_virus_subtype_1a_isolate_HCV-1a_CH_BID-V229_2006,_complete_genome.fasta	Hepacivirus	9626	JF735119.1__Hepatitis_C_virus_isolate_QC331,_complete_genome.fasta	Hepacivirus	9851
214	EU256086.1__Hepatitis_C_virus_subtype_1a_isolate_HCV-1a_US_BID-V110_2003,_complete_genome.fasta	Hepacivirus	9592	JF735120.1__Hepatitis_C_virus_isolate_QC64,_complete_genome.fasta	Hepacivirus	10050
215	EU256097.1__Hepatitis_C_virus_subtype_1a_isolate_HCV-1a_US_BID-V324_2001,_complete_genome.fasta	Hepacivirus	9656	JF735121.1__Hepatitis_C_virus_isolate_QC29,_complete_genome.fasta	Hepacivirus	9800
216	EU256105.1__Hepatitis_C_virus_subtype_1a_isolate_HCV-1a_US_BID-V505_2001,_complete_genome.fasta	Hepacivirus	9648	JF735122.1__Hepatitis_C_virus_isolate_QC105,_complete_genome.fasta	Hepacivirus	9883
217	EU362877.1__Hepatitis_C_virus_isolate_1024_FU24_polyprotein_(pol)_gene,_complete_cds.fasta	Hepacivirus	9584	JF735123.1__Hepatitis_C_virus_isolate_QC260,_complete_genome.fasta	Hepacivirus	9857
218	EU362882.1__Hepatitis_C_virus_isolate_3005_FU24_polyprotein_(pol)_gene,_complete_cds.fasta	Hepacivirus	9591	JF735124.1__Hepatitis_C_virus_isolate_QC115,_complete_genome.fasta	Hepacivirus	9805
219	EU362886.1__Hepatitis_C_virus_isolate_5014_FU24_polyprotein_(pol)_gene,_complete_cds.fasta	Hepacivirus	9605	JF735125.1__Hepatitis_C_virus_isolate_QC268,_complete_genome.fasta	Hepacivirus	9869
220	EU362887.1__Hepatitis_C_virus_isolate_6020_FU24_polyprotein_(pol)_gene,_complete_cds.fasta	Hepacivirus	9596	JF735126.1__Hepatitis_C_virus_isolate_811,_complete_genome.fasta	Hepacivirus	9854
221	EU362892.1__Hepatitis_C_virus_isolate_7012_FU24_polyprotein_(pol)_gene,_complete_cds.fasta	Hepacivirus	9644	JF735128.1__Hepatitis_C_virus_isolate_QC126,_complete_genome.fasta	Hepacivirus	9749
222	EU362895.1__Hepatitis_C_virus_isolate_7043_FU24_polyprotein_(pol)_gene,_complete_cds.fasta	Hepacivirus	9600	JF735129.1__Hepatitis_C_virus_isolate_QC127,_complete_genome.fasta	Hepacivirus	9646
223	EU362896.1__Hepatitis_C_virus_isolate_7046_FU24_polyprotein_(pol)_gene,_complete_cds.fasta	Hepacivirus	9650	JF735131.1__Hepatitis_C_virus_isolate_QC147,_complete_genome.fasta	Hepacivirus	9646
224	EU362897.1__Hepatitis_C_virus_isolate_7065_FU24_polyprotein_(pol)_gene,_complete_cds.fasta	Hepacivirus	9643	JF735132.1__Hepatitis_C_virus_isolate_QC215,_complete_genome.fasta	Hepacivirus	9756
225	EU362901.1__Hepatitis_C_virus_isolate_2011q_polyprotein_(pol)_gene,_complete_cds.fasta	Hepacivirus	9598	JF735136.1__Hepatitis_C_virus_isolate_QC361,_complete_genome.fasta	Hepacivirus	9646
226	EU408326.1__Hepatitis_C_virus_isolate_537798_polyprotein_precursor,_gene,_complete_cds.fasta	Hepacivirus	9715	JF735137.1__Hepatitis_C_virus_isolate_QC429,_complete_genome.fasta	Hepacivirus	9649
227	EU408327.1__Hepatitis_C_virus_isolate_535318_polyprotein_precursor,_gene,_complete_cds.fasta	Hepacivirus	9691	JF735138.1__Hepatitis_C_virus_isolate_QC58,_complete_genome.fasta	Hepacivirus	9784
228	EU408328.1__Hepatitis_C_virus_isolate_QC245_polyprotein_precursor,_gene,_complete_cds.fasta	Hepacivirus	9694	JN180452.1__Recombinant_Hepatitis_C_virus_J6_JFH1-J6,_complete_genome.fasta	Hepacivirus	9911
229	EU408329.1__Hepatitis_C_virus_isolate_QC66_polyprotein_precursor,_gene,_complete_cds.fasta	Hepacivirus	9717	JN180453.1__Recombinant_Hepatitis_C_virus_J6_JFH1-S52,_complete_genome.fasta	Hepacivirus	9912
230	EU408330.1__Hepatitis_C_virus_isolate_DH012_polyprotein_precursor,_gene,_complete_cds.fasta	Hepacivirus	9696	JN180454.1__Recombinant_Hepatitis_C_virus_J6_JFH1-SA13,_complete_genome.fasta	Hepacivirus	9913
231	EU408331.1__Hepatitis_C_virus_isolate_DH014_polyprotein_precursor,_gene,_complete_cds.fasta	Hepacivirus	9715	JN180455.1__Recombinant_Hepatitis_C_virus_J6_JFH1-HK6a,_complete_genome.fasta	Hepacivirus	9913
232	EU408332.1__Hepatitis_C_virus_isolate_DH028_polyprotein_precursor,_gene,_complete_cds.fasta	Hepacivirus	9688	JN180456.1__Recombinant_Hepatitis_C_virus_J6_JFH1-452,_complete_genome.fasta	Hepacivirus	9912
233	EU482838.1__Hepatitis_C_virus_subtype_1a_isolate_HCV-1a_US_BID-V361_2006,_complete_genome.fasta	Hepacivirus	9633	JN180457.1__Recombinant_Hepatitis_C_virus_J6_JFH1-K3a.650,_complete_genome.fasta	Hepacivirus	9916
234	EU482842.1__Hepatitis_C_virus_subtype_1a_isolate_HCV-1a_US_BID-V389_2006,_complete_genome.fasta	Hepacivirus	9626	JN180458.1__Recombinant_Hepatitis_C_virus_J6_JFH1-NZL1,_complete_genome.fasta	Hepacivirus	9913
235	EU482876.1__Hepatitis_C_virus_subtype_1a_isolate_HCV-1a_US_BID-V330_2002,_complete_genome.fasta	Hepacivirus	9686	JN180459.1__Recombinant_Hepatitis_C_virus_J6_JFH1-JCH2,_complete_genome.fasta	Hepacivirus	9913
236	EU490425.1__Classical_swine_fever_virus_strain_Thiverval,_complete_genome.fasta	Classical_swine_fevervirus	12602	JN180460.1__Recombinant_Hepatitis_C_virus_J6_JFH1-JCH4,_complete_genome.fasta	Hepacivirus	9913
237	EU781826.1__Hepatitis_C_virus_subtype_1b_isolate_L8135,_complete_genome.fasta	Hepacivirus	9671	JX014307.1__Hepatitis_C_virus_clone_JFH1-ad16,_complete_genome.fasta	Hepacivirus	9904
238	EU781827.1__Hepatitis_C_virus_subtype_1b_isolate_L801,_complete_genome.fasta	Hepacivirus	9642	JX183549.1__Hepatitis_C_virus_isolate_KM35,_complete_genome.fasta	Hepacivirus	9667
239	EU798760.1__Hepatitis_C_virus_subtype_6v_isolate_KMN-02_polyprotein_precursor,_gene,_complete_cds.fasta	Hepacivirus	9718	JX183550.1__Hepatitis_C_virus_isolate_QC273,_complete_genome.fasta	Hepacivirus	9679
240	EU798761.1__Hepatitis_C_virus_subtype_6v_isolate_KM046_polyprotein_precursor,_gene,_complete_cds.fasta	Hepacivirus	9685	JX183552.1__Hepatitis_C_virus_isolate_TV476,_complete_genome.fasta	Hepacivirus	9754
241	EU857431.1__Hepatitis_C_virus_subtype_1b_isolate_Whu,_complete_genome.fasta	Hepacivirus	9835	JX183553.1__Hepatitis_C_virus_isolate_TV533,_complete_genome.fasta	Hepacivirus	9666
242	FB361096.1__Sequence_15_from_Patent_WO2006110762.fasta	Hepacivirus	8208	JX183557.1__Hepatitis_C_virus_isolate_DH027,_complete_genome.fasta	Hepacivirus	9680
243	FB361097.1__Sequence_16_from_Patent_WO2006110762.fasta	Hepacivirus	12827	JX183558.1__Hepatitis_C_virus_isolate_QC271,_complete_genome.fasta	Hepacivirus	9674
244	FB361098.1__Sequence_17_from_Patent_WO2006110762.fasta	Hepacivirus	11139	JX826592.1__Recombinant_Hepatitis_C_virus_3a-2a_(SA1_JFH1),_complete_genome.fasta	Hepacivirus	9923
245	FB361099.1__Sequence_18_from_Patent_WO2006110762.fasta	Hepacivirus	11936	KC197233.1__Hepatitis_C_virus_isolate_PTR2795_polyprotein_gene,_complete_cds.fasta	Hepacivirus	9896
246	FB361100.1__Sequence_19_from_Patent_WO2006110762.fasta	Hepacivirus	12150	KC197238.1__Hepatitis_C_virus_isolate_MRS40_polyprotein_gene,_complete_cds.fasta	Hepacivirus	9853
247	FB361101.1__Sequence_20_from_Patent_WO2006110762.fasta	Hepacivirus	12150	KC844040.1__Hepatitis_C_virus_genotype_6_isolate_ZS202_polyprotein_gene,_complete_cds.fasta	Hepacivirus	9692
248	FB361102.1__Sequence_21_from_Patent_WO2006110762.fasta	Hepacivirus	12150	KC844049.1__Hepatitis_C_virus_subtype_1a_isolate_ZS30_polyprotein_gene,_complete_cds.fasta	Hepacivirus	9726
249	FB361103.1__Sequence_22_from_Patent_WO2006110762.fasta	Hepacivirus	13205	KC844051.1__Hepatitis_C_virus_subtype_1b_isolate_GZ52540_polyprotein_gene,_complete_cds.fasta	Hepacivirus	9855
250	FB361105.1__Sequence_24_from_Patent_WO2006110762.fasta	Hepacivirus	14403	KC844052.1__Hepatitis_C_virus_subtype_1b_isolate_GZ51969_polyprotein_gene,_complete_cds.fasta	Hepacivirus	9848
251	FB361106.1__Sequence_25_from_Patent_WO2006110762.fasta	Hepacivirus	11277	KC967476.1__Hepatitis_C_virus_isolate_T9_JFH1,_complete_genome.fasta	Hepacivirus	9904
252	FB361107.1__Sequence_26_from_Patent_WO2006110762.fasta	Hepacivirus	11278	KC967477.1__Hepatitis_C_virus_isolate_DH8_JFH1,_complete_genome.fasta	Hepacivirus	9905
253	FB361108.1__Sequence_27_from_Patent_WO2006110762.fasta	Hepacivirus	11278	KC967478.1__Hepatitis_C_virus_isolate_DH10_JFH1,_complete_genome.fasta	Hepacivirus	9906
254	FJ435090.1__Hepatitis_C_virus_isolate_KM181_genotype_6v,_complete_genome.fasta	Hepacivirus	9693	KC967479.1__Hepatitis_C_virus_isolate_S83_JFH1,_complete_genome.fasta	Hepacivirus	9905
255	FJ462431.1__Hepatitis_C_virus_isolate_QC139,_complete_genome.fasta	Hepacivirus	9695	KF268446.1__Mutant_Hepatitis_C_virus_isolate_Ad-JFH1-DeltaV3-EGFP,_complete_genome.fasta	Hepacivirus	10576
256	FJ462432.1__Hepatitis_C_virus_isolate_QC193,_complete_genome.fasta	Hepacivirus	9655	KF430633.1__HCV_GBV-B_chimeric_virus_clone_M17_polyprotein_gene,_complete_cds.fasta	Hepacivirus	9822
257	FJ462433.1__Hepatitis_C_virus_isolate_QC249,_complete_genome.fasta	Hepacivirus	9645	KF676351.1__Hepatitis_C_virus_subtype_2a_isolate_PR63,_complete_genome.fasta	Hepacivirus	9840
258	FJ462434.1__Hepatitis_C_virus_isolate_QC262,_complete_genome.fasta	Hepacivirus	9653	KF676352.1__Hepatitis_C_virus_subtype_2a_isolate_PR63cc,_complete_genome.fasta	Hepacivirus	9901
259	FJ462435.1__Hepatitis_C_virus_isolate_QC264,_complete_genome.fasta	Hepacivirus	9660	KF693776.1__Recombinant_Hepatitis_C_virus_J6_JFH1-H77(NS4A),_complete_genome.fasta	Hepacivirus	9918
260	FJ462436.1__Hepatitis_C_virus_isolate_QC381,_complete_genome.fasta	Hepacivirus	9688	KF693777.1__Recombinant_Hepatitis_C_virus_J6_JFH1-TN(NS4A),_complete_genome.fasta	Hepacivirus	9917
261	FJ462437.1__Hepatitis_C_virus_isolate_QC382,_complete_genome.fasta	Hepacivirus	9641	KF693778.1__Recombinant_Hepatitis_C_virus_J6_JFH1-J4(NS4A),_complete_genome.fasta	Hepacivirus	9917
262	FJ462438.1__Hepatitis_C_virus_isolate_QC383,_complete_genome.fasta	Hepacivirus	9658	KF693779.1__Recombinant_Hepatitis_C_virus_J6_JFH1-J6(NS4A),_complete_genome.fasta	Hepacivirus	9917
263	FJ462439.1__Hepatitis_C_virus_isolate_QC384,_complete_genome.fasta	Hepacivirus	9660	KF693780.1__Recombinant_Hepatitis_C_virus_J6_JFH1-ED43(NS4A),_complete_genome.fasta	Hepacivirus	9919
264	FJ462440.1__Hepatitis_C_virus_isolate_QC93,_complete_genome.fasta	Hepacivirus	9641	KF693781.1__Recombinant_Hepatitis_C_virus_J6_JFH1-SA13(NS4A),_complete_genome.fasta	Hepacivirus	9919
265	FJ462441.1__Hepatitis_C_virus_isolate_QC97,_complete_genome.fasta	Hepacivirus	9654	KF693782.1__Recombinant_Hepatitis_C_virus_J6_JFH1-HK6a(NS4A),_complete_genome.fasta	Hepacivirus	9919
266	FJ515030.1__Hepatitis_C_virus_isolate_D61_polyprotein_gene,_partial_cds.fasta	Hepacivirus	967	KF693783.1__Recombinant_Hepatitis_C_virus_J6_JFH1-QC69(NS4A),_complete_genome.fasta	Hepacivirus	9919
267	FJ515142.1__Hepatitis_C_virus_isolate_D391_polyprotein_gene,_partial_cds.fasta	Hepacivirus	967	KF700370.1__Hepatitis_C_virus_clone_JFH1-AM120,_complete_genome.fasta	Hepacivirus	9905
268	FJ515148.1__Hepatitis_C_virus_isolate_D449_polyprotein_gene,_partial_cds.fasta	Hepacivirus	963	KJ439767.1__Hepatitis_C_virus_isolate_QC165,_complete_genome.fasta	Hepacivirus	9704
269	FJ839869.1__Hepatitis_C_virus_isolate_QC155,_complete_genome.fasta	Hepacivirus	9709	KJ439768.1__Hepatitis_C_virus_isolate_QC103,_complete_genome.fasta	Hepacivirus	9671
270	FJ911659.1__Human_T-lymphotropic_virus_2_strain_BBD_7003_5'_LTR,_partial_sequence.fasta	Human_T-lymphotropicvirus	853	KJ439770.1__Hepatitis_C_virus_isolate_QC78,_complete_genome.fasta	Hepacivirus	9681
271	FN435993.1__Hepatitis_C_virus_subtype_1b_complete_genome,_isolate_EU1,_genomic_RNA.fasta	Hepacivirus	9858	KJ439771.1__Hepatitis_C_virus_isolate_QC156,_complete_genome.fasta	Hepacivirus	9674
272	FV536454.1__Modified_Microbial_Nucleic_Acid.fasta	Hepacivirus	9852	KJ439774.1__Hepatitis_C_virus_isolate_QC82,_complete_genome.fasta	Hepacivirus	9665
273	FV536455.1__Modified_Microbial_Nucleic_Acid.fasta	Hepacivirus	9629	KJ439776.1__Hepatitis_C_virus_isolate_QC152,_complete_genome.fasta	Hepacivirus	9682
274	FV536456.1__Modified_Microbial_Nucleic_Acid.fasta	Hepacivirus	9558	KJ439778.1__Hepatitis_C_virus_isolate_QC196,_complete_genome.fasta	Hepacivirus	9668
275	FV536457.1__Modified_Microbial_Nucleic_Acid.fasta	Hepacivirus	9644	KJ439781.1__Hepatitis_C_virus_isolate_QC74,_complete_genome.fasta	Hepacivirus	9666
276	FV536458.1__Modified_Microbial_Nucleic_Acid.fasta	Hepacivirus	9890	KJ439782.1__Hepatitis_C_virus_isolate_QC87,_complete_genome.fasta	Hepacivirus	9667
277	FV536459.1__Modified_Microbial_Nucleic_Acid.fasta	Hepacivirus	9860	KJ469619.1__Eastern_equine_encephalitis_virus_strain_EEEV_X_USA_1944_VA2007_2007,_complete_genome.fasta	Eastern_equine_encephalitisvirus	11992
278	FV536460.1__Modified_Microbial_Nucleic_Acid.fasta	Hepacivirus	9717	KJ470612.1__Hepatitis_C_virus_isolate_QC07,_complete_genome.fasta	Hepacivirus	9681
279	FV536464.1__Modified_Microbial_Nucleic_Acid.fasta	Hepacivirus	9653	KJ470613.1__Hepatitis_C_virus_isolate_QC08,_complete_genome.fasta	Hepacivirus	9677
280	FV536465.1__Modified_Microbial_Nucleic_Acid.fasta	Hepacivirus	9556	KJ470614.1__Hepatitis_C_virus_isolate_QC09,_complete_genome.fasta	Hepacivirus	9684
281	FV536466.1__Modified_Microbial_Nucleic_Acid.fasta	Hepacivirus	9610	KJ470616.1__Hepatitis_C_virus_isolate_QC34,_complete_genome.fasta	Hepacivirus	9677
282	FV536467.1__Modified_Microbial_Nucleic_Acid.fasta	Hepacivirus	9556	KJ470617.1__Hepatitis_C_virus_isolate_QC88,_complete_genome.fasta	Hepacivirus	9682
283	FV536468.1__Modified_Microbial_Nucleic_Acid.fasta	Hepacivirus	9664	KJ470618.1__Hepatitis_C_virus_isolate_NE145,_complete_genome.fasta	Hepacivirus	9678
284	FV536469.1__Modified_Microbial_Nucleic_Acid.fasta	Hepacivirus	9652	KJ470619.1__Hepatitis_C_virus_isolate_NE274,_complete_genome.fasta	Hepacivirus	9678
285	FV536471.1__Modified_Microbial_Nucleic_Acid.fasta	Hepacivirus	9634	KJ470620.1__Hepatitis_C_virus_isolate_HKP7,_complete_genome.fasta	Hepacivirus	9690
286	FV536472.1__Modified_Microbial_Nucleic_Acid.fasta	Hepacivirus	9590	KJ470621.1__Hepatitis_C_virus_isolate_HKP16,_complete_genome.fasta	Hepacivirus	9695
287	FV536512.1__Modified_Microbial_Nucleic_Acid.fasta	Hepacivirus	9629	KJ470622.1__Hepatitis_C_virus_isolate_HK25,_complete_genome.fasta	Hepacivirus	9693
288	FV536514.1__Modified_Microbial_Nucleic_Acid.fasta	Hepacivirus	9644	KJ470624.1__Hepatitis_C_virus_isolate_HK38,_complete_genome.fasta	Hepacivirus	9693
289	FV536518.1__Modified_Microbial_Nucleic_Acid.fasta	Hepacivirus	9692	KJ567648.1__Hepatitis_C_virus_isolate_6_TV453,_complete_genome.fasta	Hepacivirus	9708
290	FV536523.1__Modified_Microbial_Nucleic_Acid.fasta	Hepacivirus	9605	KJ567649.1__Hepatitis_C_virus_isolate_6_TV443,_complete_genome.fasta	Hepacivirus	9693
291	FV536528.1__Modified_Microbial_Nucleic_Acid.fasta	Hepacivirus	9634	KJ567650.1__Hepatitis_C_virus_isolate_6_TV548,_complete_genome.fasta	Hepacivirus	9691
292	FV536585.1__Modified_Microbial_Nucleic_Acid.fasta	Hepacivirus	9132	KJ678748.1__Hepatitis_C_virus_isolate_FS13,_complete_genome.fasta	Hepacivirus	9619
293	FV536587.1__Modified_Microbial_Nucleic_Acid.fasta	Hepacivirus	10577	KJ678749.1__Hepatitis_C_virus_isolate_FS14,_complete_genome.fasta	Hepacivirus	9647
294	FV536652.1__Modified_Microbial_Nucleic_Acid.fasta	Hepacivirus	9358	KJ678750.1__Hepatitis_C_virus_isolate_FS3,_complete_genome.fasta	Hepacivirus	9647
295	FV536653.1__Modified_Microbial_Nucleic_Acid.fasta	Hepacivirus	9167	KJ678751.1__Hepatitis_C_virus_isolate_FS6,_complete_genome.fasta	Hepacivirus	9640
296	FV536654.1__Modified_Microbial_Nucleic_Acid.fasta	Hepacivirus	9926	KJ678753.1__Hepatitis_C_virus_isolate_GB26,_complete_genome.fasta	Hepacivirus	9643
297	FV536655.1__Modified_Microbial_Nucleic_Acid.fasta	Hepacivirus	9154	KJ678754.1__Hepatitis_C_virus_isolate_gb28,_complete_genome.fasta	Hepacivirus	9740
298	FV536656.1__Modified_Microbial_Nucleic_Acid.fasta	Hepacivirus	8564	KJ678755.1__Hepatitis_C_virus_isolate_GB9,_complete_genome.fasta	Hepacivirus	9645
299	FV536657.1__Modified_Microbial_Nucleic_Acid.fasta	Hepacivirus	9097	KJ678756.1__Hepatitis_C_virus_isolate_GZ0012,_complete_genome.fasta	Hepacivirus	9681
300	FV536658.1__Modified_Microbial_Nucleic_Acid.fasta	Hepacivirus	8743	KJ678757.1__Hepatitis_C_virus_isolate_GZ0020,_complete_genome.fasta	Hepacivirus	9695
301	FV536659.1__Modified_Microbial_Nucleic_Acid.fasta	Hepacivirus	9182	KJ678758.1__Hepatitis_C_virus_isolate_GZ0046,_complete_genome.fasta	Hepacivirus	9697
302	FV536660.1__Modified_Microbial_Nucleic_Acid.fasta	Hepacivirus	9251	KJ678759.1__Hepatitis_C_virus_isolate_GZ0144,_complete_genome.fasta	Hepacivirus	9691
303	FV536661.1__Modified_Microbial_Nucleic_Acid.fasta	Hepacivirus	9138	KJ678760.1__Hepatitis_C_virus_isolate_GZ0223,_complete_genome.fasta	Hepacivirus	9693
304	FV536662.1__Modified_Microbial_Nucleic_Acid.fasta	Hepacivirus	8789	KJ678761.1__Hepatitis_C_virus_isolate_GZ0307,_complete_genome.fasta	Hepacivirus	9688
305	FV536663.1__Modified_Microbial_Nucleic_Acid.fasta	Hepacivirus	9402	KJ678762.1__Hepatitis_C_virus_isolate_GZ0311,_complete_genome.fasta	Hepacivirus	9697
306	FV536664.1__Modified_Microbial_Nucleic_Acid.fasta	Hepacivirus	9400	KJ678765.1__Hepatitis_C_virus_isolate_GZ0545,_complete_genome.fasta	Hepacivirus	9701
307	FV536666.1__Modified_Microbial_Nucleic_Acid.fasta	Hepacivirus	9246	KJ678766.1__Hepatitis_C_virus_isolate_GZ1,_complete_genome.fasta	Hepacivirus	9633
308	FV536667.1__Modified_Microbial_Nucleic_Acid.fasta	Hepacivirus	9280	KJ678767.1__Hepatitis_C_virus_isolate_HH064,_complete_genome.fasta	Hepacivirus	9644
309	FV536668.1__Modified_Microbial_Nucleic_Acid.fasta	Hepacivirus	9983	KJ678768.1__Hepatitis_C_virus_isolate_HH075,_complete_genome.fasta	Hepacivirus	9641
310	FV536669.1__Modified_Microbial_Nucleic_Acid.fasta	Hepacivirus	9275	KJ678769.1__Hepatitis_C_virus_isolate_HH081,_complete_genome.fasta	Hepacivirus	9645
311	FV536670.1__Modified_Microbial_Nucleic_Acid.fasta	Hepacivirus	8994	KJ678781.1__Hepatitis_C_virus_isolate_SW11,_complete_genome.fasta	Hepacivirus	9681
312	FV536671.1__Modified_Microbial_Nucleic_Acid.fasta	Hepacivirus	9218	KJ678782.1__Hepatitis_C_virus_isolate_SW173,_complete_genome.fasta	Hepacivirus	9687
313	FV536672.1__Modified_Microbial_Nucleic_Acid.fasta	Hepacivirus	9171	KJ678784.1__Hepatitis_C_virus_isolate_SZ593,_complete_genome.fasta	Hepacivirus	9613
314	FV536673.1__Modified_Microbial_Nucleic_Acid.fasta	Hepacivirus	9129	KJ678785.1__Hepatitis_C_virus_isolate_SZ826,_complete_genome.fasta	Hepacivirus	9650
315	FV536674.1__Modified_Microbial_Nucleic_Acid.fasta	Hepacivirus	9911	KJ678787.1__Hepatitis_C_virus_isolate_TV472,_complete_genome.fasta	Hepacivirus	9650
316	FV536675.1__Modified_Microbial_Nucleic_Acid.fasta	Hepacivirus	9110	KJ678789.1__Hepatitis_C_virus_isolate_TV477,_complete_genome.fasta	Hepacivirus	9682
317	FV536676.1__Modified_Microbial_Nucleic_Acid.fasta	Hepacivirus	9192	KJ678791.1__Hepatitis_C_virus_isolate_TV487,_complete_genome.fasta	Hepacivirus	9693
318	FV536677.1__Modified_Microbial_Nucleic_Acid.fasta	Hepacivirus	9194	KJ678794.1__Hepatitis_C_virus_isolate_TV525,_complete_genome.fasta	Hepacivirus	9691
319	FV536678.1__Modified_Microbial_Nucleic_Acid.fasta	Hepacivirus	9261	KJ678797.1__Hepatitis_C_virus_isolate_TV547,_complete_genome.fasta	Hepacivirus	9646
320	FV536679.1__Modified_Microbial_Nucleic_Acid.fasta	Hepacivirus	9021	KJ678800.1__Hepatitis_C_virus_isolate_TV563,_complete_genome.fasta	Hepacivirus	9689
321	FV536680.1__Modified_Microbial_Nucleic_Acid.fasta	Hepacivirus	8880	KJ678804.1__Hepatitis_C_virus_isolate_TV574,_complete_genome.fasta	Hepacivirus	9689
322	FV536681.1__Modified_Microbial_Nucleic_Acid.fasta	Hepacivirus	9126	KJ678805.1__Hepatitis_C_virus_isolate_TV577,_complete_genome.fasta	Hepacivirus	9631
323	FV536682.1__Modified_Microbial_Nucleic_Acid.fasta	Hepacivirus	10038	KJ678806.1__Hepatitis_C_virus_isolate_TV578,_complete_genome.fasta	Hepacivirus	9687
324	FV536683.1__Modified_Microbial_Nucleic_Acid.fasta	Hepacivirus	10577	KJ678807.1__Hepatitis_C_virus_isolate_TV585,_complete_genome.fasta	Hepacivirus	9691
325	FV536852.1__Modified_Microbial_Nucleic_Acid.fasta	Hepacivirus	11725	KJ678808.1__Hepatitis_C_virus_isolate_TV589,_complete_genome.fasta	Hepacivirus	9637
326	FV536864.1__Modified_Microbial_Nucleic_Acid.fasta	Hepacivirus	4020	KJ925146.1__Hepatitis_C_virus_strain_SA1,_complete_genome.fasta	Hepacivirus	9781
327	FV536884.1__Modified_Microbial_Nucleic_Acid.fasta	Hepacivirus	2214	KJ925147.1__Hepatitis_C_virus_strain_SA2,_complete_genome.fasta	Hepacivirus	9785
328	FV536886.1__Modified_Microbial_Nucleic_Acid.fasta	Hepacivirus	2108	KJ925148.1__Hepatitis_C_virus_strain_SA3,_complete_genome.fasta	Hepacivirus	9785
329	FV536908.1__Modified_Microbial_Nucleic_Acid.fasta	Hepacivirus	8343	KM043272.1__Hepatitis_C_virus_strain_10021TF.UC1_polyprotein_gene,_complete_cds.fasta	Hepacivirus	9828
330	FV536910.1__Modified_Microbial_Nucleic_Acid.fasta	Hepacivirus	8349	KM043278.1__Hepatitis_C_virus_strain_110069TF1.UC1_polyprotein_gene,_complete_cds.fasta	Hepacivirus	9841
331	FV536914.1__Modified_Microbial_Nucleic_Acid.fasta	Hepacivirus	8296	KM043281.1__Hepatitis_C_virus_strain_9055TF.UC2_polyprotein_gene,_complete_cds.fasta	Hepacivirus	9876
332	FV536918.1__Modified_Microbial_Nucleic_Acid.fasta	Hepacivirus	8315	KM102763.1__Hepatitis_C_virus_isolate_Patient_D_polyprotein_gene,_complete_cds.fasta	Hepacivirus	9762
333	FV536924.1__Modified_Microbial_Nucleic_Acid.fasta	Hepacivirus	8355	KM102764.1__Hepatitis_C_virus_isolate_Patient_E_polyprotein_gene,_complete_cds.fasta	Hepacivirus	9727
334	FV536926.1__Modified_Microbial_Nucleic_Acid.fasta	Hepacivirus	8385	KM102767.1__Hepatitis_C_virus_isolate_Patient_H_polyprotein_gene,_complete_cds.fasta	Hepacivirus	9772
335	FV536932.1__Modified_Microbial_Nucleic_Acid.fasta	Hepacivirus	8352	KM102770.1__Hepatitis_C_virus_isolate_Patient_L_polyprotein_gene,_complete_cds.fasta	Hepacivirus	9805
336	FV536934.1__Modified_Microbial_Nucleic_Acid.fasta	Hepacivirus	9594	KM252779.1__Hepatitis_C_virus_isolate_TV280_polyprotein_gene,_complete_cds.fasta	Hepacivirus	9693
337	FV536938.1__Modified_Microbial_Nucleic_Acid.fasta	Hepacivirus	18583	KM252782.1__Hepatitis_C_virus_isolate_TV407_polyprotein_gene,_complete_cds.fasta	Hepacivirus	9747
338	FV536966.1__Modified_Microbial_Nucleic_Acid.fasta	Hepacivirus	6972	KM252786.1__Hepatitis_C_virus_isolate_TV406_polyprotein_gene,_complete_cds.fasta	Hepacivirus	9691
339	FV537000.1__Modified_Microbial_Nucleic_Acid.fasta	Hepacivirus	7570	KM252788.1__Hepatitis_C_virus_isolate_TV546_polyprotein_gene,_complete_cds.fasta	Hepacivirus	9691
340	FV537004.1__Modified_Microbial_Nucleic_Acid.fasta	Hepacivirus	7556	KM349851.1__Hepatitis_C_virus_strain_SB,_complete_genome.fasta	Hepacivirus	9916
341	FV537044.1__Modified_Microbial_Nucleic_Acid.fasta	Hepacivirus	13603	KM504111.1__Hepatitis_C_virus_isolate_QC81,_complete_genome.fasta	Hepacivirus	9666
342	FV537046.1__Modified_Microbial_Nucleic_Acid.fasta	Hepacivirus	15905	KM504112.1__Hepatitis_C_virus_isolate_QC112,_complete_genome.fasta	Hepacivirus	9739
343	FV537052.1__Modified_Microbial_Nucleic_Acid.fasta	Hepacivirus	15952	KM504113.1__Hepatitis_C_virus_isolate_QC120,_complete_genome.fasta	Hepacivirus	9699
344	FV537056.1__Modified_Microbial_Nucleic_Acid.fasta	Hepacivirus	15765	KM504114.1__Hepatitis_C_virus_isolate_QC150,_complete_genome.fasta	Hepacivirus	9669
345	FV537058.1__Modified_Microbial_Nucleic_Acid.fasta	Hepacivirus	7516	KM504115.1__Hepatitis_C_virus_isolate_QC176,_complete_genome.fasta	Hepacivirus	9679
346	FV537064.1__Modified_Microbial_Nucleic_Acid.fasta	Hepacivirus	7317	KM504116.1__Hepatitis_C_virus_isolate_QC189,_complete_genome.fasta	Hepacivirus	9673
347	FV537068.1__Modified_Microbial_Nucleic_Acid.fasta	Hepacivirus	7378	KM504118.1__Hepatitis_C_virus_isolate_QC251,_complete_genome.fasta	Hepacivirus	9669
348	FV537076.1__Modified_Microbial_Nucleic_Acid.fasta	Hepacivirus	7609	KM504120.1__Hepatitis_C_virus_isolate_QC266,_complete_genome.fasta	Hepacivirus	9671
349	FV537080.1__Modified_Microbial_Nucleic_Acid.fasta	Hepacivirus	12176	KM504121.1__Hepatitis_C_virus_isolate_QC269,_complete_genome.fasta	Hepacivirus	9668
350	FV537084.1__Modified_Microbial_Nucleic_Acid.fasta	Hepacivirus	11897	KM504122.1__Hepatitis_C_virus_isolate_QC287,_complete_genome.fasta	Hepacivirus	9760
351	FV537114.1__Modified_Microbial_Nucleic_Acid.fasta	Hepacivirus	1244	KM504124.1__Hepatitis_C_virus_isolate_QC334,_complete_genome.fasta	Hepacivirus	9668
352	FV537120.1__Modified_Microbial_Nucleic_Acid.fasta	Hepacivirus	1418	KM587616.1__Hepatitis_C_virus_isolate_C_polyprotein_gene,_complete_cds.fasta	Hepacivirus	9765
353	FV537156.1__Modified_Microbial_Nucleic_Acid.fasta	Hepacivirus	2777	KM587619.1__Hepatitis_C_virus_isolate_F_polyprotein_gene,_complete_cds.fasta	Hepacivirus	9870
354	FV537212.1__Modified_Microbial_Nucleic_Acid.fasta	Hepacivirus	30292	KM587620.1__Hepatitis_C_virus_isolate_G_polyprotein_gene,_complete_cds.fasta	Hepacivirus	9867
355	FV537224.1__Modified_Microbial_Nucleic_Acid.fasta	Hepacivirus	11190	KM587621.1__Hepatitis_C_virus_isolate_H_polyprotein_gene,_complete_cds.fasta	Hepacivirus	9783
356	FV537248.1__Modified_Microbial_Nucleic_Acid.fasta	Hepacivirus	12355	KM587622.1__Hepatitis_C_virus_isolate_I_polyprotein_gene,_complete_cds.fasta	Hepacivirus	9736
357	FV537252.1__Modified_Microbial_Nucleic_Acid.fasta	Hepacivirus	5501	KM587623.1__Hepatitis_C_virus_isolate_J_polyprotein_gene,_complete_cds.fasta	Hepacivirus	9722
358	FV537254.1__Modified_Microbial_Nucleic_Acid.fasta	Hepacivirus	10959	KM587624.1__Hepatitis_C_virus_isolate_K_polyprotein_gene,_complete_cds.fasta	Hepacivirus	9659
359	FV537256.1__Modified_Microbial_Nucleic_Acid.fasta	Hepacivirus	10959	KM587625.1__Hepatitis_C_virus_isolate_L_polyprotein_gene,_complete_cds.fasta	Hepacivirus	9755
360	FV537264.1__Modified_Microbial_Nucleic_Acid.fasta	Hepacivirus	10920	KX631757.1__UNVERIFIED__Hepatitis_B_virus_clone_HBV277_S_protein-like_gene,_partial_sequence.fasta	Hepatitis_B_virus	937
361	FV537268.1__Modified_Microbial_Nucleic_Acid.fasta	Hepacivirus	10872	KX631761.1__UNVERIFIED__Hepatitis_B_virus_clone_HBV281_S_protein-like_gene,_partial_sequence.fasta	Hepatitis_B_virus	936
362	FV537270.1__Modified_Microbial_Nucleic_Acid.fasta	Hepacivirus	11915	KX886759.1__Bunyavirus_sp._strain_Bat_VNM_16715_13_RNA-dependent_RNA_polymerase_(RdRp)_gene,_complete_cds.fasta	Bunyavirus	6932
363	FV537276.1__Modified_Microbial_Nucleic_Acid.fasta	Hepacivirus	19235	KX886763.1__Bunyavirus_sp._strain_Bat_VNM_16715_22_RNA-dependent_RNA_polymerase_(RdRp)_gene,_complete_cds.fasta	Bunyavirus	6917
364	FV537280.1__Modified_Microbial_Nucleic_Acid.fasta	Hepacivirus	19251	KX886765.1__Bunyavirus_sp._strain_Bat_VNM_16715_23_RNA-dependent_RNA_polymerase_(RdRp)_gene,_complete_cds.fasta	Bunyavirus	6924
365	FV537282.1__Modified_Microbial_Nucleic_Acid.fasta	Hepacivirus	19320	KX886767.1__Bunyavirus_sp._strain_Bat_VNM_16715_38_RNA-dependent_RNA_polymerase_(RdRp)_gene,_complete_cds.fasta	Bunyavirus	6917
366	FV537290.1__Modified_Microbial_Nucleic_Acid.fasta	Hepacivirus	7245	KX886771.1__Bunyavirus_sp._strain_Bat_VNM_16715_5_RNA-dependent_RNA_polymerase_(RdRp)_gene,_complete_cds.fasta	Bunyavirus	6910
367	FV537294.1__Modified_Microbial_Nucleic_Acid.fasta	Hepacivirus	3444	KX886783.1__Bunyavirus_sp._strain_Bat_VNM_16715_88_RNA-dependent_RNA_polymerase_(RdRp)_gene,_complete_cds.fasta	Bunyavirus	6804
368	FV537302.1__Modified_Microbial_Nucleic_Acid.fasta	Hepacivirus	6687	KY014622.1__Hepacivirus_hominis_strain_CP16,_complete_genome.fasta	Hepacivirus	9841
369	FV537306.1__Modified_Microbial_Nucleic_Acid.fasta	Hepacivirus	1775	KY283130.1__Hepacivirus_hominis_strain_EJ1,_complete_genome.fasta	Hepacivirus	9832
370	FV537310.1__Modified_Microbial_Nucleic_Acid.fasta	Hepacivirus	6687	KY465715.1__Lake_Sinai_virus_strain_VN2-LSV8_ORF1,_RNA-dependant_RNA_polymerase,_capsid_protein,_and_ORF4_genes,_complete_cds.fasta	Lake_Sinaivirus	6206
371	FV537318.1__Modified_Microbial_Nucleic_Acid.fasta	Hepacivirus	1770	KY510860.1__Cherry_virus_A_isolate_1286_1A2_13C222_N9,_complete_genome.fasta	Cherryvirus	7640
372	FV537324.1__Modified_Microbial_Nucleic_Acid.fasta	Hepacivirus	11204	KY510919.1__Cherry_virus_A_isolate_4399_2A2_13TF169_N11,_complete_genome.fasta	Cherryvirus	7646
373	FV537326.1__Modified_Microbial_Nucleic_Acid.fasta	Hepacivirus	3513	KY620329.1__Hepacivirus_hominis_isolate_sP123430_polyprotein_gene,_complete_cds.fasta	Hepacivirus	9759
374	FV537330.1__Modified_Microbial_Nucleic_Acid.fasta	Hepacivirus	7278	KY620330.1__Hepacivirus_hominis_isolate_sP161117_polyprotein_gene,_complete_cds.fasta	Hepacivirus	9926
375	FV537334.1__Modified_Microbial_Nucleic_Acid.fasta	Hepacivirus	7446	KY620334.1__Hepacivirus_hominis_isolate_sP186766_polyprotein_gene,_complete_cds.fasta	Hepacivirus	10043
376	FV537340.1__Modified_Microbial_Nucleic_Acid.fasta	Hepacivirus	3504	KY620336.1__Hepacivirus_hominis_isolate_sP199799_polyprotein_gene,_complete_cds.fasta	Hepacivirus	9789
377	FV537345.1__Modified_Microbial_Nucleic_Acid.fasta	Hepacivirus	3542	KY620360.1__Hepacivirus_hominis_isolate_sP182871_polyprotein_gene,_complete_cds.fasta	Hepacivirus	9763
378	FV537355.1__Modified_Microbial_Nucleic_Acid.fasta	Hepacivirus	11243	KY620370.1__Hepacivirus_hominis_isolate_sP188354_polyprotein_gene,_complete_cds.fasta	Hepacivirus	9875
379	FV537357.1__Modified_Microbial_Nucleic_Acid.fasta	Hepacivirus	18596	KY620373.1__Hepacivirus_hominis_isolate_sP169995_polyprotein_gene,_complete_cds.fasta	Hepacivirus	9843
380	FV537361.1__Modified_Microbial_Nucleic_Acid.fasta	Hepacivirus	1764	KY620390.1__Hepacivirus_hominis_isolate_sP159072_polyprotein_gene,_complete_cds.fasta	Hepacivirus	9851
381	FV537371.1__Modified_Microbial_Nucleic_Acid.fasta	Hepacivirus	6762	KY620392.1__Hepacivirus_hominis_isolate_sP159294_polyprotein_gene,_complete_cds.fasta	Hepacivirus	9756
382	FV537373.1__Modified_Microbial_Nucleic_Acid.fasta	Hepacivirus	3468	KY620398.1__Hepacivirus_hominis_isolate_sP164009_polyprotein_gene,_complete_cds.fasta	Hepacivirus	9714
383	FV537377.1__Modified_Microbial_Nucleic_Acid.fasta	Hepacivirus	7297	KY620403.1__Hepacivirus_hominis_isolate_sP155262_polyprotein_gene,_complete_cds.fasta	Hepacivirus	9724
384	FV537401.1__Modified_Microbial_Nucleic_Acid.fasta	Hepacivirus	11680	KY620405.1__Hepacivirus_hominis_isolate_sP188444_polyprotein_gene,_complete_cds.fasta	Hepacivirus	9714
385	FV537407.1__Modified_Microbial_Nucleic_Acid.fasta	Hepacivirus	11721	KY620414.1__Hepacivirus_hominis_isolate_sP168290_polyprotein_gene,_complete_cds.fasta	Hepacivirus	9873
386	FV537411.1__Modified_Microbial_Nucleic_Acid.fasta	Hepacivirus	11089	KY620426.1__Hepacivirus_hominis_isolate_sP127478_polyprotein_gene,_complete_cds.fasta	Hepacivirus	9723
387	FW335730.1__An_agent_for_anti-hepatitis_C_virus,_and_use_thereof.fasta	Hepacivirus	9813	KY620448.1__Hepacivirus_hominis_isolate_sP159504_polyprotein_gene,_complete_cds.fasta	Hepacivirus	9852
388	FW337252.1__A_novel_cell_replicating_HCV_replicon_and_a_novel_cell_replicating_full-length_HCV_RNA,_and_use_thereof.fasta	Hepacivirus	6388	KY620466.1__Hepacivirus_hominis_isolate_sP108420_polyprotein_gene,_complete_cds.fasta	Hepacivirus	9722
389	FW337254.1__A_novel_cell_replicating_HCV_replicon_and_a_novel_cell_replicating_full-length_HCV_RNA,_and_use_thereof.fasta	Hepacivirus	9864	KY620476.1__Hepacivirus_hominis_isolate_sP155701_polyprotein_gene,_complete_cds.fasta	Hepacivirus	9836
390	FW396537.1__Hepatitis_C_virus-derived_nucleic_acids,_and_expression_vectors,_transformed_cells_and_Hepatitis_C_virus_particles_obtainable_by_using_the_same.fasta	Hepacivirus	10005	KY620517.1__Hepacivirus_hominis_isolate_sP131172_polyprotein_gene,_complete_cds.fasta	Hepacivirus	9865
391	GM663244.1__Sequence_12_from_Patent_EP1942191.fasta	Hepacivirus	9916	KY620524.1__Hepacivirus_hominis_isolate_sP115799_polyprotein_gene,_complete_cds.fasta	Hepacivirus	9715
392	GM864803.1__Sequence_1_from_Patent_WO2008125119.fasta	Hepacivirus	9877	KY620538.1__Hepacivirus_hominis_isolate_sP183818_polyprotein_gene,_complete_cds.fasta	Hepacivirus	9726
393	GM864812.1__Sequence_10_from_Patent_WO2008125119.fasta	Hepacivirus	9878	KY620549.1__Hepacivirus_hominis_isolate_sP148730_polyprotein_gene,_complete_cds.fasta	Hepacivirus	9830
394	GM864899.1__Sequence_1_from_Patent_WO2008125117.fasta	Hepacivirus	9895	KY620552.1__Hepacivirus_hominis_isolate_sP119082_polyprotein_gene,_complete_cds.fasta	Hepacivirus	9863
395	GM864909.1__Sequence_11_from_Patent_WO2008125117.fasta	Hepacivirus	9896	KY620560.1__Hepacivirus_hominis_isolate_sP199435_polyprotein_gene,_complete_cds.fasta	Hepacivirus	9843
396	GU079105.1__Hepatitis_B_virus_isolate_S500_nonfunctional_precore_core_protein_(C)_gene,_partial_sequence.fasta	Hepatitis_B_virus	271	KY620564.1__Hepacivirus_hominis_isolate_sP166533_polyprotein_gene,_complete_cds.fasta	Hepacivirus	10107
397	GU133617.1__Hepatitis_C_virus_subtype_1b,_complete_genome.fasta	Hepacivirus	9866	KY620567.1__Hepacivirus_hominis_isolate_sP178112_polyprotein_gene,_complete_cds.fasta	Hepacivirus	9832
398	GU294484.1__Hepatitis_C_virus_isolate_PK-1,_complete_genome.fasta	Hepacivirus	9693	KY620568.1__Hepacivirus_hominis_isolate_sP198315_polyprotein_gene,_complete_cds.fasta	Hepacivirus	9869
399	GU814263.1__Hepatitis_C_virus_S52_polyprotein_gene,_complete_cds.fasta	Hepacivirus	9781	KY620574.1__Hepacivirus_hominis_isolate_sP186740_polyprotein_gene,_complete_cds.fasta	Hepacivirus	9859
400	GU814265.1__Hepatitis_C_virus_ED43_polyprotein_gene,_complete_cds.fasta	Hepacivirus	9723	KY620580.1__Hepacivirus_hominis_isolate_sP181504_polyprotein_gene,_complete_cds.fasta	Hepacivirus	9891
401	GU906274.1__Human_respiratory_syncytial_virus_isolate_RSV_227-A_Nairobi_2008_nucleoprotein-like_(N)_gene,_partial_sequence.fasta	Human_respiratory_syncytialvirus	2029	KY620583.1__Hepacivirus_hominis_isolate_sP169662_polyprotein_gene,_complete_cds.fasta	Hepacivirus	9743
402	HM049503.1__Recombinant_chimeric_Hepatitis_C_virus_1b_2a_432_JFH-1,_complete_genome.fasta	Recombinant_chimeric_Hepatitis_Cvirus	9913	KY620593.1__Hepacivirus_hominis_isolate_sP158986_polyprotein_gene,_complete_cds.fasta	Hepacivirus	9742
403	HM245752.1__Apple_mosaic_virus_isolate_Duzce-Merkez-Gol_ormani_koyu_coat_protein-like_gene,_partial_sequence.fasta	Apple_mosaicvirus	879	KY620613.1__Hepacivirus_hominis_isolate_sP185241_polyprotein_gene,_complete_cds.fasta	Hepacivirus	9726
404	HQ540592.1__Porcine_endogenous_retrovirus_A_clone_1347C1,_complete_genome.fasta	Porcine_endogenous_retrovirus	15656	KY620621.1__Hepacivirus_hominis_isolate_sP112932_polyprotein_gene,_complete_cds.fasta	Hepacivirus	9710
405	HQ852453.1__Recombinant_Hepatitis_C_virus_TN-JFH1,_complete_genome.fasta	Hepacivirus	9896	KY620634.1__Hepacivirus_hominis_isolate_sP128741_polyprotein_gene,_complete_cds.fasta	Hepacivirus	9783
406	HQ852454.1__Recombinant_Hepatitis_C_virus_DH6-JFH1,_complete_genome.fasta	Hepacivirus	9897	KY620641.1__Hepacivirus_hominis_isolate_sP120855_polyprotein_gene,_complete_cds.fasta	Hepacivirus	9855
407	HQ852455.1__Recombinant_Hepatitis_C_virus_DH1-JFH1,_complete_genome.fasta	Hepacivirus	9897	KY620675.1__Hepacivirus_hominis_isolate_sP135292_polyprotein_gene,_complete_cds.fasta	Hepacivirus	9919
408	HQ852456.1__Recombinant_Hepatitis_C_virus_DH5-JFH1,_complete_genome.fasta	Hepacivirus	9897	KY620682.1__Hepacivirus_hominis_isolate_sP164943_polyprotein_gene,_complete_cds.fasta	Hepacivirus	9743
409	HQ852457.1__Recombinant_Hepatitis_C_virus_DBN-JFH1,_complete_genome.fasta	Hepacivirus	9918	KY620685.1__Hepacivirus_hominis_isolate_sP185621_polyprotein_gene,_complete_cds.fasta	Hepacivirus	9712
410	HQ852458.1__Recombinant_Hepatitis_C_virus_J6_JFH1(H77C-NS5A),_complete_genome.fasta	Hepacivirus	9864	KY620688.1__Hepacivirus_hominis_isolate_sP186770_polyprotein_gene,_complete_cds.fasta	Hepacivirus	9803
411	HQ852459.1__Recombinant_Hepatitis_C_virus_J6_JFH1(TN-NS5A),_complete_genome.fasta	Hepacivirus	9862	KY620696.1__Hepacivirus_hominis_isolate_sP192364_polyprotein_gene,_complete_cds.fasta	Hepacivirus	9709
412	HQ852460.1__Recombinant_Hepatitis_C_virus_J6_JFH1(J4-NS5A),_complete_genome.fasta	Hepacivirus	9859	KY620721.1__Hepacivirus_hominis_isolate_sP137018_polyprotein_gene,_complete_cds.fasta	Hepacivirus	9869
413	HQ852461.1__Recombinant_Hepatitis_C_virus_J6_JFH1(J6-NS5A),_complete_genome.fasta	Hepacivirus	9917	KY620740.1__Hepacivirus_hominis_isolate_sP121135_polyprotein_gene,_complete_cds.fasta	Hepacivirus	9696
414	HQ852462.1__Recombinant_Hepatitis_C_virus_J6_JFH1(S52-NS5A),_complete_genome.fasta	Hepacivirus	9875	KY620759.1__Hepacivirus_hominis_isolate_sP119170_polyprotein_gene,_complete_cds.fasta	Hepacivirus	9854
415	HQ852463.1__Recombinant_Hepatitis_C_virus_J6_JFH1(ED43-NS5A),_complete_genome.fasta	Hepacivirus	9855	KY620802.1__Hepacivirus_hominis_isolate_sP151380_polyprotein_gene,_complete_cds.fasta	Hepacivirus	9764
416	HQ852464.1__Recombinant_Hepatitis_C_virus_J6_JFH1(SA13-NS5A),_complete_genome.fasta	Hepacivirus	9870	KY620810.1__Hepacivirus_hominis_isolate_sP181156_polyprotein_gene,_complete_cds.fasta	Hepacivirus	9700
417	HQ852466.1__Recombinant_Hepatitis_C_virus_J6_JFH1(QC69-NS5A),_complete_genome.fasta	Hepacivirus	9858	KY620811.1__Hepacivirus_hominis_isolate_sP111470_polyprotein_gene,_complete_cds.fasta	Hepacivirus	9874
418	HQ852467.1__Recombinant_Hepatitis_C_virus_J6_JFH1(DH6-NS5A),_complete_genome.fasta	Hepacivirus	9863	KY620817.1__Hepacivirus_hominis_isolate_sP185018_polyprotein_gene,_complete_cds.fasta	Hepacivirus	9846
419	HQ852468.1__Recombinant_Hepatitis_C_virus_J6_JFH1(HCV1-NS5A),_complete_genome.fasta	Hepacivirus	9864	KY620823.1__Hepacivirus_hominis_isolate_sP144485_polyprotein_gene,_complete_cds.fasta	Hepacivirus	9904
420	HQ852469.1__Recombinant_Hepatitis_C_virus_J6_JFH1(J1-NS5A),_complete_genome.fasta	Hepacivirus	9857	KY620839.1__Hepacivirus_hominis_isolate_sP183826_polyprotein_gene,_complete_cds.fasta	Hepacivirus	9848
421	HQ993838.1__UNVERIFIED__HIV-1_isolate_CP076302289_from_Kenya_genomic_sequence.fasta	HIV-1	1709	KY620863.1__Hepacivirus_hominis_isolate_sP187686_polyprotein_gene,_complete_cds.fasta	Hepacivirus	9752
422	HV035219.1__WO_2011024875-A_1__Polynucleotide_from_a_novel_strain_of_Hepatitis_C_virus_and_use_thereof.fasta	HIV-1	9862	KY620870.1__Hepacivirus_hominis_isolate_sP171043_polyprotein_gene,_complete_cds.fasta	Hepacivirus	9867
423	HV121779.1__JP_2009131287-A_61__ENDOGENOUS_RETROVIRUS_UP-REGULATED_IN_PROSTATE_CANCER.fasta	Hepacivirus	865	KY620872.1__Hepacivirus_hominis_isolate_sP144795_polyprotein_gene,_complete_cds.fasta	Hepacivirus	9846
424	HV192266.1__JP_2000512841-A_2__Simian-human_HAV_having_a_chimeric_2C_protein.fasta	Hepatovirus A	7602	KY620879.1__Hepacivirus_hominis_isolate_sP108000_polyprotein_gene,_complete_cds.fasta	Hepacivirus	9879
425	HV202550.1__JP_2001017187-A_1__Hepatitis_C_virus_cell_culture_system.fasta	Hepacivirus	11331	LC011927.1__Hepatitis_C_virus_subtype_1b_genomic_RNA,_complete_genome,_strain__TPF1,_collection_date__2003-04-23.fasta	Hepacivirus	9868
426	HV202551.1__JP_2001017187-A_2__Hepatitis_C_virus_cell_culture_system.fasta	Hepacivirus	8851	LC011928.1__Hepatitis_C_virus_subtype_1b_genomic_RNA,_complete_genome,_strain__TPF1,_collection_date__2007-04-27.fasta	Hepacivirus	9868
427	HV202552.1__JP_2001017187-A_3__Hepatitis_C_virus_cell_culture_system.fasta	Hepacivirus	8205	LC011929.1__Hepatitis_C_virus_subtype_1b_genomic_RNA,_complete_genome,_strain__TPF1,_collection_date__2012-10-08.fasta	Hepacivirus	9868
428	HV202553.1__JP_2001017187-A_4__Hepatitis_C_virus_cell_culture_system.fasta	Hepacivirus	8193	LC011930.1__Hepatitis_C_virus_subtype_1b_genomic_RNA,_complete_genome,_strain__sAH,_collection_date__2004-12-02.fasta	Hepacivirus	9867
429	HV202554.1__JP_2001017187-A_5__Hepatitis_C_virus_cell_culture_system.fasta	Hepacivirus	8864	LC011931.1__Hepatitis_C_virus_subtype_1b_genomic_RNA,_complete_genome,_strain__sAH,_collection_date__2007-04-27.fasta	Hepacivirus	9867
430	HV202555.1__JP_2001017187-A_6__Hepatitis_C_virus_cell_culture_system.fasta	Hepacivirus	8205	LC150893.1__Hepacivirus_hominis_gene_for_polyprotein,_complete_cds,_isolate__HC14-2357.fasta	Hepacivirus	9694
431	HV202556.1__JP_2001017187-A_7__Hepatitis_C_virus_cell_culture_system.fasta	Hepacivirus	11331	LQ270177.1__Sequence_1_from_Patent_WO2016066171.fasta	Hepacivirus	9828
432	HV202557.1__JP_2001017187-A_8__Hepatitis_C_virus_cell_culture_system.fasta	Hepacivirus	8205	LQ904646.1__Sequence_9_from_Patent_WO2018172759.fasta	Hepacivirus	9865
433	HV202558.1__JP_2001017187-A_9__Hepatitis_C_virus_cell_culture_system.fasta	Hepacivirus	11331	LQ904650.1__Sequence_13_from_Patent_WO2018172759.fasta	Hepacivirus	12582
434	HV202559.1__JP_2001017187-A_10__Hepatitis_C_virus_cell_culture_system.fasta	Hepacivirus	8206	LQ945523.1__Sequence_1_from_Patent_EP2692861.fasta	Hepacivirus	9814
435	HV202560.1__JP_2001017187-A_11__Hepatitis_C_virus_cell_culture_system.fasta	Hepacivirus	11332	LQ945535.1__Sequence_13_from_Patent_EP2692861.fasta	Hepacivirus	284
436	HV322803.1__WO_2011040535-A_1__Hepatitis_C_virus_vaccine_composition.fasta	Hepacivirus	9910	LQ945538.1__Sequence_16_from_Patent_EP2692861.fasta	Hepacivirus	8174
437	HW121695.1__WO_2013031956-A_14__Nucleic_acid_construct_comprising_a_nucleic_acid_derived_from_the_genome_of_hepatitis_C_virus_of_genotype_3a.fasta	Hepacivirus	8271	LX259690.1__JP_2016033136-A_6688__iRNA_CONJUGATES.fasta	Hepacivirus	9798
438	HW340100.1__JP_2013198486-A_1__HCV_genome.fasta	Hepacivirus	9797	MC177141.1__JP_2018537996-A_2__Feline_calicivirus_vaccine.fasta	Feline_calicivirus	109
439	HW340155.1__JP_2013198486-A_56__HCV_genome.fasta	Hepacivirus	9798	MC177143.1__JP_2018537996-A_4__Feline_calicivirus_vaccine.fasta	Feline_calicivirus	108
440	HW413014.1__JP_2014012679-A_9__YEAST-BASED_THERAPEUTIC_VACCINE_FOR_CHRONIC_HEPATITIS_C_INFECTION_AND_USE_OF_THE_SAME.fasta	Hepacivirus	9877	MF094803.1__Severe_fever_with_thrombocytopenia_syndrome_virus_strain_KS7_RNA_polymerase_gene,_complete_cds.fasta	Severe_fever_with_thrombocytopenia_syndromevirus	6606
441	JF343780.2__Recombinant_Hepatitis_C_virus_H77(5'UTR-NS2)_JFH1_V787A,Q1247L,_complete_genome.fasta	Hepacivirus	9922	MF415875.1__Hubei_picorna-like_virus_55_hypothetical_protein_genes,_complete_cds.fasta	Hubei_picorna-likevirus	10116
442	JF343781.2__Recombinant_Hepatitis_C_virus_J4(5'UTR-NS2)_JFH1_F886L,Q1496L,_complete_genome.fasta	Hepacivirus	9921	MF415876.1__Maize-associated_retrovirus_1_polyprotein_(Polyrotein)_gene,_complete_cds.fasta	Maize-associated_retrovirus	9314
443	JF343782.1__Recombinant_Hepatitis_C_virus_J6(5'UTR-NS2)_JFH1,_complete_genome.fasta	Hepacivirus	9919	MF425851.1__Maize-associated_picornavirus_isolate_ANETF4S2_3_polyprotein_gene,_partial_cds.fasta	Maize-associated_picornavirus	3601
444	JF343783.1__Recombinant_Hepatitis_C_virus_J8(5'UTR-NS2)_JFH1,_complete_genome.fasta	Hepacivirus	9920	MF425855.1__Maize-associated_picornavirus_isolate_T2F3S4_polyprotein_gene,_complete_cds;_and_coat_protein_gene,_partial_cds.fasta	Maize-associated_picornavirus	6664
445	JF343784.2__Recombinant_Hepatitis_C_virus_S52(5'UTR-NS2)_JFH1_I793S,_K1404Q,_complete_genome.fasta	Hepacivirus	9939	MG406987.1__Hepacivirus_hominis_isolate_J6_JFH1_DH1,_complete_genome.fasta	Hepacivirus	9852
446	JF343785.2__Recombinant_Hepatitis_C_virus_ED43(5'UTR-NS2)_JFH1_T827A,T977S,_complete_genome.fasta	Hepacivirus	9921	MG406988.1__Hepacivirus_hominis_isolate_J6_JFH1_J8,_complete_genome.fasta	Hepacivirus	9909
447	JF343786.2__Recombinant_Hepatitis_C_virus_SA13(5'UTR-NS2)_JFH1_A1022G,K1119R,_complete_genome.fasta	Hepacivirus	9925	MG659722.1__Orthonairovirus_haemorrhagiae_isolate_WJQ16206_segment_L,_complete_sequence.fasta	Orthonairovirus	13629
448	JF343787.2__Recombinant_Hepatitis_C_virus_HK6a(5'UTR-NS2)_JFH1_F350S,N417T,_complete_genome.fasta	Hepacivirus	9941	MH155319.1__Hepacivirus_hominis_isolate_CH6acc,_complete_genome.fasta	Hepacivirus	9867
449	JF343788.1__Recombinant_Hepatitis_C_virus_J6(5'UTR(Cell-U3)-NS2)_JFH1,_complete_genome.fasta	Hepacivirus	9968	MH427311.1__Recombinant_Hepacivirus_C_SA13fl,_complete_genome.fasta	Recombinant_Hepacivirus	9799
450	JF343789.1__Recombinant_Hepatitis_C_virus_J6(5'UTR(Cell-U3WTS1)-NS2)_JFH1,_complete_genome.fasta	Hepacivirus	9974	MH427312.1__Recombinant_Hepacivirus_C_SA13_JF372-X_CIQV,_complete_genome.fasta	Recombinant_Hepacivirus	9860
451	JF343790.1__Recombinant_Hepatitis_C_virus_J6(5'UTR(Cell-U6)-NS2)_JFH1,_complete_genome.fasta	Hepacivirus	9960	MH427313.1__Recombinant_Hepacivirus_C_SA13_JF470-510cc,_complete_genome.fasta	Recombinant_Hepacivirus	9809
452	JF343791.1__Recombinant_Hepatitis_C_virus_J6(5'UTR(Cell-ATAD1)-NS2)_JFH1,_complete_genome.fasta	Hepacivirus	9933	MH590700.1__Hepacivirus_hominis_isolate_GT8-3_polyprotein_gene,_complete_cds.fasta	Hepacivirus	9785
453	JF343792.1__Recombinant_Hepatitis_C_virus_J6(5'UTR(2a-DomI_II)-NS2)_JFH1,_complete_genome.fasta	Hepacivirus	9966	MH688518.1__Bole_Tick_Virus_2_strain_15-XJ_phosphoprotein,_matrix_protein,_and_glycoprotein_genes,_complete_cds.fasta	Bole_Tickvirus	11306
454	JF343793.1__Recombinant_Hepatitis_C_virus_J6(5'UTR(1b-E1)-NS2)_JFH1,_complete_genome.fasta	Hepacivirus	9970	MH742366.1__Hepacivirus_hominis_isolate_U282_Nalunnya_polyprotein_gene,_complete_cds.fasta	Hepacivirus	9676
455	JF735110.1__Hepatitis_C_virus_isolate_QC114,_complete_genome.fasta	Hepacivirus	9729	MH742369.1__Hepacivirus_hominis_isolate_U316_Butiti_polyprotein_gene,_complete_cds.fasta	Hepacivirus	9793
456	JF735111.1__Hepatitis_C_virus_isolate_QC178,_complete_genome.fasta	Hepacivirus	9841	MK139015.1__Hepacivirus_hominis_isolate_14DH34,_complete_genome.fasta	Hepacivirus	9676
457	JF735112.1__Hepatitis_C_virus_isolate_QC182,_complete_genome.fasta	Hepacivirus	9741	MK139016.1__Hepacivirus_hominis_isolate_14DH40,_complete_genome.fasta	Hepacivirus	9676
458	JF735113.1__Hepatitis_C_virus_isolate_QC232,_complete_genome.fasta	Hepacivirus	9730	MK139017.1__Hepacivirus_hominis_isolate_14DH42,_complete_genome.fasta	Hepacivirus	9674
459	JF735114.1__Hepatitis_C_virus_isolate_QC259,_complete_genome.fasta	Hepacivirus	9729	MK139018.1__Hepacivirus_hominis_isolate_14DH50,_complete_genome.fasta	Hepacivirus	9675
460	JF735115.1__Hepatitis_C_virus_isolate_QC283,_complete_genome.fasta	Hepacivirus	9733	MK139019.1__Hepacivirus_hominis_isolate_14DH51,_complete_genome.fasta	Hepacivirus	9676
461	JF735116.1__Hepatitis_C_virus_isolate_QC289,_complete_genome.fasta	Hepacivirus	9735	MK139020.1__Hepacivirus_hominis_isolate_14DH61,_complete_genome.fasta	Hepacivirus	9676
462	JF735117.1__Hepatitis_C_virus_isolate_QC297,_complete_genome.fasta	Hepacivirus	9731	MK139021.1__Hepacivirus_hominis_isolate_14DH67,_complete_genome.fasta	Hepacivirus	9677
463	JF735118.1__Hepatitis_C_virus_isolate_QC302,_complete_genome.fasta	Hepacivirus	9838	MK139022.1__Hepacivirus_hominis_isolate_14DH76,_complete_genome.fasta	Hepacivirus	9676
464	JF735119.1__Hepatitis_C_virus_isolate_QC331,_complete_genome.fasta	Hepacivirus	9851	MK327991.1__Hepacivirus_hominis_isolate_HCV143_polyprotein_gene,_complete_cds.fasta	Hepacivirus	9688
465	JF735120.1__Hepatitis_C_virus_isolate_QC64,_complete_genome.fasta	Hepacivirus	10050	MK328024.1__Hepacivirus_hominis_isolate_HCV085_polyprotein_gene,_complete_cds.fasta	Hepacivirus	9704
466	JF735121.1__Hepatitis_C_virus_isolate_QC29,_complete_genome.fasta	Hepacivirus	9800	MK784074.1__UNVERIFIED__Hepacivirus_hominis_isolate_KEN005_genomic_sequence,_sequence.fasta	Hepacivirus	397
467	JF735122.1__Hepatitis_C_virus_isolate_QC105,_complete_genome.fasta	Hepacivirus	9883	MK784089.1__UNVERIFIED__Hepacivirus_hominis_isolate_KEN020_genomic_sequence,_sequence.fasta	Hepacivirus	429
468	JF735123.1__Hepatitis_C_virus_isolate_QC260,_complete_genome.fasta	Hepacivirus	9857	MK784090.1__UNVERIFIED__Hepacivirus_hominis_isolate_KEN021_genomic_sequence,_sequence.fasta	Hepacivirus	427
469	JF735124.1__Hepatitis_C_virus_isolate_QC115,_complete_genome.fasta	Hepacivirus	9805	MK784096.1__UNVERIFIED__Hepacivirus_hominis_isolate_KEN027_genomic_sequence,_sequence.fasta	Hepacivirus	401
470	JF735125.1__Hepatitis_C_virus_isolate_QC268,_complete_genome.fasta	Hepacivirus	9869	MN712203.1__Mutant_Hepacivirus_C_clone_T9cc,_complete_genome.fasta	Hepacivirus	9902
471	JF735126.1__Hepatitis_C_virus_isolate_811,_complete_genome.fasta	Hepacivirus	9854	MN712204.1__Mutant_Hepacivirus_C_clone_S83cc,_complete_genome.fasta	Hepacivirus	9903
472	JF735127.1__Hepatitis_C_virus_isolate_QC108,_complete_genome.fasta	Hepacivirus	9661	MP277827.1__Sequence_18_from_Patent_WO2019154472.fasta	Picornavirales	9871
473	JF735128.1__Hepatitis_C_virus_isolate_QC126,_complete_genome.fasta	Hepacivirus	9749	MT512570.1__Hepacivirus_hominis_isolate_HCV_NWFD_1cg_coinf18,_complete_genome.fasta	HIV-1	9826
474	JF735129.1__Hepatitis_C_virus_isolate_QC127,_complete_genome.fasta	Hepacivirus	9646	MT548005.1__Soybean_vein_necrosis_virus_isolate_DE-2016_RNA-dependent_RNA_polymerase_gene,_complete_cds.fasta	Soybean_vein_necrosisvirus	9290
475	JF735130.1__Hepatitis_C_virus_isolate_QC132,_complete_genome.fasta	Hepacivirus	9650	MT757491.1__Shenzhen_toga-like_virus_strain_CHNdp-1_polyprotein_gene,_complete_cds.fasta	Shenzhen_toga-likevirus	8390
476	JF735131.1__Hepatitis_C_virus_isolate_QC147,_complete_genome.fasta	Hepacivirus	9646	MW063130.1__Hubei_picorna-like_virus_55_isolate_HPLV.19P-206-210_hypothetical_protein_genes,_complete_cds.fasta	Hubei_picorna-likevirus	10141
477	JF735132.1__Hepatitis_C_virus_isolate_QC215,_complete_genome.fasta	Hepacivirus	9756	MW246589.1__Grapevine_rupestris_stem_pitting-associated_virus_1_strain_Volunteer-TN1_replicase_gene,_complete_cds.fasta	Grapevine_rupestris_stem_pitting-associatedvirus	7232
478	JF735134.1__Hepatitis_C_virus_isolate_QC253,_complete_genome.fasta	Hepacivirus	9657	MW491878.1__Tenuivirus_zeae_isolate_1909-07_putative_silencing_suppressor_and_nucleocapsid_protein_genes,_complete_cds.fasta	Tenuivirus	2628
479	JF735135.1__Hepatitis_C_virus_isolate_QC352,_complete_genome.fasta	Hepacivirus	9651	MW531222.1__Hepacivirus_hominis_isolate_ED43_polyprotein_gene,_complete_cds.fasta	Hepacivirus	9814
480	JF735136.1__Hepatitis_C_virus_isolate_QC361,_complete_genome.fasta	Hepacivirus	9646	MW689957.1__Hepacivirus_hominis_isolate_364775_polyprotein_gene,_complete_cds.fasta	Hepacivirus	9520
481	JF735137.1__Hepatitis_C_virus_isolate_QC429,_complete_genome.fasta	Hepacivirus	9649	MW689967.1__UNVERIFIED__Hepacivirus_hominis_isolate_365506_polyprotein-like_gene,_complete_sequence.fasta	Hepacivirus	9665
482	JF735138.1__Hepatitis_C_virus_isolate_QC58,_complete_genome.fasta	Hepacivirus	9784	MW690007.1__Hepacivirus_hominis_isolate_1008090_polyprotein_gene,_complete_cds.fasta	Hepacivirus	9729
483	JN180452.1__Recombinant_Hepatitis_C_virus_J6_JFH1-J6,_complete_genome.fasta	Hepacivirus	9911	MW690011.1__UNVERIFIED__Hepacivirus_hominis_isolate_364792_polyprotein-like_gene,_complete_sequence.fasta	Hepacivirus	9775
484	JN180453.1__Recombinant_Hepatitis_C_virus_J6_JFH1-S52,_complete_genome.fasta	Hepacivirus	9912	MW690015.1__UNVERIFIED__Hepacivirus_hominis_isolate_365451_polyprotein-like_gene,_complete_sequence.fasta	Hepacivirus	9796
485	JN180454.1__Recombinant_Hepatitis_C_virus_J6_JFH1-SA13,_complete_genome.fasta	Hepacivirus	9913	MW690016.1__UNVERIFIED__Hepacivirus_hominis_isolate_365453_polyprotein-like_gene,_complete_sequence.fasta	Hepacivirus	9665
486	JN180455.1__Recombinant_Hepatitis_C_virus_J6_JFH1-HK6a,_complete_genome.fasta	Hepacivirus	9913	MW690020.1__Hepacivirus_hominis_isolate_365467_polyprotein_gene,_complete_cds.fasta	Hepacivirus	9852
487	JN180456.1__Recombinant_Hepatitis_C_virus_J6_JFH1-452,_complete_genome.fasta	Hepacivirus	9912	MW863557.1__Botryosphaeria_dothidea_fusarivirus_2_strain_sdau12-93,_complete_genome.fasta	Botryosphaeria_dothidea_fusarivirus	6551
488	JN180457.1__Recombinant_Hepatitis_C_virus_J6_JFH1-K3a.650,_complete_genome.fasta	Hepacivirus	9916	MW863558.1__Botryosphaeria_dothidea_fusarivirus_3_strain_sdau11-71,_complete_genome.fasta	Botryosphaeria_dothidea_fusarivirus	6465
489	JN180458.1__Recombinant_Hepatitis_C_virus_J6_JFH1-NZL1,_complete_genome.fasta	Hepacivirus	9913	MZ703630.1__Rose_rosette_emaravirus_isolate_NVWA6166361_OK-1_segment_RNA3,_complete_sequence.fasta	Rose_rosette_emaravirus	1658
490	JN180459.1__Recombinant_Hepatitis_C_virus_J6_JFH1-JCH2,_complete_genome.fasta	Hepacivirus	9913	MZ766785.1__HIV-1_isolate_074-AP-119-1-3_w0_110_from_Botswana_nonfunctional_nef_protein_(nef)_gene,_complete_sequence.fasta	HIV-1	6748
491	JN180460.1__Recombinant_Hepatitis_C_virus_J6_JFH1-JCH4,_complete_genome.fasta	Hepacivirus	9913	NC_001655.1__Hepatitis_GB_virus_B,_complete_genome.fasta	Hepatitis_GB_virus	9608
492	JX014307.1__Hepatitis_C_virus_clone_JFH1-ad16,_complete_genome.fasta	Hepacivirus	9904	NC_004102.1__Hepatitis_C_virus_genotype_1,_complete_genome.fasta	Hepacivirus	9867
493	JX183549.1__Hepatitis_C_virus_isolate_KM35,_complete_genome.fasta	Hepacivirus	9667	NC_009823.1__Hepatitis_C_virus_genotype_2,_complete_genome.fasta	Hepacivirus	9933
494	JX183550.1__Hepatitis_C_virus_isolate_QC273,_complete_genome.fasta	Hepacivirus	9679	NC_009827.1__Hepatitis_C_virus_genotype_6,_complete_genome.fasta	Hepacivirus	9849
495	JX183552.1__Hepatitis_C_virus_isolate_TV476,_complete_genome.fasta	Hepacivirus	9754	NC_030791.1__Hepatitis_C_virus_genotype_7,_complete_genome.fasta	Hepacivirus	9661
496	JX183553.1__Hepatitis_C_virus_isolate_TV533,_complete_genome.fasta	Hepacivirus	9666	NC_031283.1__Wuhan_House_Fly_Virus_2_strain_SYY4-5_ORF1_(ORF1),_ORF2_(ORF2),_ORF3_(ORF3),_glycoprotein_(G),_and_RNA-dependent_RNA_polymerase_(L)_genes,_complete_cds.fasta	Wuhan_House_Flyvirus	15143
497	JX183557.1__Hepatitis_C_virus_isolate_DH027,_complete_genome.fasta	Hepacivirus	9680	NC_038425.1__Non-primate_hepacivirus_NZP1_polyprotein_(POLY)_gene,_complete_cds.fasta	Non-primate_hepacivirus	9771
498	JX183558.1__Hepatitis_C_virus_isolate_QC271,_complete_genome.fasta	Hepacivirus	9674	NC_038426.1__Hepacivirus_B_polypeptide_gene,_complete_cds.fasta	Hepacivirus	9355
499	JX183722.1__UNVERIFIED__Banana_mild_mosaic_virus_isolate_GA3_coat_protein-like_gene,_partial_sequence.fasta	Banana_mild_mosaicvirus	425	NC_038882.1__Hepatitis_C_virus_(isolate_H77)_genotype_1,_complete_cds.fasta	Hepacivirus	9830
500	JX183723.1__UNVERIFIED__Banana_mild_mosaic_virus_isolate_OM19_coat_protein-like_gene,_partial_sequence.fasta	Banana_mild_mosaicvirus	422	OK572976.1__UNVERIFIED__Middle_East_respiratory_syndrome-related_coronavirus_FDA_FDAARGOS_1163_genomic_sequence.fasta	Middle_East_respiratory_syndrome-related_coronavirus	9006
501	JX826592.1__Recombinant_Hepatitis_C_virus_3a-2a_(SA1_JFH1),_complete_genome.fasta	Hepacivirus	9923	OK572989.1__UNVERIFIED__Middle_East_respiratory_syndrome-related_coronavirus_FDA_FDAARGOS_1162_genomic_sequence.fasta	Middle_East_respiratory_syndrome-related_coronavirus	29753
502	K01353.1__Foot_and_mouth_disease_virus,_serotype_C997_(small_cDNA)_3'_end.fasta	Foot_and_mouth_diseasevirus	109	OL597342.1__Severe_acute_respiratory_syndrome_coronavirus_2_isolate_SARS-CoV-2_human_USA_WA-CDC-UW21110265288_2021_ORF1ab_polyprotein_(ORF1ab),_ORF1a_polyprotein_(ORF1ab),_surface_glycoprotein_(.fasta	Severe_acute_respiratory_syndrome_coronavirus	30487
503	KC197229.1__Hepatitis_C_virus_isolate_MRS37_polyprotein_gene,_complete_cds.fasta	Hepacivirus	9829	OL914185.1__Severe_acute_respiratory_syndrome_coronavirus_2_isolate_SARS-CoV-2_human_USA_WA-CDC-UW21120934200_2021_ORF1ab_polyprotein_(ORF1ab),_ORF1a_polyprotein_(ORF1ab),_surface_glycoprotein_(.fasta	Severe_acute_respiratory_syndrome_coronavirus	30447
504	KC197231.1__Hepatitis_C_virus_isolate_MRS178_polyprotein_gene,_complete_cds.fasta	Hepacivirus	9809	OL956710.1__Severe_acute_respiratory_syndrome_coronavirus_2_isolate_SARS-CoV-2_human_USA_OH-UHTL-1528_2021,_complete_genome.fasta	Severe_acute_respiratory_syndrome_coronavirus	30487
505	KC197233.1__Hepatitis_C_virus_isolate_PTR2795_polyprotein_gene,_complete_cds.fasta	Hepacivirus	9896	OM125395.1__Severe_acute_respiratory_syndrome_coronavirus_2_isolate_SARS-CoV-2_human_USA_WA-UW-21120229560_2021_ORF1ab_polyprotein_(ORF1ab),_ORF1a_polyprotein_(ORF1ab),_surface_glycoprotein_(S),.fasta	Severe_acute_respiratory_syndrome_coronavirus	30454
506	KC197238.1__Hepatitis_C_virus_isolate_MRS40_polyprotein_gene,_complete_cds.fasta	Hepacivirus	9853	OM222702.1__Hepatitis_C_virus_subtype_1b_isolate_GLT1,_complete_genome.fasta	Hepacivirus	9818
507	KC844037.1__Hepatitis_C_virus_subtype_6a_isolate_ZS221_polyprotein_gene,_complete_cds.fasta	Hepacivirus	9675	OM222703.1__Hepatitis_C_virus_subtype_1b_isolate_GLT1cc,_complete_genome.fasta	Hepacivirus	9820
508	KC844039.1__Hepatitis_C_virus_genotype_6_isolate_ZS96_polyprotein_gene,_complete_cds.fasta	Hepacivirus	9733	OM646924.1__Severe_acute_respiratory_syndrome_coronavirus_2_isolate_SARS-CoV-2_human_USA_OR-UW-22010154609_2022_ORF1ab_polyprotein_(ORF1ab),_ORF1a_polyprotein_(ORF1ab),_surface_glycoprotein_(S),.fasta	Severe_acute_respiratory_syndrome_coronavirus	30483
509	KC844040.1__Hepatitis_C_virus_genotype_6_isolate_ZS202_polyprotein_gene,_complete_cds.fasta	Hepacivirus	9692	OM984482.1__Rhizoctonia_solani_hypovirus_11_polyprotein_gene,_complete_cds.fasta	Rhizoctonia_solani_hypovirus	15391
510	KC844041.1__Hepatitis_C_virus_subtype_3a_isolate_ZS633_polyprotein_gene,_complete_cds.fasta	Hepacivirus	9722	ON382521.1__Goose_astrovirus_isolate_GAstV-GD2103,_complete_genome.fasta	Goose_astrovirus	7381
511	KC844045.1__Hepatitis_C_virus_subtype_4d_isolate_ZS537_polyprotein_gene,_complete_cds.fasta	Hepacivirus	9672	ON759509.1__Cucumber_mosaic_virus_isolate_P12-1_movement_protein_and_coat_protein_genes,_complete_cds.fasta	Cucumber_mosaicvirus	2367
512	KC844049.1__Hepatitis_C_virus_subtype_1a_isolate_ZS30_polyprotein_gene,_complete_cds.fasta	Hepacivirus	9726	ON811753.1__MAG__Iflaviridae_sp._isolate_TIGMIC_2,_complete_genome.fasta	Iflavirus	9813
513	KC844051.1__Hepatitis_C_virus_subtype_1b_isolate_GZ52540_polyprotein_gene,_complete_cds.fasta	Hepacivirus	9855	ON811758.1__MAG__Iflaviridae_sp._isolate_TIGMIC_5,_complete_genome.fasta	Iflavirus	9913
514	KC844052.1__Hepatitis_C_virus_subtype_1b_isolate_GZ51969_polyprotein_gene,_complete_cds.fasta	Hepacivirus	9848	ON811759.1__MAG__Iflaviridae_sp._isolate_TIGMIC_6,_complete_genome.fasta	Iflavirus	9884
515	KC967476.1__Hepatitis_C_virus_isolate_T9_JFH1,_complete_genome.fasta	Hepacivirus	9904	OP555742.1__Hepacivirus_C_isolate_DH13_polyprotein_gene,_complete_cds.fasta	Hepacivirus	9804
516	KC967477.1__Hepatitis_C_virus_isolate_DH8_JFH1,_complete_genome.fasta	Hepacivirus	9905	OP555743.1__Hepacivirus_C_isolate_DH13(C5A)-12m_polyprotein_gene,_complete_cds.fasta	Hepacivirus	9837
517	KC967478.1__Hepatitis_C_virus_isolate_DH10_JFH1,_complete_genome.fasta	Hepacivirus	9906	OP555744.1__Hepacivirus_C_isolate_DH13(C5A)-13m_polyprotein_gene,_complete_cds.fasta	Hepacivirus	9837
518	KC967479.1__Hepatitis_C_virus_isolate_S83_JFH1,_complete_genome.fasta	Hepacivirus	9905	OP555745.1__Hepacivirus_C_isolate_DH13(C5A)-14m_polyprotein_gene,_complete_cds.fasta	Hepacivirus	9837
519	KF268446.1__Mutant_Hepatitis_C_virus_isolate_Ad-JFH1-DeltaV3-EGFP,_complete_genome.fasta	Hepacivirus	10576	OP621332.1__Goose_astrovirus_strain_AAstV_Goose_CHN_2020_SD04,_complete_genome.fasta	Goose_astrovirus	7375
520	KF430633.1__HCV_GBV-B_chimeric_virus_clone_M17_polyprotein_gene,_complete_cds.fasta	Hepacivirus	9822	OP621341.1__Goose_astrovirus_strain_AAstV_Goose_CHN_2019_SD03,_complete_genome.fasta	Goose_astrovirus	7375
521	KF676351.1__Hepatitis_C_virus_subtype_2a_isolate_PR63,_complete_genome.fasta	Hepacivirus	9840	OP746304.1__Norovirus_GI_isolate_1018R_353_nonstructural_polyprotein,_RdRp_region,_(ORF1)_and_VP1_(ORF2)_genes,_partial_cds.fasta	Norovirus	714
522	KF676352.1__Hepatitis_C_virus_subtype_2a_isolate_PR63cc,_complete_genome.fasta	Hepacivirus	9901	OP746334.1__Norovirus_GI_isolate_1018R_89_nonstructural_polyprotein,_RdRp_region,_(ORF1)_and_VP1_(ORF2)_genes,_partial_cds.fasta	Norovirus	713
523	KF693776.1__Recombinant_Hepatitis_C_virus_J6_JFH1-H77(NS4A),_complete_genome.fasta	Hepacivirus	9918	OP894648.1__UNVERIFIED__Hepacivirus_C_isolate_13022018_genomic_sequence.fasta	Hepacivirus	9721
524	KF693777.1__Recombinant_Hepatitis_C_virus_J6_JFH1-TN(NS4A),_complete_genome.fasta	Hepacivirus	9917	OQ873159.1__Hepacivirus_hominis_strain_ODN,_complete_genome.fasta	Hepacivirus	9844
525	KF693778.1__Recombinant_Hepatitis_C_virus_J6_JFH1-J4(NS4A),_complete_genome.fasta	Hepacivirus	9917	OQ873160.1__Hepacivirus_hominis_strain_DH2,_complete_genome.fasta	Hepacivirus	9824
526	KF693779.1__Recombinant_Hepatitis_C_virus_J6_JFH1-J6(NS4A),_complete_genome.fasta	Hepacivirus	9917	OQ873161.1__Hepacivirus_hominis_strain_DH3,_complete_genome.fasta	Hepacivirus	9842
527	KF693780.1__Recombinant_Hepatitis_C_virus_J6_JFH1-ED43(NS4A),_complete_genome.fasta	Hepacivirus	9919	OR245780.1__HIV-1_isolate_MRC008_umi406bins_ubs-42_rep06_count-1_from_Belgium_defective_genome.fasta	HIV-1	5538
528	KF693781.1__Recombinant_Hepatitis_C_virus_J6_JFH1-SA13(NS4A),_complete_genome.fasta	Hepacivirus	9919	OR245970.1__HIV-1_isolate_MRC022_umi1bins_ubs-3215_rep02_Duo10_count-2_from_Belgium_defective_genome.fasta	HIV-1	5594
529	KF693782.1__Recombinant_Hepatitis_C_virus_J6_JFH1-HK6a(NS4A),_complete_genome.fasta	Hepacivirus	9919	OR819333.1__Severe_acute_respiratory_syndrome_coronavirus_2_isolate_SARS-CoV-2_human_USA_MIS-L368722803_2023_ORF1ab_polyprotein_(ORF1ab)_and_ORF1a_polyprotein_(ORF1ab)_genes,_partial_cds;_surfac.fasta	Severe_acute_respiratory_syndrome_coronavirus	30268
530	KF693783.1__Recombinant_Hepatitis_C_virus_J6_JFH1-QC69(NS4A),_complete_genome.fasta	Hepacivirus	9919	OU078224.1__Severe_acute_respiratory_syndrome_coronavirus_2_genome_assembly,_chromosome__1.fasta	Severe_acute_respiratory_syndrome_coronavirus	30637
531	KF700370.1__Hepatitis_C_virus_clone_JFH1-AM120,_complete_genome.fasta	Hepacivirus	9905	OV196022.1__Severe_acute_respiratory_syndrome_coronavirus_2_genome_assembly,_chromosome__1.fasta	Severe_acute_respiratory_syndrome_coronavirus	31164
532	KJ439767.1__Hepatitis_C_virus_isolate_QC165,_complete_genome.fasta	Hepacivirus	9704	OV264044.1__Severe_acute_respiratory_syndrome_coronavirus_2_genome_assembly,_chromosome__1.fasta	Severe_acute_respiratory_syndrome_coronavirus	31066
533	KJ439768.1__Hepatitis_C_virus_isolate_QC103,_complete_genome.fasta	Hepacivirus	9671	PP236294.1__MAG__Quenyavirus_sp._isolate_contig_13351_genomic_sequence.fasta	Quenyavirus	1467
534	KJ439770.1__Hepatitis_C_virus_isolate_QC78,_complete_genome.fasta	Hepacivirus	9681	PP478826.1__Influenza_A_virus_(A_India_57BC_2024(H1N2))_segment_6_neuraminidase_(NA)_gene,_partial_cds.fasta	Influenza_Avirus	306
535	KJ439771.1__Hepatitis_C_virus_isolate_QC156,_complete_genome.fasta	Hepacivirus	9674	S82227.1__Hepatitis_C_virus_NS5B_(NS5B)_gene,_partial_cds.fasta	Hepacivirus	421
536	KJ439774.1__Hepatitis_C_virus_isolate_QC82,_complete_genome.fasta	Hepacivirus	9665
537	KJ439776.1__Hepatitis_C_virus_isolate_QC152,_complete_genome.fasta	Hepacivirus	9682
538	KJ439778.1__Hepatitis_C_virus_isolate_QC196,_complete_genome.fasta	Hepacivirus	9668
539	KJ439781.1__Hepatitis_C_virus_isolate_QC74,_complete_genome.fasta	Hepacivirus	9666
540	KJ439782.1__Hepatitis_C_virus_isolate_QC87,_complete_genome.fasta	Hepacivirus	9667
541	KJ469619.1__Eastern_equine_encephalitis_virus_strain_EEEV_X_USA_1944_VA2007_2007,_complete_genome.fasta	Eastern_equine_encephalitisvirus	11992
542	KJ470612.1__Hepatitis_C_virus_isolate_QC07,_complete_genome.fasta	Hepacivirus	9681
543	KJ470613.1__Hepatitis_C_virus_isolate_QC08,_complete_genome.fasta	Hepacivirus	9677
544	KJ470614.1__Hepatitis_C_virus_isolate_QC09,_complete_genome.fasta	Hepacivirus	9684
545	KJ470615.1__Hepatitis_C_virus_isolate_QC10,_complete_genome.fasta	Hepacivirus	9683
546	KJ470616.1__Hepatitis_C_virus_isolate_QC34,_complete_genome.fasta	Hepacivirus	9677
547	KJ470617.1__Hepatitis_C_virus_isolate_QC88,_complete_genome.fasta	Hepacivirus	9682
548	KJ470618.1__Hepatitis_C_virus_isolate_NE145,_complete_genome.fasta	Hepacivirus	9678
549	KJ470619.1__Hepatitis_C_virus_isolate_NE274,_complete_genome.fasta	Hepacivirus	9678
550	KJ470620.1__Hepatitis_C_virus_isolate_HKP7,_complete_genome.fasta	Hepacivirus	9690
551	KJ470621.1__Hepatitis_C_virus_isolate_HKP16,_complete_genome.fasta	Hepacivirus	9695
552	KJ470622.1__Hepatitis_C_virus_isolate_HK25,_complete_genome.fasta	Hepacivirus	9693
553	KJ470624.1__Hepatitis_C_virus_isolate_HK38,_complete_genome.fasta	Hepacivirus	9693
554	KJ567648.1__Hepatitis_C_virus_isolate_6_TV453,_complete_genome.fasta	Hepacivirus	9708
555	KJ567649.1__Hepatitis_C_virus_isolate_6_TV443,_complete_genome.fasta	Hepacivirus	9693
556	KJ567650.1__Hepatitis_C_virus_isolate_6_TV548,_complete_genome.fasta	Hepacivirus	9691
557	KJ678747.1__Hepatitis_C_virus_isolate_FS12,_complete_genome.fasta	Hepacivirus	9654
558	KJ678748.1__Hepatitis_C_virus_isolate_FS13,_complete_genome.fasta	Hepacivirus	9619
559	KJ678749.1__Hepatitis_C_virus_isolate_FS14,_complete_genome.fasta	Hepacivirus	9647
560	KJ678750.1__Hepatitis_C_virus_isolate_FS3,_complete_genome.fasta	Hepacivirus	9647
561	KJ678751.1__Hepatitis_C_virus_isolate_FS6,_complete_genome.fasta	Hepacivirus	9640
562	KJ678752.1__Hepatitis_C_virus_isolate_GB14,_complete_genome.fasta	Hepacivirus	9616
563	KJ678753.1__Hepatitis_C_virus_isolate_GB26,_complete_genome.fasta	Hepacivirus	9643
564	KJ678754.1__Hepatitis_C_virus_isolate_gb28,_complete_genome.fasta	Hepacivirus	9740
565	KJ678755.1__Hepatitis_C_virus_isolate_GB9,_complete_genome.fasta	Hepacivirus	9645
566	KJ678756.1__Hepatitis_C_virus_isolate_GZ0012,_complete_genome.fasta	Hepacivirus	9681
567	KJ678757.1__Hepatitis_C_virus_isolate_GZ0020,_complete_genome.fasta	Hepacivirus	9695
568	KJ678758.1__Hepatitis_C_virus_isolate_GZ0046,_complete_genome.fasta	Hepacivirus	9697
569	KJ678759.1__Hepatitis_C_virus_isolate_GZ0144,_complete_genome.fasta	Hepacivirus	9691
570	KJ678760.1__Hepatitis_C_virus_isolate_GZ0223,_complete_genome.fasta	Hepacivirus	9693
571	KJ678761.1__Hepatitis_C_virus_isolate_GZ0307,_complete_genome.fasta	Hepacivirus	9688
572	KJ678762.1__Hepatitis_C_virus_isolate_GZ0311,_complete_genome.fasta	Hepacivirus	9697
573	KJ678765.1__Hepatitis_C_virus_isolate_GZ0545,_complete_genome.fasta	Hepacivirus	9701
574	KJ678766.1__Hepatitis_C_virus_isolate_GZ1,_complete_genome.fasta	Hepacivirus	9633
575	KJ678767.1__Hepatitis_C_virus_isolate_HH064,_complete_genome.fasta	Hepacivirus	9644
576	KJ678768.1__Hepatitis_C_virus_isolate_HH075,_complete_genome.fasta	Hepacivirus	9641
577	KJ678769.1__Hepatitis_C_virus_isolate_HH081,_complete_genome.fasta	Hepacivirus	9645
578	KJ678770.1__Hepatitis_C_virus_isolate_HH093,_complete_genome.fasta	Hepacivirus	9645
579	KJ678781.1__Hepatitis_C_virus_isolate_SW11,_complete_genome.fasta	Hepacivirus	9681
580	KJ678782.1__Hepatitis_C_virus_isolate_SW173,_complete_genome.fasta	Hepacivirus	9687
581	KJ678784.1__Hepatitis_C_virus_isolate_SZ593,_complete_genome.fasta	Hepacivirus	9613
582	KJ678785.1__Hepatitis_C_virus_isolate_SZ826,_complete_genome.fasta	Hepacivirus	9650
583	KJ678787.1__Hepatitis_C_virus_isolate_TV472,_complete_genome.fasta	Hepacivirus	9650
584	KJ678789.1__Hepatitis_C_virus_isolate_TV477,_complete_genome.fasta	Hepacivirus	9682
585	KJ678791.1__Hepatitis_C_virus_isolate_TV487,_complete_genome.fasta	Hepacivirus	9693
586	KJ678794.1__Hepatitis_C_virus_isolate_TV525,_complete_genome.fasta	Hepacivirus	9691
587	KJ678797.1__Hepatitis_C_virus_isolate_TV547,_complete_genome.fasta	Hepacivirus	9646
588	KJ678798.1__Hepatitis_C_virus_isolate_TV551,_complete_genome.fasta	Hepacivirus	9646
589	KJ678800.1__Hepatitis_C_virus_isolate_TV563,_complete_genome.fasta	Hepacivirus	9689
590	KJ678803.1__Hepatitis_C_virus_isolate_TV571,_complete_genome.fasta	Hepacivirus	9647
591	KJ678804.1__Hepatitis_C_virus_isolate_TV574,_complete_genome.fasta	Hepacivirus	9689
592	KJ678805.1__Hepatitis_C_virus_isolate_TV577,_complete_genome.fasta	Hepacivirus	9631
593	KJ678806.1__Hepatitis_C_virus_isolate_TV578,_complete_genome.fasta	Hepacivirus	9687
594	KJ678807.1__Hepatitis_C_virus_isolate_TV585,_complete_genome.fasta	Hepacivirus	9691
595	KJ678808.1__Hepatitis_C_virus_isolate_TV589,_complete_genome.fasta	Hepacivirus	9637
596	KJ678812.1__Hepatitis_C_virus_isolate_WS083,_complete_genome.fasta	Hepacivirus	9646
597	KJ678813.1__Hepatitis_C_virus_isolate_ZS221,_complete_genome.fasta	Hepacivirus	9651
598	KJ925146.1__Hepatitis_C_virus_strain_SA1,_complete_genome.fasta	Hepacivirus	9781
599	KJ925147.1__Hepatitis_C_virus_strain_SA2,_complete_genome.fasta	Hepacivirus	9785
600	KJ925148.1__Hepatitis_C_virus_strain_SA3,_complete_genome.fasta	Hepacivirus	9785
601	KJ925149.1__Hepatitis_C_virus_strain_SA4,_complete_genome.fasta	Hepacivirus	9803
602	KM043272.1__Hepatitis_C_virus_strain_10021TF.UC1_polyprotein_gene,_complete_cds.fasta	Hepacivirus	9828
603	KM043273.1__Hepatitis_C_virus_strain_10021TF.UC2_polyprotein_gene,_complete_cds.fasta	Hepacivirus	9818
604	KM043275.1__Hepatitis_C_virus_strain_10025TF.UC2_polyprotein_gene,_complete_cds.fasta	Hepacivirus	9797
605	KM043276.1__Hepatitis_C_virus_strain_10025TF.UC3_polyprotein_gene,_complete_cds.fasta	Hepacivirus	9826
606	KM043277.1__Hepatitis_C_virus_strain_10025TF.UC4_polyprotein_gene,_complete_cds.fasta	Hepacivirus	9826
607	KM043278.1__Hepatitis_C_virus_strain_110069TF1.UC1_polyprotein_gene,_complete_cds.fasta	Hepacivirus	9841
608	KM043280.1__Hepatitis_C_virus_strain_9055TF.UC1_polyprotein_gene,_complete_cds.fasta	Hepacivirus	9838
609	KM043281.1__Hepatitis_C_virus_strain_9055TF.UC2_polyprotein_gene,_complete_cds.fasta	Hepacivirus	9876
610	KM043283.1__Hepatitis_C_virus_strain_105431TF2.UC1_polyprotein_gene,_complete_cds.fasta	Hepacivirus	9792
611	KM043284.1__Hepatitis_C_virus_strain_105431TF2.UC2_polyprotein_gene,_complete_cds.fasta	Hepacivirus	9804
612	KM043285.1__Hepatitis_C_virus_strain_10051TF.UC1_polyprotein_gene,_complete_cds.fasta	Hepacivirus	9826
613	KM102763.1__Hepatitis_C_virus_isolate_Patient_D_polyprotein_gene,_complete_cds.fasta	Hepacivirus	9762
614	KM102764.1__Hepatitis_C_virus_isolate_Patient_E_polyprotein_gene,_complete_cds.fasta	Hepacivirus	9727
615	KM102767.1__Hepatitis_C_virus_isolate_Patient_H_polyprotein_gene,_complete_cds.fasta	Hepacivirus	9772
616	KM102770.1__Hepatitis_C_virus_isolate_Patient_L_polyprotein_gene,_complete_cds.fasta	Hepacivirus	9805
617	KM252779.1__Hepatitis_C_virus_isolate_TV280_polyprotein_gene,_complete_cds.fasta	Hepacivirus	9693
618	KM252782.1__Hepatitis_C_virus_isolate_TV407_polyprotein_gene,_complete_cds.fasta	Hepacivirus	9747
619	KM252783.1__Hepatitis_C_virus_isolate_TV412_polyprotein_gene,_complete_cds.fasta	Hepacivirus	9660
620	KM252786.1__Hepatitis_C_virus_isolate_TV406_polyprotein_gene,_complete_cds.fasta	Hepacivirus	9691
621	KM252788.1__Hepatitis_C_virus_isolate_TV546_polyprotein_gene,_complete_cds.fasta	Hepacivirus	9691
622	KM349851.1__Hepatitis_C_virus_strain_SB,_complete_genome.fasta	Hepacivirus	9916
623	KM504111.1__Hepatitis_C_virus_isolate_QC81,_complete_genome.fasta	Hepacivirus	9666
624	KM504112.1__Hepatitis_C_virus_isolate_QC112,_complete_genome.fasta	Hepacivirus	9739
625	KM504113.1__Hepatitis_C_virus_isolate_QC120,_complete_genome.fasta	Hepacivirus	9699
626	KM504114.1__Hepatitis_C_virus_isolate_QC150,_complete_genome.fasta	Hepacivirus	9669
627	KM504115.1__Hepatitis_C_virus_isolate_QC176,_complete_genome.fasta	Hepacivirus	9679
628	KM504116.1__Hepatitis_C_virus_isolate_QC189,_complete_genome.fasta	Hepacivirus	9673
629	KM504117.1__Hepatitis_C_virus_isolate_QC197,_complete_genome.fasta	Hepacivirus	9709
630	KM504118.1__Hepatitis_C_virus_isolate_QC251,_complete_genome.fasta	Hepacivirus	9669
631	KM504119.1__Hepatitis_C_virus_isolate_QC255,_complete_genome.fasta	Hepacivirus	9732
632	KM504120.1__Hepatitis_C_virus_isolate_QC266,_complete_genome.fasta	Hepacivirus	9671
633	KM504121.1__Hepatitis_C_virus_isolate_QC269,_complete_genome.fasta	Hepacivirus	9668
634	KM504122.1__Hepatitis_C_virus_isolate_QC287,_complete_genome.fasta	Hepacivirus	9760
635	KM504124.1__Hepatitis_C_virus_isolate_QC334,_complete_genome.fasta	Hepacivirus	9668
636	KM587616.1__Hepatitis_C_virus_isolate_C_polyprotein_gene,_complete_cds.fasta	Hepacivirus	9765
637	KM587619.1__Hepatitis_C_virus_isolate_F_polyprotein_gene,_complete_cds.fasta	Hepacivirus	9870
638	KM587620.1__Hepatitis_C_virus_isolate_G_polyprotein_gene,_complete_cds.fasta	Hepacivirus	9867
639	KM587621.1__Hepatitis_C_virus_isolate_H_polyprotein_gene,_complete_cds.fasta	Hepacivirus	9783
640	KM587622.1__Hepatitis_C_virus_isolate_I_polyprotein_gene,_complete_cds.fasta	Hepacivirus	9736
641	KM587623.1__Hepatitis_C_virus_isolate_J_polyprotein_gene,_complete_cds.fasta	Hepacivirus	9722
642	KM587624.1__Hepatitis_C_virus_isolate_K_polyprotein_gene,_complete_cds.fasta	Hepacivirus	9659
643	KM587625.1__Hepatitis_C_virus_isolate_L_polyprotein_gene,_complete_cds.fasta	Hepacivirus	9755
644	KP721475.1__Hepatitis_C_virus_isolate_CG-TJ-HCV02_nonfunctional_polyprotein_gene,_complete_sequence.fasta	Hepacivirus	9897
645	KR872490.1__UNVERIFIED__HIV-1_isolate_Mer00102_from_Kenya_reverse_transcriptase-like_(pol)_gene,_partial_sequence.fasta	HIV-1	628
646	KU059753.1__UNVERIFIED__Venezuelan_equine_encephalitis_virus_isolate_Piura_genomic_sequence,_sequence.fasta	Venezuelan_equine_encephalitisvirus	11717
647	KU179549.1__Orthotospovirus_tomatomaculae_isolate_14-7_segment_S,_complete_sequence.fasta	Orthotospovirus	3078
648	KX000102.1__Eastern_equine_encephalitis_virus_strain_EEEV_Catharus_ustulatus_USA_US03-2800_2003,_complete_genome.fasta	Eastern_equine_encephalitisvirus	11982
649	KX000122.1__Eastern_equine_encephalitis_virus_strain_EEEV_Equus_caballus_USA_030A0019_2003,_complete_genome.fasta	Eastern_equine_encephalitisvirus	12000
650	KX034938.1__Grapevine_fanleaf_virus_isolate_GMR3_clone_2_segment_RNA2,_complete_sequence.fasta	Grapevine_fanleafvirus	3928
651	KX576461.1__Classical_swine_fever_virus_strain_CSFV_1.4_dp_CSF1058_2010_Pinar_del_Rio,_complete_genome.fasta	Classical_swine_fevervirus	12639
652	KX610810.1__Rhopalosiphum_padi_virus_isolate_MI,_partial_genome.fasta	Rhopalosiphum_padivirus	10278
653	KX631757.1__UNVERIFIED__Hepatitis_B_virus_clone_HBV277_S_protein-like_gene,_partial_sequence.fasta	Hepatitis_B_virus	937
654	KX631761.1__UNVERIFIED__Hepatitis_B_virus_clone_HBV281_S_protein-like_gene,_partial_sequence.fasta	Hepatitis_B_virus	936
655	KX631776.1__UNVERIFIED__Hepatitis_B_virus_clone_HBV135_POL_protein-like_gene,_partial_sequence.fasta	Hepatitis_B_virus	942
656	KX631798.1__UNVERIFIED__Hepatitis_B_virus_clone_HBV28_S_protein-like_gene,_complete_sequence.fasta	Hepatitis_B_virus	927
657	KX631811.1__UNVERIFIED__Hepatitis_B_virus_clone_HBV63_S_protein-like_gene,_complete_sequence.fasta	Hepatitis_B_virus	940
658	KX631824.1__UNVERIFIED__Hepatitis_B_virus_clone_HBV101_S_protein-like_gene,_complete_sequence.fasta	Hepatitis_B_virus	930
659	KX631825.1__UNVERIFIED__Hepatitis_B_virus_clone_HBV105_S_protein-like_gene,_complete_sequence.fasta	Hepatitis_B_virus	932
660	KX631826.1__UNVERIFIED__Hepatitis_B_virus_clone_HBV106_S_protein-like_gene,_complete_sequence.fasta	Hepatitis_B_virus	927
661	KX669687.1__Calbertado_virus_isolate_4a2_polyprotein_gene,_complete_cds.fasta	Calbertadovirus	10969
662	KX886759.1__Bunyavirus_sp._strain_Bat_VNM_16715_13_RNA-dependent_RNA_polymerase_(RdRp)_gene,_complete_cds.fasta	Bunyavirus	6932
663	KX886763.1__Bunyavirus_sp._strain_Bat_VNM_16715_22_RNA-dependent_RNA_polymerase_(RdRp)_gene,_complete_cds.fasta	Bunyavirus	6917
664	KX886765.1__Bunyavirus_sp._strain_Bat_VNM_16715_23_RNA-dependent_RNA_polymerase_(RdRp)_gene,_complete_cds.fasta	Bunyavirus	6924
665	KX886767.1__Bunyavirus_sp._strain_Bat_VNM_16715_38_RNA-dependent_RNA_polymerase_(RdRp)_gene,_complete_cds.fasta	Bunyavirus	6917
666	KX886771.1__Bunyavirus_sp._strain_Bat_VNM_16715_5_RNA-dependent_RNA_polymerase_(RdRp)_gene,_complete_cds.fasta	Bunyavirus	6910
667	KX886773.1__Bunyavirus_sp._strain_Bat_VNM_16715_53_RNA-dependent_RNA_polymerase_(RdRp)_gene,_complete_cds.fasta	Bunyavirus	6801
668	KX886783.1__Bunyavirus_sp._strain_Bat_VNM_16715_88_RNA-dependent_RNA_polymerase_(RdRp)_gene,_complete_cds.fasta	Bunyavirus	6804
669	KY014622.1__Hepacivirus_hominis_strain_CP16,_complete_genome.fasta	Hepacivirus	9841
670	KY235336.1__Avian_leukosis_virus_strain_ev21,_complete_genome.fasta	Avian_leukosisvirus	9904
671	KY283130.1__Hepacivirus_hominis_strain_EJ1,_complete_genome.fasta	Hepacivirus	9832
672	KY400110.1__Groundnut_ringspot_virus_isolate_GRAR-S,_complete_sequence.fasta	Groundnut_ringspotvirus	3193
673	KY465715.1__Lake_Sinai_virus_strain_VN2-LSV8_ORF1,_RNA-dependant_RNA_polymerase,_capsid_protein,_and_ORF4_genes,_complete_cds.fasta	Lake_Sinaivirus	6206
674	KY510860.1__Cherry_virus_A_isolate_1286_1A2_13C222_N9,_complete_genome.fasta	Cherryvirus	7640
675	KY510919.1__Cherry_virus_A_isolate_4399_2A2_13TF169_N11,_complete_genome.fasta	Cherryvirus	7646
676	KY620314.1__Hepacivirus_hominis_isolate_sP131957_polyprotein_gene,_complete_cds.fasta	Hepacivirus	9738
677	KY620316.1__Hepacivirus_hominis_isolate_sP110855_polyprotein_gene,_complete_cds.fasta	Hepacivirus	9780
678	KY620321.1__Hepacivirus_hominis_isolate_sP147057_polyprotein_gene,_complete_cds.fasta	Hepacivirus	9957
679	KY620329.1__Hepacivirus_hominis_isolate_sP123430_polyprotein_gene,_complete_cds.fasta	Hepacivirus	9759
680	KY620330.1__Hepacivirus_hominis_isolate_sP161117_polyprotein_gene,_complete_cds.fasta	Hepacivirus	9926
681	KY620333.1__Hepacivirus_hominis_isolate_sP167801_polyprotein_gene,_complete_cds.fasta	Hepacivirus	9927
682	KY620334.1__Hepacivirus_hominis_isolate_sP186766_polyprotein_gene,_complete_cds.fasta	Hepacivirus	10043
683	KY620336.1__Hepacivirus_hominis_isolate_sP199799_polyprotein_gene,_complete_cds.fasta	Hepacivirus	9789
684	KY620338.1__Hepacivirus_hominis_isolate_sP131970_polyprotein_gene,_complete_cds.fasta	Hepacivirus	9769
685	KY620351.1__Hepacivirus_hominis_isolate_sP139153_polyprotein_gene,_complete_cds.fasta	Hepacivirus	9805
686	KY620352.1__Hepacivirus_hominis_isolate_sP146375_polyprotein_gene,_complete_cds.fasta	Hepacivirus	9859
687	KY620357.1__Hepacivirus_hominis_isolate_sP115021_polyprotein_gene,_complete_cds.fasta	Hepacivirus	9747
688	KY620360.1__Hepacivirus_hominis_isolate_sP182871_polyprotein_gene,_complete_cds.fasta	Hepacivirus	9763
689	KY620361.1__Hepacivirus_hominis_isolate_sP174769_polyprotein_gene,_complete_cds.fasta	Hepacivirus	9755
690	KY620364.1__Hepacivirus_hominis_isolate_sP140042_polyprotein_gene,_complete_cds.fasta	Hepacivirus	9858
691	KY620370.1__Hepacivirus_hominis_isolate_sP188354_polyprotein_gene,_complete_cds.fasta	Hepacivirus	9875
692	KY620373.1__Hepacivirus_hominis_isolate_sP169995_polyprotein_gene,_complete_cds.fasta	Hepacivirus	9843
693	KY620381.1__Hepacivirus_hominis_isolate_sP161358_polyprotein_gene,_complete_cds.fasta	Hepacivirus	9725
694	KY620384.1__Hepacivirus_hominis_isolate_sP137683_polyprotein_gene,_complete_cds.fasta	Hepacivirus	9861
695	KY620389.1__Hepacivirus_hominis_isolate_sP112691_polyprotein_gene,_complete_cds.fasta	Hepacivirus	9715
696	KY620390.1__Hepacivirus_hominis_isolate_sP159072_polyprotein_gene,_complete_cds.fasta	Hepacivirus	9851
697	KY620392.1__Hepacivirus_hominis_isolate_sP159294_polyprotein_gene,_complete_cds.fasta	Hepacivirus	9756
698	KY620398.1__Hepacivirus_hominis_isolate_sP164009_polyprotein_gene,_complete_cds.fasta	Hepacivirus	9714
699	KY620403.1__Hepacivirus_hominis_isolate_sP155262_polyprotein_gene,_complete_cds.fasta	Hepacivirus	9724
700	KY620404.1__Hepacivirus_hominis_isolate_sP125680_polyprotein_gene,_complete_cds.fasta	Hepacivirus	9849
701	KY620405.1__Hepacivirus_hominis_isolate_sP188444_polyprotein_gene,_complete_cds.fasta	Hepacivirus	9714
702	KY620406.1__Hepacivirus_hominis_isolate_sP159426_polyprotein_gene,_complete_cds.fasta	Hepacivirus	9737
703	KY620410.1__Hepacivirus_hominis_isolate_sP157819_polyprotein_gene,_complete_cds.fasta	Hepacivirus	9700
704	KY620414.1__Hepacivirus_hominis_isolate_sP168290_polyprotein_gene,_complete_cds.fasta	Hepacivirus	9873
705	KY620416.1__Hepacivirus_hominis_isolate_sP154613_polyprotein_gene,_complete_cds.fasta	Hepacivirus	9706
706	KY620418.1__Hepacivirus_hominis_isolate_sP196406_polyprotein_gene,_complete_cds.fasta	Hepacivirus	9909
707	KY620426.1__Hepacivirus_hominis_isolate_sP127478_polyprotein_gene,_complete_cds.fasta	Hepacivirus	9723
708	KY620427.1__Hepacivirus_hominis_isolate_sP190359_polyprotein_gene,_complete_cds.fasta	Hepacivirus	9869
709	KY620437.1__Hepacivirus_hominis_isolate_sP193311_polyprotein_gene,_complete_cds.fasta	Hepacivirus	9840
710	KY620442.1__Hepacivirus_hominis_isolate_sP126297_polyprotein_gene,_complete_cds.fasta	Hepacivirus	9870
711	KY620443.1__Hepacivirus_hominis_isolate_sP178715_polyprotein_gene,_complete_cds.fasta	Hepacivirus	9715
712	KY620448.1__Hepacivirus_hominis_isolate_sP159504_polyprotein_gene,_complete_cds.fasta	Hepacivirus	9852
713	KY620456.1__Hepacivirus_hominis_isolate_sP114378_polyprotein_gene,_complete_cds.fasta	Hepacivirus	9871
714	KY620466.1__Hepacivirus_hominis_isolate_sP108420_polyprotein_gene,_complete_cds.fasta	Hepacivirus	9722
715	KY620474.1__Hepacivirus_hominis_isolate_sP144468_polyprotein_gene,_complete_cds.fasta	Hepacivirus	9717
716	KY620475.1__Hepacivirus_hominis_isolate_sP139521_polyprotein_gene,_complete_cds.fasta	Hepacivirus	9852
717	KY620476.1__Hepacivirus_hominis_isolate_sP155701_polyprotein_gene,_complete_cds.fasta	Hepacivirus	9836
718	KY620484.1__Hepacivirus_hominis_isolate_sP195132_polyprotein_gene,_complete_cds.fasta	Hepacivirus	9851
719	KY620508.1__Hepacivirus_hominis_isolate_sP176369_polyprotein_gene,_complete_cds.fasta	Hepacivirus	9846
720	KY620509.1__Hepacivirus_hominis_isolate_sP196399_polyprotein_gene,_complete_cds.fasta	Hepacivirus	9734
721	KY620513.1__Hepacivirus_hominis_isolate_sP151412_polyprotein_gene,_complete_cds.fasta	Hepacivirus	9739
722	KY620514.1__Hepacivirus_hominis_isolate_sP199191_polyprotein_gene,_complete_cds.fasta	Hepacivirus	9861
723	KY620515.1__Hepacivirus_hominis_isolate_sP133229_polyprotein_gene,_complete_cds.fasta	Hepacivirus	9868
724	KY620516.1__Hepacivirus_hominis_isolate_sP123322_polyprotein_gene,_complete_cds.fasta	Hepacivirus	9865
725	KY620517.1__Hepacivirus_hominis_isolate_sP131172_polyprotein_gene,_complete_cds.fasta	Hepacivirus	9865
726	KY620519.1__Hepacivirus_hominis_isolate_sP100718_polyprotein_gene,_complete_cds.fasta	Hepacivirus	9848
727	KY620524.1__Hepacivirus_hominis_isolate_sP115799_polyprotein_gene,_complete_cds.fasta	Hepacivirus	9715
728	KY620529.1__Hepacivirus_hominis_isolate_sP107232_polyprotein_gene,_complete_cds.fasta	Hepacivirus	9737
729	KY620538.1__Hepacivirus_hominis_isolate_sP183818_polyprotein_gene,_complete_cds.fasta	Hepacivirus	9726
730	KY620543.1__Hepacivirus_hominis_isolate_sP100960_polyprotein_gene,_complete_cds.fasta	Hepacivirus	9715
731	KY620549.1__Hepacivirus_hominis_isolate_sP148730_polyprotein_gene,_complete_cds.fasta	Hepacivirus	9830
732	KY620552.1__Hepacivirus_hominis_isolate_sP119082_polyprotein_gene,_complete_cds.fasta	Hepacivirus	9863
733	KY620560.1__Hepacivirus_hominis_isolate_sP199435_polyprotein_gene,_complete_cds.fasta	Hepacivirus	9843
734	KY620561.1__Hepacivirus_hominis_isolate_sP187273_polyprotein_gene,_complete_cds.fasta	Hepacivirus	9748
735	KY620564.1__Hepacivirus_hominis_isolate_sP166533_polyprotein_gene,_complete_cds.fasta	Hepacivirus	10107
736	KY620565.1__Hepacivirus_hominis_isolate_sP194674_polyprotein_gene,_complete_cds.fasta	Hepacivirus	9710
737	KY620567.1__Hepacivirus_hominis_isolate_sP178112_polyprotein_gene,_complete_cds.fasta	Hepacivirus	9832
738	KY620568.1__Hepacivirus_hominis_isolate_sP198315_polyprotein_gene,_complete_cds.fasta	Hepacivirus	9869
739	KY620574.1__Hepacivirus_hominis_isolate_sP186740_polyprotein_gene,_complete_cds.fasta	Hepacivirus	9859
740	KY620577.1__Hepacivirus_hominis_isolate_sP155261_polyprotein_gene,_complete_cds.fasta	Hepacivirus	9863
741	KY620580.1__Hepacivirus_hominis_isolate_sP181504_polyprotein_gene,_complete_cds.fasta	Hepacivirus	9891
742	KY620583.1__Hepacivirus_hominis_isolate_sP169662_polyprotein_gene,_complete_cds.fasta	Hepacivirus	9743
743	KY620586.1__Hepacivirus_hominis_isolate_sP117692_polyprotein_gene,_complete_cds.fasta	Hepacivirus	9706
744	KY620588.1__Hepacivirus_hominis_isolate_sP164104_polyprotein_gene,_complete_cds.fasta	Hepacivirus	9893
745	KY620593.1__Hepacivirus_hominis_isolate_sP158986_polyprotein_gene,_complete_cds.fasta	Hepacivirus	9742
746	KY620606.1__Hepacivirus_hominis_isolate_sP189216_polyprotein_gene,_complete_cds.fasta	Hepacivirus	9864
747	KY620613.1__Hepacivirus_hominis_isolate_sP185241_polyprotein_gene,_complete_cds.fasta	Hepacivirus	9726
748	KY620614.1__Hepacivirus_hominis_isolate_sP165902_polyprotein_gene,_complete_cds.fasta	Hepacivirus	9693
749	KY620615.1__Hepacivirus_hominis_isolate_sP170074_polyprotein_gene,_complete_cds.fasta	Hepacivirus	9714
750	KY620621.1__Hepacivirus_hominis_isolate_sP112932_polyprotein_gene,_complete_cds.fasta	Hepacivirus	9710
751	KY620627.1__Hepacivirus_hominis_isolate_sP184044_polyprotein_gene,_complete_cds.fasta	Hepacivirus	9690
752	KY620629.1__Hepacivirus_hominis_isolate_sP188756_polyprotein_gene,_complete_cds.fasta	Hepacivirus	9701
753	KY620634.1__Hepacivirus_hominis_isolate_sP128741_polyprotein_gene,_complete_cds.fasta	Hepacivirus	9783
754	KY620641.1__Hepacivirus_hominis_isolate_sP120855_polyprotein_gene,_complete_cds.fasta	Hepacivirus	9855
755	KY620645.1__Hepacivirus_hominis_isolate_sP172448_polyprotein_gene,_complete_cds.fasta	Hepacivirus	9705
756	KY620647.1__Hepacivirus_hominis_isolate_sP115443_polyprotein_gene,_complete_cds.fasta	Hepacivirus	9755
757	KY620650.1__Hepacivirus_hominis_isolate_sP134257_polyprotein_gene,_complete_cds.fasta	Hepacivirus	9746
758	KY620653.1__Hepacivirus_hominis_isolate_sP133073_polyprotein_gene,_complete_cds.fasta	Hepacivirus	9732
759	KY620671.1__Hepacivirus_hominis_isolate_sP145389_polyprotein_gene,_complete_cds.fasta	Hepacivirus	9894
760	KY620672.1__Hepacivirus_hominis_isolate_sP147944_polyprotein_gene,_complete_cds.fasta	Hepacivirus	9732
761	KY620675.1__Hepacivirus_hominis_isolate_sP135292_polyprotein_gene,_complete_cds.fasta	Hepacivirus	9919
762	KY620682.1__Hepacivirus_hominis_isolate_sP164943_polyprotein_gene,_complete_cds.fasta	Hepacivirus	9743
763	KY620685.1__Hepacivirus_hominis_isolate_sP185621_polyprotein_gene,_complete_cds.fasta	Hepacivirus	9712
764	KY620688.1__Hepacivirus_hominis_isolate_sP186770_polyprotein_gene,_complete_cds.fasta	Hepacivirus	9803
765	KY620690.1__Hepacivirus_hominis_isolate_sP189489_polyprotein_gene,_complete_cds.fasta	Hepacivirus	9862
766	KY620696.1__Hepacivirus_hominis_isolate_sP192364_polyprotein_gene,_complete_cds.fasta	Hepacivirus	9709
767	KY620701.1__Hepacivirus_hominis_isolate_sP149223_polyprotein_gene,_complete_cds.fasta	Hepacivirus	9730
768	KY620721.1__Hepacivirus_hominis_isolate_sP137018_polyprotein_gene,_complete_cds.fasta	Hepacivirus	9869
769	KY620722.1__Hepacivirus_hominis_isolate_sP186097_polyprotein_gene,_complete_cds.fasta	Hepacivirus	9716
770	KY620724.1__Hepacivirus_hominis_isolate_sP180267_polyprotein_gene,_complete_cds.fasta	Hepacivirus	9862
771	KY620734.1__Hepacivirus_hominis_isolate_sP155136_polyprotein_gene,_complete_cds.fasta	Hepacivirus	9719
772	KY620737.1__Hepacivirus_hominis_isolate_sP144169_polyprotein_gene,_complete_cds.fasta	Hepacivirus	9709
773	KY620740.1__Hepacivirus_hominis_isolate_sP121135_polyprotein_gene,_complete_cds.fasta	Hepacivirus	9696
774	KY620744.1__Hepacivirus_hominis_isolate_sP180208_polyprotein_gene,_complete_cds.fasta	Hepacivirus	9889
775	KY620750.1__Hepacivirus_hominis_isolate_sP155173_polyprotein_gene,_complete_cds.fasta	Hepacivirus	9760
776	KY620755.1__Hepacivirus_hominis_isolate_sP188390_polyprotein_gene,_complete_cds.fasta	Hepacivirus	9744
777	KY620759.1__Hepacivirus_hominis_isolate_sP119170_polyprotein_gene,_complete_cds.fasta	Hepacivirus	9854
778	KY620774.1__Hepacivirus_hominis_isolate_sP199812_polyprotein_gene,_complete_cds.fasta	Hepacivirus	9642
779	KY620786.1__Hepacivirus_hominis_isolate_sP130177_polyprotein_gene,_complete_cds.fasta	Hepacivirus	9746
780	KY620790.1__Hepacivirus_hominis_isolate_sP136113_polyprotein_gene,_complete_cds.fasta	Hepacivirus	9855
781	KY620801.1__Hepacivirus_hominis_isolate_sP192325_polyprotein_gene,_complete_cds.fasta	Hepacivirus	9870
782	KY620802.1__Hepacivirus_hominis_isolate_sP151380_polyprotein_gene,_complete_cds.fasta	Hepacivirus	9764
783	KY620810.1__Hepacivirus_hominis_isolate_sP181156_polyprotein_gene,_complete_cds.fasta	Hepacivirus	9700
784	KY620811.1__Hepacivirus_hominis_isolate_sP111470_polyprotein_gene,_complete_cds.fasta	Hepacivirus	9874
785	KY620817.1__Hepacivirus_hominis_isolate_sP185018_polyprotein_gene,_complete_cds.fasta	Hepacivirus	9846
786	KY620821.1__Hepacivirus_hominis_isolate_sP197160_polyprotein_gene,_complete_cds.fasta	Hepacivirus	9732
787	KY620823.1__Hepacivirus_hominis_isolate_sP144485_polyprotein_gene,_complete_cds.fasta	Hepacivirus	9904
788	KY620824.1__Hepacivirus_hominis_isolate_sP123592_polyprotein_gene,_complete_cds.fasta	Hepacivirus	9868
789	KY620826.1__Hepacivirus_hominis_isolate_sP199150_polyprotein_gene,_complete_cds.fasta	Hepacivirus	9713
790	KY620832.1__Hepacivirus_hominis_isolate_sP151949_polyprotein_gene,_complete_cds.fasta	Hepacivirus	9866
791	KY620836.1__Hepacivirus_hominis_isolate_sP117879_polyprotein_gene,_complete_cds.fasta	Hepacivirus	9844
792	KY620839.1__Hepacivirus_hominis_isolate_sP183826_polyprotein_gene,_complete_cds.fasta	Hepacivirus	9848
793	KY620863.1__Hepacivirus_hominis_isolate_sP187686_polyprotein_gene,_complete_cds.fasta	Hepacivirus	9752
794	KY620870.1__Hepacivirus_hominis_isolate_sP171043_polyprotein_gene,_complete_cds.fasta	Hepacivirus	9867
795	KY620872.1__Hepacivirus_hominis_isolate_sP144795_polyprotein_gene,_complete_cds.fasta	Hepacivirus	9846
796	KY620879.1__Hepacivirus_hominis_isolate_sP108000_polyprotein_gene,_complete_cds.fasta	Hepacivirus	9879
797	KY778561.1__HIV-1_isolate_2452-CM-21_from_USA_defective_provirus_genomic_sequence.fasta	HIV-1	9298
798	LC011927.1__Hepatitis_C_virus_subtype_1b_genomic_RNA,_complete_genome,_strain__TPF1,_collection_date__2003-04-23.fasta	Hepacivirus	9868
799	LC011928.1__Hepatitis_C_virus_subtype_1b_genomic_RNA,_complete_genome,_strain__TPF1,_collection_date__2007-04-27.fasta	Hepacivirus	9868
800	LC011929.1__Hepatitis_C_virus_subtype_1b_genomic_RNA,_complete_genome,_strain__TPF1,_collection_date__2012-10-08.fasta	Hepacivirus	9868
801	LC011930.1__Hepatitis_C_virus_subtype_1b_genomic_RNA,_complete_genome,_strain__sAH,_collection_date__2004-12-02.fasta	Hepacivirus	9867
802	LC011931.1__Hepatitis_C_virus_subtype_1b_genomic_RNA,_complete_genome,_strain__sAH,_collection_date__2007-04-27.fasta	Hepacivirus	9867
803	LC066482.1__Cucumber_mosaic_virus_genomic_RNA,_segment__3,_complete_sequence,_isolate__IRN-TVRa26.fasta	Cucumber_mosaicvirus	2319
804	LC122894.1__Norovirus_GII_genomic_RNA,_polyprotein,_strain__Hu_GII_JP_2008_GII.P7-GII.6_SA-74.fasta	Norovirus	7763
805	LC150893.1__Hepacivirus_hominis_gene_for_polyprotein,_complete_cds,_isolate__HC14-2357.fasta	Hepacivirus	9694
806	LC382242.1__Lychnis_mottle_virus_J_genomic_RNA,_segment_RNA1,_complete_sequence.fasta	Lychnis_mottlevirus	7684
807	LC382243.1__Lychnis_mottle_virus_J_genomic_RNA,_segment_RNA2,_complete_sequence.fasta	Lychnis_mottlevirus	4100
808	LC414155.2__Hepatitis_C_virus_subtype_3b_Ma3_5-1_gene_for_polyprotein,_complete_cds.fasta	Hepacivirus	9684
809	LC435026.1__Hepatitis_C_virus_subtype_1b_N12-3072-Cam_gene_for_polyprotein,_complete_cds.fasta	Hepacivirus	9625
810	LC567152.1__Ochlerotatus_scapularis_flavivirus_bvmq18-25_RNA,_nearly_complete_genome.fasta	Ochlerotatus_scapularis_flavivirus	10710
811	LC650200.1__Hepacivirus_hominis_HC21-0545_RNA,_complete_genome.fasta	Hepacivirus	9670
812	LC790057.1__Norovirus_GII.4_Sydney_2012_GII_Hu_JP_2022_GII.4Sydney[P16]__TKY220959_RNA,_nearly_complete_genome.fasta	Norovirus	7854
813	LQ270177.1__Sequence_1_from_Patent_WO2016066171.fasta	Hepacivirus	9828
814	LQ735959.1__Sequence_1_from_Patent_WO2018075633.fasta	Hepacivirus	9746
815	LQ904646.1__Sequence_9_from_Patent_WO2018172759.fasta	Hepacivirus	9865
816	LQ904650.1__Sequence_13_from_Patent_WO2018172759.fasta	Hepacivirus	12582
817	LQ945523.1__Sequence_1_from_Patent_EP2692861.fasta	Hepacivirus	9814
818	LQ945535.1__Sequence_13_from_Patent_EP2692861.fasta	Hepacivirus	284
819	LQ945538.1__Sequence_16_from_Patent_EP2692861.fasta	Hepacivirus	8174
820	LR884304.2__Severe_acute_respiratory_syndrome_coronavirus_2_isolate_100186_genome_assembly,_chromosome__1.fasta	Severe_acute_respiratory_syndrome_coronavirus	30513
821	LX259690.1__JP_2016033136-A_6688__iRNA_CONJUGATES.fasta	Hepacivirus	9798
822	MA387835.1__JP_2018513671-A_7__Enterovirus_71_Animal_Model.fasta	Enterovirus	123
823	MB431283.1__JP_2019521987-A_10__VACCINE_AGAINST_INFECTIOUS_BRONCHITIS_VIRUS.fasta	Infectious bronchitis virus	115
824	MC177141.1__JP_2018537996-A_2__Feline_calicivirus_vaccine.fasta	Feline_calicivirus	109
825	MC177143.1__JP_2018537996-A_4__Feline_calicivirus_vaccine.fasta	Feline_calicivirus	108
826	MF094803.1__Severe_fever_with_thrombocytopenia_syndrome_virus_strain_KS7_RNA_polymerase_gene,_complete_cds.fasta	Severe_fever_with_thrombocytopenia_syndromevirus	6606
827	MF094804.1__Severe_fever_with_thrombocytopenia_syndrome_virus_strain_Asan_RNA_polymerase_gene,_complete_cds.fasta	Severe_fever_with_thrombocytopenia_syndromevirus	6603
828	MF094805.1__Severe_fever_with_thrombocytopenia_syndrome_virus_strain_KS13_RNA_polymerase_gene,_complete_cds.fasta	Severe_fever_with_thrombocytopenia_syndromevirus	6602
829	MF094806.1__Severe_fever_with_thrombocytopenia_syndrome_virus_strain_MS39_RNA_polymerase_gene,_complete_cds.fasta	Severe_fever_with_thrombocytopenia_syndromevirus	6604
830	MF094807.1__Severe_fever_with_thrombocytopenia_syndrome_virus_strain_KS11_RNA_polymerase_gene,_complete_cds.fasta	Severe_fever_with_thrombocytopenia_syndromevirus	6600
831	MF094810.1__Severe_fever_with_thrombocytopenia_syndrome_virus_strain_Asan_membrane_glycoprotein_polyprotein_gene,_complete_cds.fasta	Severe_fever_with_thrombocytopenia_syndromevirus	3580
832	MF094811.1__Severe_fever_with_thrombocytopenia_syndrome_virus_strain_KS13_membrane_glycoprotein_polyprotein_gene,_complete_cds.fasta	Severe_fever_with_thrombocytopenia_syndromevirus	3581
833	MF094812.1__Severe_fever_with_thrombocytopenia_syndrome_virus_strain_MS39_membrane_glycoprotein_polyprotein_gene,_complete_cds.fasta	Severe_fever_with_thrombocytopenia_syndromevirus	3581
834	MF094813.1__Severe_fever_with_thrombocytopenia_syndrome_virus_strain_KS11_membrane_glycoprotein_polyprotein_gene,_complete_cds.fasta	Severe_fever_with_thrombocytopenia_syndromevirus	3581
835	MF094814.1__Severe_fever_with_thrombocytopenia_syndrome_virus_strain_KS17_membrane_glycoprotein_polyprotein_gene,_complete_cds.fasta	Severe_fever_with_thrombocytopenia_syndromevirus	3580
836	MF094816.1__Severe_fever_with_thrombocytopenia_syndrome_virus_strain_Asan_nonstructural_protein_and_nucleocapsid_protein_genes,_complete_cds.fasta	Severe_fever_with_thrombocytopenia_syndromevirus	1928
837	MF094817.1__Severe_fever_with_thrombocytopenia_syndrome_virus_strain_KS13_nonstructural_protein_and_nucleocapsid_protein_genes,_complete_cds.fasta	Severe_fever_with_thrombocytopenia_syndromevirus	1924
838	MF094818.1__Severe_fever_with_thrombocytopenia_syndrome_virus_strain_MS39_nonstructural_protein_and_nucleocapsid_protein_genes,_complete_cds.fasta	Severe_fever_with_thrombocytopenia_syndromevirus	1923
839	MF094819.1__Severe_fever_with_thrombocytopenia_syndrome_virus_strain_KS11_nonstructural_protein_and_nucleocapsid_protein_genes,_complete_cds.fasta	Severe_fever_with_thrombocytopenia_syndromevirus	1927
840	MF094820.1__Severe_fever_with_thrombocytopenia_syndrome_virus_strain_KS17_nonstructural_protein_and_nucleocapsid_protein_genes,_complete_cds.fasta	Severe_fever_with_thrombocytopenia_syndromevirus	1925
841	MF352415.1__Rhinolophus_picornavirus_strain_Guizhou-Rr100_polyprotein_gene,_complete_cds.fasta	Rhinolophus_picornavirus	8027
842	MF415875.1__Hubei_picorna-like_virus_55_hypothetical_protein_genes,_complete_cds.fasta	Hubei_picorna-likevirus	10116
843	MF415876.1__Maize-associated_retrovirus_1_polyprotein_(Polyrotein)_gene,_complete_cds.fasta	Maize-associated_retrovirus	9314
844	MF425851.1__Maize-associated_picornavirus_isolate_ANETF4S2_3_polyprotein_gene,_partial_cds.fasta	Maize-associated_picornavirus	3601
845	MF425855.1__Maize-associated_picornavirus_isolate_T2F3S4_polyprotein_gene,_complete_cds;_and_coat_protein_gene,_partial_cds.fasta	Maize-associated_picornavirus	6664
846	MG406987.1__Hepacivirus_hominis_isolate_J6_JFH1_DH1,_complete_genome.fasta	Hepacivirus	9852
847	MG406988.1__Hepacivirus_hominis_isolate_J6_JFH1_J8,_complete_genome.fasta	Hepacivirus	9909
848	MG659722.1__Orthonairovirus_haemorrhagiae_isolate_WJQ16206_segment_L,_complete_sequence.fasta	Orthonairovirus	13629
849	MH155319.1__Hepacivirus_hominis_isolate_CH6acc,_complete_genome.fasta	Hepacivirus	9867
850	MH229928.1__Sindbis_virus_strain_YN_222,_complete_genome.fasta	Sindbisvirus	11920
851	MH427311.1__Recombinant_Hepacivirus_C_SA13fl,_complete_genome.fasta	Recombinant_Hepacivirus	9799
852	MH427312.1__Recombinant_Hepacivirus_C_SA13_JF372-X_CIQV,_complete_genome.fasta	Recombinant_Hepacivirus	9860
853	MH427313.1__Recombinant_Hepacivirus_C_SA13_JF470-510cc,_complete_genome.fasta	Recombinant_Hepacivirus	9809
854	MH590700.1__Hepacivirus_hominis_isolate_GT8-3_polyprotein_gene,_complete_cds.fasta	Hepacivirus	9785
855	MH614290.1__Allermuir_Hill_virus_3_putative_non-structral_polyprotein_and_hypothetical_protein_genes,_complete_cds.fasta	Allermuir_Hillvirus	6561
856	MH688518.1__Bole_Tick_Virus_2_strain_15-XJ_phosphoprotein,_matrix_protein,_and_glycoprotein_genes,_complete_cds.fasta	Bole_Tickvirus	11306
857	MH742364.1__Hepacivirus_hominis_isolate_U275_Nakaseeta_polyprotein_gene,_complete_cds.fasta	Hepacivirus	9643
858	MH742366.1__Hepacivirus_hominis_isolate_U282_Nalunnya_polyprotein_gene,_complete_cds.fasta	Hepacivirus	9676
859	MH742368.1__Hepacivirus_hominis_isolate_U295_Busoga_polyprotein_gene,_complete_cds.fasta	Hepacivirus	9669
860	MH742369.1__Hepacivirus_hominis_isolate_U316_Butiti_polyprotein_gene,_complete_cds.fasta	Hepacivirus	9793
861	MK139015.1__Hepacivirus_hominis_isolate_14DH34,_complete_genome.fasta	Hepacivirus	9676
862	MK139016.1__Hepacivirus_hominis_isolate_14DH40,_complete_genome.fasta	Hepacivirus	9676
863	MK139017.1__Hepacivirus_hominis_isolate_14DH42,_complete_genome.fasta	Hepacivirus	9674
864	MK139018.1__Hepacivirus_hominis_isolate_14DH50,_complete_genome.fasta	Hepacivirus	9675
865	MK139019.1__Hepacivirus_hominis_isolate_14DH51,_complete_genome.fasta	Hepacivirus	9676
866	MK139020.1__Hepacivirus_hominis_isolate_14DH61,_complete_genome.fasta	Hepacivirus	9676
867	MK139021.1__Hepacivirus_hominis_isolate_14DH67,_complete_genome.fasta	Hepacivirus	9677
868	MK139022.1__Hepacivirus_hominis_isolate_14DH76,_complete_genome.fasta	Hepacivirus	9676
869	MK327982.1__Hepacivirus_hominis_isolate_HCV086_polyprotein_gene,_complete_cds.fasta	Hepacivirus	9699
870	MK327991.1__Hepacivirus_hominis_isolate_HCV143_polyprotein_gene,_complete_cds.fasta	Hepacivirus	9688
871	MK328024.1__Hepacivirus_hominis_isolate_HCV085_polyprotein_gene,_complete_cds.fasta	Hepacivirus	9704
872	MK383944.1__HIV-1_isolate_134Pt2-2007-P7C7_from_USA_defective_genome.fasta	HIV-1	1525
873	MK385309.1__HIV-1_isolate_680BPPt1-2007-P3B12_from_USA_defective_genome.fasta	HIV-2	840
874	MK458227.1__HIV-1_isolate_074-C-310-1-2_w65_463_from_Botswana_defective_genome.fasta	HIV-3	3227
875	MK458255.1__HIV-1_isolate_074-C-311-1-5_w96_491_from_Botswana_defective_genome.fasta	HIV-4	3025
876	MK726319.1__Tomato_marchitez_virus_isolate_Ahome_segment_RNA2,_complete_sequence.fasta	Tomato_marchitezvirus	5059
877	MK733235.1__Sitobion_miscanthi_virus_1_strain_YYSMV1,_complete_genome.fasta	Sitobion_miscanthivirus	10227
878	MK784074.1__UNVERIFIED__Hepacivirus_hominis_isolate_KEN005_genomic_sequence,_sequence.fasta	Hepacivirus	397
879	MK784089.1__UNVERIFIED__Hepacivirus_hominis_isolate_KEN020_genomic_sequence,_sequence.fasta	Hepacivirus	429
880	MK784090.1__UNVERIFIED__Hepacivirus_hominis_isolate_KEN021_genomic_sequence,_sequence.fasta	Hepacivirus	427
881	MK784096.1__UNVERIFIED__Hepacivirus_hominis_isolate_KEN027_genomic_sequence,_sequence.fasta	Hepacivirus	401
882	MK796243.1__Venezuelan_equine_encephalitis_virus_isolate_LSE9010-15,_complete_genome.fasta	Venezuelan_equine_encephalitisvirus	11717
883	MK944092.1__Lyssavirus_australis_isolate_QA013,_complete_genome.fasta	Lyssavirus	12166
884	MK993755.1__UNVERIFIED__Chikungunya_virus_strain_FV03,_complete_genome.fasta	Chikungunyavirus	11799
885	MN611524.1__Miniopterus_schreibersii_bat_coronavirus_1-related_isolate_161454,_complete_genome.fasta	Miniopterus_schreibersii_bat_coronavirus	28884
886	MN617819.1__Erysiphe_necator_associated_polymycovirus_8_isolate_PMS4_122_segment_RNA1,_complete_sequence.fasta	Erysiphe_necator_associated_polymycovirus	2634
887	MN628579.1__Hepacivirus_hominis_strain_SL1_polyprotein_(POLY)_gene,_complete_cds.fasta	Hepacivirus	9690
888	MN628585.1__Hepacivirus_hominis_strain_SL27_polyprotein_(POLY)_gene,_complete_cds.fasta	Hepacivirus	9693
889	MN628593.1__Hepacivirus_hominis_strain_SL37_polyprotein_(POLY)_gene,_complete_cds.fasta	Hepacivirus	9638
890	MN628594.1__Hepacivirus_hominis_strain_SL3_polyprotein_(POLY)_gene,_complete_cds.fasta	Hepacivirus	9709
891	MN628596.1__Hepacivirus_hominis_strain_SL7_polyprotein_(POLY)_gene,_complete_cds.fasta	Hepacivirus	9845
892	MN712203.1__Mutant_Hepacivirus_C_clone_T9cc,_complete_genome.fasta	Hepacivirus	9902
893	MN712204.1__Mutant_Hepacivirus_C_clone_S83cc,_complete_genome.fasta	Hepacivirus	9903
894	MN918679.1__MAG__Picornavirales_sp._isolate_rfb199shi1_genomic_sequence,_sequence.fasta	Picornavirales	10471
895	MN918686.1__MAG__Picornavirales_sp._isolate_tom099shi2_genomic_sequence,_sequence.fasta	Picornavirales	12325
896	MP277827.1__Sequence_18_from_Patent_WO2019154472.fasta	Picornavirales	9871
897	MT154976.1__HIV-1_isolate_HK_JIDLNBL_S066_from_Switzerland_nonfunctional_nef_protein_(nef)_gene,_complete_sequence.fasta	HIV-1	9774
898	MT185686.1__Hepacivirus_hominis_isolate_GZ2983,_complete_genome.fasta	HIV-1	9695
899	MT294722.1__Swine_acute_diarrhea_syndrome_coronavirus_isolate_SADS-CoV-JX-CH_2018,_complete_genome.fasta	HIV-1	27742
900	MT512570.1__Hepacivirus_hominis_isolate_HCV_NWFD_1cg_coinf18,_complete_genome.fasta	HIV-1	9826
901	MT548005.1__Soybean_vein_necrosis_virus_isolate_DE-2016_RNA-dependent_RNA_polymerase_gene,_complete_cds.fasta	Soybean_vein_necrosisvirus	9290
902	MT757488.1__Goettingen_Seco-like_virus_1_strain_GEMhg-2_polyprotein_gene,_complete_cds.fasta	Goettingen_Seco-likevirus	7093
903	MT757491.1__Shenzhen_toga-like_virus_strain_CHNdp-1_polyprotein_gene,_complete_cds.fasta	Shenzhen_toga-likevirus	8390
904	MT860257.1__Solenopsis_invicta_virus_14_isolate_C_Missipi_genomic_sequence,_sequence.fasta	Solenopsis_invictavirus	2164
905	MW063130.1__Hubei_picorna-like_virus_55_isolate_HPLV.19P-206-210_hypothetical_protein_genes,_complete_cds.fasta	Hubei_picorna-likevirus	10141
906	MW064909.1__Severe_acute_respiratory_syndrome_coronavirus_2_isolate_SARS-CoV-2_human_USA_MI-QDX-890_2020,_complete_genome.fasta	Severe_acute_respiratory_syndrome_coronavirus	30408
907	MW080810.1__Scadoxus_chlorotic_ringspot_virus_isolate_19-3032_segment_S,_complete_sequence.fasta	Scadoxus_chlorotic_ringspotvirus	3555
908	MW246589.1__Grapevine_rupestris_stem_pitting-associated_virus_1_strain_Volunteer-TN1_replicase_gene,_complete_cds.fasta	Grapevine_rupestris_stem_pitting-associatedvirus	7232
909	MW251502.1__Barleria_polerovirus_1_isolate_19-3037,_complete_sequence.fasta	Barleria_polerovirus	6269
910	MW260336.1__Sweet_potato_chlorotic_stunt_virus_isolate_19-2035_segment_1_polyprotein_(p227),_RNA-dependent_RNA_polymerase_(RdRp),_suppressor_of_RNA_silencing_(RNaseIII),_and_hypothetical_protein.fasta	Sweet_potato_chlorotic_stuntvirus	8921
911	MW260349.1__Sweet_potato_chlorotic_stunt_virus_isolate_19-2042_segment_2_heat_shock_protein_70-like_protein_(HSP70h),_movement_protein_(p60),_hypothetical_protein_(p8),_coat_protein_(CP),_minor_.fasta	Sweet_potato_chlorotic_stuntvirus	8672
912	MW260353.1__Sweet_potato_chlorotic_stunt_virus_isolate_19-2043_2_segment_2_heat_shock_protein_70-like_protein_(HSP70h),_movement_protein_(p60),_hypothetical_protein_(p8),_coat_protein_(CP),_mino.fasta	Sweet_potato_chlorotic_stuntvirus	8674
913	MW260369.1__Sweet_potato_chlorotic_stunt_virus_isolate_19-2054_segment_2_heat_shock_protein_70-like_protein_(HSP70h),_movement_protein_(p60),_hypothetical_protein_(p8),_coat_protein_(CP),_minor_.fasta	Sweet_potato_chlorotic_stuntvirus	8693
914	MW260373.1__Sweet_potato_chlorotic_stunt_virus_isolate_19-2059_segment_2_heat_shock_protein_70-like_protein_(HSP70h),_movement_protein_(p60),_hypothetical_protein_(p8),_coat_protein_(CP),_minor_.fasta	Sweet_potato_chlorotic_stuntvirus	8666
915	MW260379.1__Sweet_potato_chlorotic_stunt_virus_isolate_19-2072_segment_2_heat_shock_protein_70-like_protein_(HSP70h),_movement_protein_(p60),_hypothetical_protein_(p8),_coat_protein_(CP),_minor_.fasta	Sweet_potato_chlorotic_stuntvirus	8663
916	MW260422.1__Sweet_potato_chlorotic_stunt_virus_isolate_19-2113_segment_2_heat_shock_protein_70-like_protein_(HSP70h),_movement_protein_(p60),_hypothetical_protein_(p8),_coat_protein_(CP),_minor_.fasta	Sweet_potato_chlorotic_stuntvirus	8693
917	MW260436.1__Sweet_potato_chlorotic_stunt_virus_isolate_19-2123_segment_2_heat_shock_protein_70-like_protein_(HSP70h),_movement_protein_(p60),_hypothetical_protein_(p8),_coat_protein_(CP),_minor_.fasta	Sweet_potato_chlorotic_stuntvirus	8688
918	MW288224.1__Neuropteran_rhabdo-related_virus_OKIAV31_RNA-dependent_RNA_polymerase_gene,_partial_cds.fasta	Neuropteran_rhabdo-relatedvirus	5864
919	MW476118.1__Parechovirus_A_isolate_B1237,_complete_genome.fasta	Parechovirus	7508
920	MW491878.1__Tenuivirus_zeae_isolate_1909-07_putative_silencing_suppressor_and_nucleocapsid_protein_genes,_complete_cds.fasta	Tenuivirus	2628
921	MW531222.1__Hepacivirus_hominis_isolate_ED43_polyprotein_gene,_complete_cds.fasta	Hepacivirus	9814
922	MW689957.1__Hepacivirus_hominis_isolate_364775_polyprotein_gene,_complete_cds.fasta	Hepacivirus	9520
923	MW689962.1__Hepacivirus_hominis_isolate_365502_polyprotein_gene,_complete_cds.fasta	Hepacivirus	9469
924	MW689967.1__UNVERIFIED__Hepacivirus_hominis_isolate_365506_polyprotein-like_gene,_complete_sequence.fasta	Hepacivirus	9665
925	MW689982.1__Hepacivirus_hominis_isolate_365551_polyprotein_gene,_complete_cds.fasta	Hepacivirus	9486
926	MW690007.1__Hepacivirus_hominis_isolate_1008090_polyprotein_gene,_complete_cds.fasta	Hepacivirus	9729
927	MW690011.1__UNVERIFIED__Hepacivirus_hominis_isolate_364792_polyprotein-like_gene,_complete_sequence.fasta	Hepacivirus	9775
928	MW690015.1__UNVERIFIED__Hepacivirus_hominis_isolate_365451_polyprotein-like_gene,_complete_sequence.fasta	Hepacivirus	9796
929	MW690016.1__UNVERIFIED__Hepacivirus_hominis_isolate_365453_polyprotein-like_gene,_complete_sequence.fasta	Hepacivirus	9665
930	MW690020.1__Hepacivirus_hominis_isolate_365467_polyprotein_gene,_complete_cds.fasta	Hepacivirus	9852
931	MW818894.1__Simian_immunodeficiency_virus_clone_AX__123_C25TN_1_2103_18954_2932_envelope_glycoprotein_(env)_gene,_partial_cds.fasta	Simian_immunodeficiencyvirus	625
932	MW863557.1__Botryosphaeria_dothidea_fusarivirus_2_strain_sdau12-93,_complete_genome.fasta	Botryosphaeria_dothidea_fusarivirus	6551
933	MW863558.1__Botryosphaeria_dothidea_fusarivirus_3_strain_sdau11-71,_complete_genome.fasta	Botryosphaeria_dothidea_fusarivirus	6465
934	MZ218147.1__MAG__Sobelivirales_sp._isolate_s44-k141_146065_genomic_sequence.fasta	Sobelivirales	5180
935	MZ233545.1__Severe_acute_respiratory_syndrome_coronavirus_2_isolate_SARS-CoV-2_human_USA_AK-PHL6591_2020,_complete_genome.fasta	Severe_acute_respiratory_syndrome_coronavirus	30481
936	MZ244326.1__MAG__Bole_hyalomma_asiaticum_virus_1_isolate_346unRc1_hypothetical_protein_gene,_partial_cds.fasta	Bole_hyalomma_asiaticumvirus	3125
937	MZ325443.1__Hepacivirus_hominis_isolate_CH3acc1_polyprotein_(POLY)_gene,_complete_cds.fasta	Hepacivirus	9853
938	MZ325444.1__Hepacivirus_hominis_isolate_CH3acc2_polyprotein_(POLY)_gene,_complete_cds.fasta	Hepacivirus	9841
939	MZ367376.1__Avian_leukosis_virus_isolate_ALV_Belgium_4439_001_2020_envelope_protein_precursor,_polyprotein,_and_gag_polyprotein_genes,_complete_cds.fasta	Avian_leukosisvirus	8824
940	MZ567077.1__Iflavirus_HdromIV_polyprotein_gene,_partial_cds.fasta	Iflavirus	3132
941	MZ703630.1__Rose_rosette_emaravirus_isolate_NVWA6166361_OK-1_segment_RNA3,_complete_sequence.fasta	Rose_rosette_emaravirus	1658
942	MZ766785.1__HIV-1_isolate_074-AP-119-1-3_w0_110_from_Botswana_nonfunctional_nef_protein_(nef)_gene,_complete_sequence.fasta	HIV-1	6748
943	MZ926714.1__Citrus_concave_gum-associated_virus_isolate_Weihai_segment_RNA_2,_complete_sequence.fasta	Citrus_concave_gum-associatedvirus	2849
944	MZ950436.1__Severe_acute_respiratory_syndrome_coronavirus_2_isolate_SARS-CoV-2_human_USA_MA-CDCBI-CRSP_Y26VOWV2B27L23GI_2021_ORF1ab_polyprotein_(ORF1ab),_ORF1a_polyprotein_(ORF1ab),_surface_glyc.fasta	Severe_acute_respiratory_syndrome_coronavirus	30875
945	NC_001655.1__Hepatitis_GB_virus_B,_complete_genome.fasta	Hepatitis_GB_virus	9608
946	NC_004102.1__Hepatitis_C_virus_genotype_1,_complete_genome.fasta	Hepacivirus	9867
947	NC_009823.1__Hepatitis_C_virus_genotype_2,_complete_genome.fasta	Hepacivirus	9933
948	NC_009824.1__Hepatitis_C_virus_genotype_3,_genome.fasta	Hepacivirus	9665
949	NC_009825.1__Hepatitis_C_virus_genotype_4,_genome.fasta	Hepacivirus	9562
950	NC_009827.1__Hepatitis_C_virus_genotype_6,_complete_genome.fasta	Hepacivirus	9849
951	NC_015492.1__Grapevine_Bulgarian_latent_virus_segment_1,_complete_genome.fasta	Grapevine_Bulgarian_latentvirus	7651
952	NC_027927.1__Tomato_necrotic_dwarf_virus,_RNA2,_complete_sequence.fasta	Tomato_necrotic_dwarfvirus	5053
953	NC_030791.1__Hepatitis_C_virus_genotype_7,_complete_genome.fasta	Hepacivirus	9661
954	NC_031283.1__Wuhan_House_Fly_Virus_2_strain_SYY4-5_ORF1_(ORF1),_ORF2_(ORF2),_ORF3_(ORF3),_glycoprotein_(G),_and_RNA-dependent_RNA_polymerase_(L)_genes,_complete_cds.fasta	Wuhan_House_Flyvirus	15143
955	NC_032764.1__Hubei_tick_virus_1_strain_tick109202_hypothetical_protein_gene,_complete_cds.fasta	Hubei_tickvirus	9737
956	NC_038425.1__Non-primate_hepacivirus_NZP1_polyprotein_(POLY)_gene,_complete_cds.fasta	Non-primate_hepacivirus	9771
957	NC_038426.1__Hepacivirus_B_polypeptide_gene,_complete_cds.fasta	Hepacivirus	9355
958	NC_038882.1__Hepatitis_C_virus_(isolate_H77)_genotype_1,_complete_cds.fasta	Hepacivirus	9830
959	NC_078121.1__Bujaru_virus_strain_BeAn47693_segment_M,_complete_sequence.fasta	Bujaruvirus	4939
960	NC_079104.1__Ligustrum_chlorotic_spot_virus_isolate_SPa1_segment_RNA2,_complete_sequence.fasta	Ligustrum_chlorotic_spotvirus	3832
961	OB996755.1__Severe_acute_respiratory_syndrome_coronavirus_2_genome_assembly,_complete_genome__monopartite.fasta	Severe_acute_respiratory_syndrome_coronavirus	30516
962	OD931391.1__Severe_acute_respiratory_syndrome_coronavirus_2_genome_assembly,_complete_genome__monopartite.fasta	Severe_acute_respiratory_syndrome_coronavirus	30510
963	OD946770.1__Severe_acute_respiratory_syndrome_coronavirus_2_genome_assembly,_complete_genome__monopartite.fasta	Severe_acute_respiratory_syndrome_coronavirus	30491
964	OD998212.2__Severe_acute_respiratory_syndrome_coronavirus_2_isolate_hCoV-19_Switzerland_AG-ETHZ-481051_2021_genome_assembly,_chromosome__1.fasta	Severe_acute_respiratory_syndrome_coronavirus	30546
965	OK078017.1__Swine_acute_diarrhea_syndrome_coronavirus_isolate_SADS-CoV-CH-JX2_2018,_complete_genome.fasta	Swine_acute_diarrhea_syndrome_coronavirus	27743
966	OK078018.1__Swine_acute_diarrhea_syndrome_coronavirus_isolate_SADS-CoV-CH-JX1_2018,_complete_genome.fasta	Swine_acute_diarrhea_syndrome_coronavirus	27743
967	OK513362.1__MAG__Actinidia_chlorotic_ringspot-associated_virus_isolate_XL1-6_segment_RNA1,_complete_sequence.fasta	Actinidia_chlorotic_ringspot-associatedvirus	7292
968	OK572976.1__UNVERIFIED__Middle_East_respiratory_syndrome-related_coronavirus_FDA_FDAARGOS_1163_genomic_sequence.fasta	Middle_East_respiratory_syndrome-related_coronavirus	9006
969	OK572988.1__UNVERIFIED__Zaire_ebolavirus_FDA_FDAARGOS_1180_genomic_sequence.fasta	Zaire_ebolavirus	18545
970	OK572989.1__UNVERIFIED__Middle_East_respiratory_syndrome-related_coronavirus_FDA_FDAARGOS_1162_genomic_sequence.fasta	Middle_East_respiratory_syndrome-related_coronavirus	29753
971	OK573450.1__Sclerotinia_sclerotiorum_narnavirus_5_segment_RNA1,_complete_sequence.fasta	Sclerotinia_sclerotiorum_narnavirus	2588
972	OK615955.1__Severe_acute_respiratory_syndrome_coronavirus_2_isolate_SARS-CoV-2_human_USA_WA-CDC-UW21100154568_2021_ORF1ab_polyprotein_(ORF1ab),_ORF1a_polyprotein_(ORF1ab),_surface_glycoprotein_(.fasta	Severe_acute_respiratory_syndrome_coronavirus	30487
973	OL304324.1__Severe_acute_respiratory_syndrome_coronavirus_2_isolate_SARS-CoV-2_human_USA_MA-CDCBI-CRSP_3EL74XW7WGI2NGUD_2021_ORF1ab_polyprotein_(ORF1ab),_ORF1a_polyprotein_(ORF1ab),_surface_glyc.fasta	Severe_acute_respiratory_syndrome_coronavirus	30857
974	OL493413.1__Severe_acute_respiratory_syndrome_coronavirus_2_isolate_SARS-CoV-2_human_USA_TX-CDC-QDX30610183_2021_ORF1ab_polyprotein_(ORF1ab),_ORF1a_polyprotein_(ORF1ab),_and_surface_glycoprotein.fasta	Severe_acute_respiratory_syndrome_coronavirus	30769
975	OL597342.1__Severe_acute_respiratory_syndrome_coronavirus_2_isolate_SARS-CoV-2_human_USA_WA-CDC-UW21110265288_2021_ORF1ab_polyprotein_(ORF1ab),_ORF1a_polyprotein_(ORF1ab),_surface_glycoprotein_(.fasta	Severe_acute_respiratory_syndrome_coronavirus	30487
976	OL825414.1__Severe_acute_respiratory_syndrome_coronavirus_2_isolate_SARS-CoV-2_human_USA_WA-CDC-UW21120107194_2021_ORF1ab_polyprotein_(ORF1ab),_ORF1a_polyprotein_(ORF1ab),_surface_glycoprotein_(.fasta	Severe_acute_respiratory_syndrome_coronavirus	30451
977	OL884591.1__Severe_acute_respiratory_syndrome_coronavirus_2_isolate_SARS-CoV-2_human_USA_WA-CDC-UW21120263013_2021_ORF1ab_polyprotein_(ORF1ab),_ORF1a_polyprotein_(ORF1ab),_surface_glycoprotein_(.fasta	Severe_acute_respiratory_syndrome_coronavirus	30450
978	OL914075.1__Severe_acute_respiratory_syndrome_coronavirus_2_isolate_SARS-CoV-2_human_USA_WA-CDC-UW21120866791_2021_ORF1ab_polyprotein_(ORF1ab),_ORF1a_polyprotein_(ORF1ab),_surface_glycoprotein_(.fasta	Severe_acute_respiratory_syndrome_coronavirus	30404
979	OL914082.1__Severe_acute_respiratory_syndrome_coronavirus_2_isolate_SARS-CoV-2_human_USA_WA-CDC-UW21120804192_2021_ORF1ab_polyprotein_(ORF1ab),_ORF1a_polyprotein_(ORF1ab),_surface_glycoprotein_(.fasta	Severe_acute_respiratory_syndrome_coronavirus	30457
980	OL914185.1__Severe_acute_respiratory_syndrome_coronavirus_2_isolate_SARS-CoV-2_human_USA_WA-CDC-UW21120934200_2021_ORF1ab_polyprotein_(ORF1ab),_ORF1a_polyprotein_(ORF1ab),_surface_glycoprotein_(.fasta	Severe_acute_respiratory_syndrome_coronavirus	30447
981	OL914461.1__Severe_acute_respiratory_syndrome_coronavirus_2_isolate_SARS-CoV-2_human_USA_WA-CDC-UW21121198918_2021_ORF1ab_polyprotein_(ORF1ab),_ORF1a_polyprotein_(ORF1ab),_surface_glycoprotein_(.fasta	Severe_acute_respiratory_syndrome_coronavirus	30410
982	OL956710.1__Severe_acute_respiratory_syndrome_coronavirus_2_isolate_SARS-CoV-2_human_USA_OH-UHTL-1528_2021,_complete_genome.fasta	Severe_acute_respiratory_syndrome_coronavirus	30487
983	OL964100.1__Carpotroche-associated_ilarvirus_replicase_protein_gene,_complete_cds.fasta	Carpotroche-associated_ilarvirus	3608
984	OM022879.1__Tomato_spotted_wilt_orthotospovirus_isolate_Jeonju_segment_S,_complete_sequence.fasta	Tomato_spotted_wilt_orthotospovirus	3098
985	OM125395.1__Severe_acute_respiratory_syndrome_coronavirus_2_isolate_SARS-CoV-2_human_USA_WA-UW-21120229560_2021_ORF1ab_polyprotein_(ORF1ab),_ORF1a_polyprotein_(ORF1ab),_surface_glycoprotein_(S),.fasta	Severe_acute_respiratory_syndrome_coronavirus	30454
986	OM207341.1__UNVERIFIED__HIV-1_isolate_TSC-127-V1-PL7-A20_from_USA_genomic_sequence.fasta	HIV-1	4658
987	OM222702.1__Hepatitis_C_virus_subtype_1b_isolate_GLT1,_complete_genome.fasta	Hepacivirus	9818
988	OM222703.1__Hepatitis_C_virus_subtype_1b_isolate_GLT1cc,_complete_genome.fasta	Hepacivirus	9820
989	OM444720.1__UNVERIFIED__Japanese_encephalitis_virus_strain_JEV_ASSAM18_sequence.fasta	Japanese_encephalitisvirus	710
990	OM507197.1__Soybean_chlorotic_leafroll_virus,_complete_genome.fasta	Soybean_chlorotic_leafrollvirus	5983
991	OM513934.1__Hepacivirus_hominis_isolate_48965,_complete_genome.fasta	Hepacivirus	9678
992	OM517242.1__Severe_acute_respiratory_syndrome_coronavirus_2_isolate_SARS-CoV-2_human_USA_NC-CDC-ASC210584706_2022,_complete_genome.fasta	Severe_acute_respiratory_syndrome_coronavirus	30417
993	OM646742.1__Severe_acute_respiratory_syndrome_coronavirus_2_isolate_SARS-CoV-2_human_USA_OR-UW-21122736644_2021,_complete_genome.fasta	Severe_acute_respiratory_syndrome_coronavirus	30150
994	OM646759.1__Severe_acute_respiratory_syndrome_coronavirus_2_isolate_SARS-CoV-2_human_USA_OR-UW-22010253181_2022_ORF1ab_polyprotein_(ORF1ab),_ORF1a_polyprotein_(ORF1ab),_surface_glycoprotein_(S),.fasta	Severe_acute_respiratory_syndrome_coronavirus	30447
995	OM646763.1__Severe_acute_respiratory_syndrome_coronavirus_2_isolate_SARS-CoV-2_human_USA_OR-UW-22010247820_2022_ORF1ab_polyprotein_(ORF1ab),_ORF1a_polyprotein_(ORF1ab),_surface_glycoprotein_(S),.fasta	Severe_acute_respiratory_syndrome_coronavirus	30447
996	OM646917.1__Severe_acute_respiratory_syndrome_coronavirus_2_isolate_SARS-CoV-2_human_USA_OR-UW-21123073457_2021_ORF1ab_polyprotein_(ORF1ab),_ORF1a_polyprotein_(ORF1ab),_surface_glycoprotein_(S),.fasta	Severe_acute_respiratory_syndrome_coronavirus	30447
997	OM646924.1__Severe_acute_respiratory_syndrome_coronavirus_2_isolate_SARS-CoV-2_human_USA_OR-UW-22010154609_2022_ORF1ab_polyprotein_(ORF1ab),_ORF1a_polyprotein_(ORF1ab),_surface_glycoprotein_(S),.fasta	Severe_acute_respiratory_syndrome_coronavirus	30483
998	OM698859.1__Severe_acute_respiratory_syndrome_coronavirus_2_isolate_SARS-CoV-2_human_USA_WA-CDC-UW21110894603_2021_ORF1ab_polyprotein_(ORF1ab),_ORF1a_polyprotein_(ORF1ab),_surface_glycoprotein_(.fasta	Severe_acute_respiratory_syndrome_coronavirus	30407
999	OM774426.1__Nidovirales_sp._isolate_nbu,_complete_genome.fasta	Nidovirales	20588
1000	OM793621.1__UNVERIFIED__Goose_astrovirus_strain_JS-1_sequence.fasta	Goose_astrovirus	7459
1001	OM984482.1__Rhizoctonia_solani_hypovirus_11_polyprotein_gene,_complete_cds.fasta	Rhizoctonia_solani_hypovirus	15391
1002	ON018597.1__Severe_acute_respiratory_syndrome_coronavirus_2_isolate_SARS-CoV-2_human_USA_WA-CDC-UW22030116083_2022_ORF1ab_polyprotein_(ORF1ab),_ORF1a_polyprotein_(ORF1ab),_and_surface_glycoprote.fasta	Severe_acute_respiratory_syndrome_coronavirus	30447
1003	ON024074.1__Pangolin_hunnivirus_strain_PHV_BIME2_P035T_pangolin_2018,_complete_genome.fasta	Pangolin_hunnivirus	7439
1004	ON024075.1__Pangolin_hunnivirus_strain_PHV_BIME2_P044T_pangolin_2018,_complete_genome.fasta	Pangolin_hunnivirus	7439
1005	ON382521.1__Goose_astrovirus_isolate_GAstV-GD2103,_complete_genome.fasta	Goose_astrovirus	7381
1006	ON563162.1__Severe_acute_respiratory_syndrome_coronavirus_2_isolate_SARS-CoV-2_human_USA_NE-Noblis-S1004.BC61.BT24.v1.1_2021_ORF1ab_polyprotein_(ORF1ab),_ORF1a_polyprotein_(ORF1ab),_surface_glyc.fasta	Severe_acute_respiratory_syndrome_coronavirus	30894
1007	ON585096.1__MAG__Botourmiaviridae_sp._isolate_PMS6_Contig317_RNA-dependent_RNA_polymerase_gene,_complete_cds.fasta	Botourmiaviridae	3960
1008	ON595838.1__MAG__Mamastrovirus_2_isolate_HC-2_ORF1b_gene,_partial_cds.fasta	Mamastrovirus	722
1009	ON604860.1__Carpotroche-associated_rhabdovirus_L_protein_gene,_partial_cds.fasta	Carpotroche-associated_rhabdovirus	906
1010	ON746463.1__MAG__Guoluo_Parti_tick_virus_1_isolate_TIGMIC_4_genomic_sequence.fasta	Guoluo_Parti_tickvirus	3928
1011	ON759509.1__Cucumber_mosaic_virus_isolate_P12-1_movement_protein_and_coat_protein_genes,_complete_cds.fasta	Cucumber_mosaicvirus	2367
1012	ON811753.1__MAG__Iflaviridae_sp._isolate_TIGMIC_2,_complete_genome.fasta	Iflavirus	9813
1013	ON811758.1__MAG__Iflaviridae_sp._isolate_TIGMIC_5,_complete_genome.fasta	Iflavirus	9913
1014	ON811759.1__MAG__Iflaviridae_sp._isolate_TIGMIC_6,_complete_genome.fasta	Iflavirus	9884
1015	ON812374.1__MAG__Dabieshan_Tick_Virus_isolate_TIGMIC_91_genomic_sequence.fasta	Dabieshan_Tickvirus	5574
1016	ON949943.1__MAG__Dezidougou_virus_isolate_FIN_PP-2018_82,_complete_genome.fasta	Dezidougouvirus	9279
1017	ON949944.1__MAG__Kustavi_negevirus_isolate_FIN_VS-2018_100,_complete_genome.fasta	Kustavi_negevirus	9347
1018	ON949948.1__MAG__Utsjoki_negevirus_1_isolate_FIN_PP-2018_82,_complete_genome.fasta	Utsjoki_negevirus	10048
1019	ON955144.1__MAG__Lestijarvi_obscuruvirus_isolate_FIN_KP-2018_32_putative_RNA-dependent_RNA_polymerase_and_hypothetical_protein_genes,_complete_cds.fasta	Lestijarvi_obscuruvirus	9828
1020	ON955150.1__MAG__Hattula_chuvirus_isolate_FIN_L-2018_01-1_RNA-dependent_RNA_polymerase_gene,_partial_cds.fasta	Hattula_chuvirus	5612
1021	OP019854.1__MAG__Hameenlinna_totivirus_1_isolate_FIN_Pi-2018_51,_complete_genome.fasta	Hameenlinna_totivirus	6877
1022	OP019932.1__MAG__Hanko_alphapartitivirus_2_isolate_FIN_U-2018_96_putative_RNA_dependent_RNA_polymerase_gene,_complete_cds.fasta	Hanko_alphapartitivirus	1366
1023	OP019971.1__MAG__Vaasa_deltapartitivirus_isolate_FIN_L-2018_07_putative_RNA_dependent_RNA_polymerase_gene,_complete_cds.fasta	Vaasa_deltapartitivirus	1846
1024	OP020011.1__MAG__Hameenlinna_totivirus_1_isolate_FIN_Pi-2018_53_Partial_RNA_dependent_RNA_polymerase_gene,_complete_cds.fasta	Hameenlinna_totivirus	2832
1025	OP020100.1__MAG__Inari_totivirus_1_isolate_FIN_L-2018_7-2_Partial_RNA_dependent_RNA_polymerase_gene,_complete_cds.fasta	Inari_totivirus	1411
1026	OP036168.1__Severe_acute_respiratory_syndrome_coronavirus_2_isolate_SARS-CoV-2_human_USA_WA-CDC-UW22070385898_2022_ORF1ab_polyprotein_(ORF1ab),_ORF1a_polyprotein_(ORF1ab),_surface_glycoprotein_(.fasta	Severe_acute_respiratory_syndrome_coronavirus	30471
1027	OP263983.1__Bovine_picornavirus_strain_BoP24_2021_CHN,_complete_genome.fasta	Bovine_picornavirus	7771
1028	OP484955.1__Spodoptera_frugiperda_rhabdovirus_strain_Benzon,_complete_genome.fasta	Spodoptera_frugiperda_rhabdovirus	14095
1029	OP515136.1__Severe_acute_respiratory_syndrome_coronavirus_2_isolate_SARS-CoV-2_human_USA_WI-UW-12004_2022_ORF1ab_polyprotein_(ORF1ab),_ORF1a_polyprotein_(ORF1ab),_surface_glycoprotein_(S),_ORF3a.fasta	Severe_acute_respiratory_syndrome_coronavirus	30507
1030	OP555741.1__Hepacivirus_C_isolate_DH13_polyprotein_gene,_complete_cds.fasta	Hepacivirus	9776
1031	OP555742.1__Hepacivirus_C_isolate_DH13_polyprotein_gene,_complete_cds.fasta	Hepacivirus	9804
1032	OP555743.1__Hepacivirus_C_isolate_DH13(C5A)-12m_polyprotein_gene,_complete_cds.fasta	Hepacivirus	9837
1033	OP555744.1__Hepacivirus_C_isolate_DH13(C5A)-13m_polyprotein_gene,_complete_cds.fasta	Hepacivirus	9837
1034	OP555745.1__Hepacivirus_C_isolate_DH13(C5A)-14m_polyprotein_gene,_complete_cds.fasta	Hepacivirus	9837
1035	OP621332.1__Goose_astrovirus_strain_AAstV_Goose_CHN_2020_SD04,_complete_genome.fasta	Goose_astrovirus	7375
1036	OP621341.1__Goose_astrovirus_strain_AAstV_Goose_CHN_2019_SD03,_complete_genome.fasta	Goose_astrovirus	7375
1037	OP627660.1__MAG__Dicrocoelium_unclassified_virus_2_isolate_XJ,_complete_genome.fasta	Dicrocoelium_unclassifiedvirus	13190
1038	OP630067.1__Severe_acute_respiratory_syndrome_coronavirus_2_isolate_SARS-CoV-2_human_USA_WI-UW-6294_2021_ORF1ab_polyprotein_(ORF1ab),_ORF1a_polyprotein_(ORF1ab),_surface_glycoprotein_(S),_ORF3a_.fasta	Severe_acute_respiratory_syndrome_coronavirus	30635
1039	OP746303.1__Norovirus_GI_isolate_1018R_352_nonstructural_polyprotein,_RdRp_region,_(ORF1)_and_VP1_(ORF2)_genes,_partial_cds.fasta	Norovirus	714
1040	OP746304.1__Norovirus_GI_isolate_1018R_353_nonstructural_polyprotein,_RdRp_region,_(ORF1)_and_VP1_(ORF2)_genes,_partial_cds.fasta	Norovirus	714
1041	OP746334.1__Norovirus_GI_isolate_1018R_89_nonstructural_polyprotein,_RdRp_region,_(ORF1)_and_VP1_(ORF2)_genes,_partial_cds.fasta	Norovirus	713
1042	OP746335.1__Norovirus_GI_isolate_1018R_90_nonstructural_polyprotein,_RdRp_region,_(ORF1)_and_VP1_(ORF2)_genes,_partial_cds.fasta	Norovirus	713
1043	OP746542.1__Norovirus_GI_isolate_1018R_54_nonstructural_polyprotein,_RdRp_region,_(ORF1)_and_VP1_(ORF2)_genes,_partial_cds.fasta	Norovirus	713
1044	OP894648.1__UNVERIFIED__Hepacivirus_C_isolate_13022018_genomic_sequence.fasta	Hepacivirus	9721
1045	OP994372.1__UNVERIFIED__HIV-1_clone_CHI1_21.illu_from_France_genomic_sequence.fasta	HIV-1	1380
1046	OP994484.1__UNVERIFIED__HIV-1_clone_CHI6_14.illu_from_France_genomic_sequence.fasta	HIV-1	1997
1047	OP994670.1__UNVERIFIED__HIV-1_clone_180001_23.illu_from_France_genomic_sequence.fasta	HIV-1	2570
1048	OQ513638.1__MAG__Hubei_tick_virus_1_isolate_SDQDH03_genomic_sequence.fasta	Hubei_tickvirus	9720
1049	OQ513640.1__MAG__Hubei_tick_virus_1_isolate_SDQDR01_genomic_sequence.fasta	Hubei_tickvirus	8609
1050	OQ513641.1__MAG__Hubei_tick_virus_1_isolate_SDQDR03_genomic_sequence.fasta	Hubei_tickvirus	9691
1051	OQ513642.1__MAG__Hubei_tick_virus_1_isolate_SDQDH04_genomic_sequence.fasta	Hubei_tickvirus	8591
1052	OQ751943.1__HIV-1_isolate_BC003_proviral_154_Chimera_from_Canada_defective_provirus_genomic_sequence.fasta	HIV-1	3830
1053	OQ752844.1__HIV-1_isolate_BC001_proviral_073_Chimera_from_Canada_defective_provirus_genomic_sequence.fasta	HIV-1	2342
1054	OQ873159.1__Hepacivirus_hominis_strain_ODN,_complete_genome.fasta	Hepacivirus	9844
1055	OQ873160.1__Hepacivirus_hominis_strain_DH2,_complete_genome.fasta	Hepacivirus	9824
1056	OQ873161.1__Hepacivirus_hominis_strain_DH3,_complete_genome.fasta	Hepacivirus	9842
1057	OR245780.1__HIV-1_isolate_MRC008_umi406bins_ubs-42_rep06_count-1_from_Belgium_defective_genome.fasta	HIV-1	5538
1058	OR245970.1__HIV-1_isolate_MRC022_umi1bins_ubs-3215_rep02_Duo10_count-2_from_Belgium_defective_genome.fasta	HIV-1	5594
1059	OR448856.1__MAG_UNVERIFIED__Manitoba_tombus-like_virus_1_isolate_DD4E_genomic_sequence.fasta	Manitoba_tombus-likevirus	2467
1060	OR448971.1__MAG_UNVERIFIED__Manitoba_tombus-like_virus_1_isolate_DD4E_genomic_sequence.fasta	Manitoba_tombus-likevirus	2133
1061	OR448973.1__MAG_UNVERIFIED__Manitoba_tombus-like_virus_1_isolate_DD4E_genomic_sequence.fasta	Manitoba_tombus-likevirus	2086
1062	OR553879.1__Cryptolin_alternavirus_1_strain_wsk_c1,_complete_genome.fasta	Cryptolin_alternavirus	8085
1063	OR660783.1__HIV-1_isolate_GB1WS100083_from_USA,_partial_genome.fasta	HIV-1	13599
1064	OR819333.1__Severe_acute_respiratory_syndrome_coronavirus_2_isolate_SARS-CoV-2_human_USA_MIS-L368722803_2023_ORF1ab_polyprotein_(ORF1ab)_and_ORF1a_polyprotein_(ORF1ab)_genes,_partial_cds;_surfac.fasta	Severe_acute_respiratory_syndrome_coronavirus	30268
1065	OU010687.2__Severe_acute_respiratory_syndrome_coronavirus_2_isolate_hCoV-19_Switzerland_ZH-ETHZ-481052_2021_genome_assembly,_chromosome__1.fasta	Severe_acute_respiratory_syndrome_coronavirus	30546
1066	OU078224.1__Severe_acute_respiratory_syndrome_coronavirus_2_genome_assembly,_chromosome__1.fasta	Severe_acute_respiratory_syndrome_coronavirus	30637
1067	OU082860.1__Severe_acute_respiratory_syndrome_coronavirus_2_genome_assembly,_chromosome__1.fasta	Severe_acute_respiratory_syndrome_coronavirus	30458
1068	OU085644.1__Severe_acute_respiratory_syndrome_coronavirus_2_genome_assembly,_chromosome__1.fasta	Severe_acute_respiratory_syndrome_coronavirus	30565
1069	OU099867.1__Severe_acute_respiratory_syndrome_coronavirus_2_genome_assembly,_chromosome__1.fasta	Severe_acute_respiratory_syndrome_coronavirus	30358
1070	OU109880.1__Severe_acute_respiratory_syndrome_coronavirus_2_genome_assembly,_chromosome__1.fasta	Severe_acute_respiratory_syndrome_coronavirus	30326
1071	OU167141.1__Severe_acute_respiratory_syndrome_coronavirus_2_genome_assembly,_chromosome__1.fasta	Severe_acute_respiratory_syndrome_coronavirus	30307
1072	OU326413.1__Severe_acute_respiratory_syndrome_coronavirus_2_genome_assembly,_chromosome__1.fasta	Severe_acute_respiratory_syndrome_coronavirus	30299
1073	OU326414.1__Severe_acute_respiratory_syndrome_coronavirus_2_genome_assembly,_chromosome__1.fasta	Severe_acute_respiratory_syndrome_coronavirus	30311
1074	OU326432.1__Severe_acute_respiratory_syndrome_coronavirus_2_genome_assembly,_chromosome__1.fasta	Severe_acute_respiratory_syndrome_coronavirus	30296
1075	OU326647.1__Severe_acute_respiratory_syndrome_coronavirus_2_genome_assembly,_chromosome__1.fasta	Severe_acute_respiratory_syndrome_coronavirus	30334
1076	OV195107.1__Severe_acute_respiratory_syndrome_coronavirus_2_genome_assembly,_chromosome__1.fasta	Severe_acute_respiratory_syndrome_coronavirus	30697
1077	OV195202.1__Severe_acute_respiratory_syndrome_coronavirus_2_genome_assembly,_chromosome__1.fasta	Severe_acute_respiratory_syndrome_coronavirus	30817
1078	OV195597.1__Severe_acute_respiratory_syndrome_coronavirus_2_genome_assembly,_chromosome__1.fasta	Severe_acute_respiratory_syndrome_coronavirus	30711
1079	OV195847.1__Severe_acute_respiratory_syndrome_coronavirus_2_genome_assembly,_chromosome__1.fasta	Severe_acute_respiratory_syndrome_coronavirus	30906
1080	OV195924.1__Severe_acute_respiratory_syndrome_coronavirus_2_genome_assembly,_chromosome__1.fasta	Severe_acute_respiratory_syndrome_coronavirus	30931
1081	OV196022.1__Severe_acute_respiratory_syndrome_coronavirus_2_genome_assembly,_chromosome__1.fasta	Severe_acute_respiratory_syndrome_coronavirus	31164
1082	OV196026.1__Severe_acute_respiratory_syndrome_coronavirus_2_genome_assembly,_chromosome__1.fasta	Severe_acute_respiratory_syndrome_coronavirus	30716
1083	OV196099.1__Severe_acute_respiratory_syndrome_coronavirus_2_genome_assembly,_chromosome__1.fasta	Severe_acute_respiratory_syndrome_coronavirus	30694
1084	OV196107.1__Severe_acute_respiratory_syndrome_coronavirus_2_genome_assembly,_chromosome__1.fasta	Severe_acute_respiratory_syndrome_coronavirus	31112
1085	OV196177.1__Severe_acute_respiratory_syndrome_coronavirus_2_genome_assembly,_chromosome__1.fasta	Severe_acute_respiratory_syndrome_coronavirus	30596
1086	OV196298.1__Severe_acute_respiratory_syndrome_coronavirus_2_genome_assembly,_chromosome__1.fasta	Severe_acute_respiratory_syndrome_coronavirus	31161
1087	OV196890.1__Severe_acute_respiratory_syndrome_coronavirus_2_genome_assembly,_chromosome__1.fasta	Severe_acute_respiratory_syndrome_coronavirus	30695
1088	OV197136.1__Severe_acute_respiratory_syndrome_coronavirus_2_genome_assembly,_chromosome__1.fasta	Severe_acute_respiratory_syndrome_coronavirus	30696
1089	OV197187.1__Severe_acute_respiratory_syndrome_coronavirus_2_genome_assembly,_chromosome__1.fasta	Severe_acute_respiratory_syndrome_coronavirus	30804
1090	OV197189.1__Severe_acute_respiratory_syndrome_coronavirus_2_genome_assembly,_chromosome__1.fasta	Severe_acute_respiratory_syndrome_coronavirus	30688
1091	OV197600.1__Severe_acute_respiratory_syndrome_coronavirus_2_genome_assembly,_chromosome__1.fasta	Severe_acute_respiratory_syndrome_coronavirus	30699
1092	OV264044.1__Severe_acute_respiratory_syndrome_coronavirus_2_genome_assembly,_chromosome__1.fasta	Severe_acute_respiratory_syndrome_coronavirus	31066
1093	OV377758.1__Severe_acute_respiratory_syndrome_coronavirus_2_genome_assembly,_chromosome__1.fasta	Severe_acute_respiratory_syndrome_coronavirus	30870
1094	OV377772.1__Severe_acute_respiratory_syndrome_coronavirus_2_genome_assembly,_chromosome__1.fasta	Severe_acute_respiratory_syndrome_coronavirus	30982
1095	OW378138.1__Severe_acute_respiratory_syndrome_coronavirus_2_genome_assembly,_chromosome__1.fasta	Severe_acute_respiratory_syndrome_coronavirus	30440
1096	OX030784.1__Severe_acute_respiratory_syndrome_coronavirus_2_isolate_hCoV-19_Switzerland_TI-Risch-20220512R11709_2022_genome_assembly,_chromosome__1.fasta	Severe_acute_respiratory_syndrome_coronavirus	30514
1097	OX605268.1__Severe_acute_respiratory_syndrome_coronavirus_2_genome_assembly,_complete_genome__monopartite.fasta	Severe_acute_respiratory_syndrome_coronavirus	30391
1098	OX694181.1__Severe_acute_respiratory_syndrome_coronavirus_2_genome_assembly,_complete_genome__monopartite.fasta	Severe_acute_respiratory_syndrome_coronavirus	29991
1099	OX973968.1__Severe_acute_respiratory_syndrome_coronavirus_2_genome_assembly,_chromosome__1.fasta	Severe_acute_respiratory_syndrome_coronavirus	30106
1100	OY073391.1__Severe_acute_respiratory_syndrome_coronavirus_2_genome_assembly,_chromosome__1.fasta	Severe_acute_respiratory_syndrome_coronavirus	30212
1101	OY091862.1__Severe_acute_respiratory_syndrome_coronavirus_2_genome_assembly,_chromosome__1.fasta	Severe_acute_respiratory_syndrome_coronavirus	30222
1102	OY100342.1__Severe_acute_respiratory_syndrome_coronavirus_2_genome_assembly,_chromosome__1.fasta	Severe_acute_respiratory_syndrome_coronavirus	30306
1103	OY168057.1__Severe_acute_respiratory_syndrome_coronavirus_2_genome_assembly,_chromosome__1.fasta	Severe_acute_respiratory_syndrome_coronavirus	30203
1104	OY193170.1__Severe_acute_respiratory_syndrome_coronavirus_2_genome_assembly,_chromosome__1.fasta	Severe_acute_respiratory_syndrome_coronavirus	30343
1105	OY199791.1__Severe_acute_respiratory_syndrome_coronavirus_2_genome_assembly,_chromosome__1.fasta	Severe_acute_respiratory_syndrome_coronavirus	30271
1106	OY210635.1__Severe_acute_respiratory_syndrome_coronavirus_2_genome_assembly,_chromosome__1.fasta	Severe_acute_respiratory_syndrome_coronavirus	30311
1107	OY225396.1__Severe_acute_respiratory_syndrome_coronavirus_2_genome_assembly,_chromosome__1.fasta	Severe_acute_respiratory_syndrome_coronavirus	30311
1108	OY226592.1__Severe_acute_respiratory_syndrome_coronavirus_2_genome_assembly,_chromosome__1.fasta	Severe_acute_respiratory_syndrome_coronavirus	30311
1109	OY241433.1__Severe_acute_respiratory_syndrome_coronavirus_2_genome_assembly,_chromosome__1.fasta	Severe_acute_respiratory_syndrome_coronavirus	30311
1110	OY265376.1__Severe_acute_respiratory_syndrome_coronavirus_2_genome_assembly,_chromosome__1.fasta	Severe_acute_respiratory_syndrome_coronavirus	30212
1111	OY267105.1__Severe_acute_respiratory_syndrome_coronavirus_2_genome_assembly,_chromosome__1.fasta	Severe_acute_respiratory_syndrome_coronavirus	30212
1112	OY267844.1__Severe_acute_respiratory_syndrome_coronavirus_2_genome_assembly,_chromosome__1.fasta	Severe_acute_respiratory_syndrome_coronavirus	30212
1113	OY268486.1__Severe_acute_respiratory_syndrome_coronavirus_2_genome_assembly,_chromosome__1.fasta	Severe_acute_respiratory_syndrome_coronavirus	30008
1114	OY272515.1__Severe_acute_respiratory_syndrome_coronavirus_2_genome_assembly,_chromosome__1.fasta	Severe_acute_respiratory_syndrome_coronavirus	30233
1115	OY275120.1__Severe_acute_respiratory_syndrome_coronavirus_2_genome_assembly,_chromosome__1.fasta	Severe_acute_respiratory_syndrome_coronavirus	30311
1116	OY727788.1__Severe_acute_respiratory_syndrome_coronavirus_2_genome_assembly,_chromosome__1.fasta	Severe_acute_respiratory_syndrome_coronavirus	30440
1117	OY845516.1__Severe_acute_respiratory_syndrome_coronavirus_2_genome_assembly,_chromosome__1.fasta	Severe_acute_respiratory_syndrome_coronavirus	30477
1118	PP076727.1__Cnidium_virus_Z_isolate_CnVZBHA_21.8_kDa_replication_protein_(p21.8)_and_RNA-dependent_RNA_polymerase_(RdRp)_genes,_complete_cds.fasta	Cnidiumvirus	3151
1119	PP076728.1__Cnidium_virus_Z_isolate_CnVZBHB_21.8_kDa_replication_protein_(p21.8)_and_RNA-dependent_RNA_polymerase_(RdRp)_genes,_complete_cds.fasta	Cnidiumvirus	3149
1120	PP076730.1__Cnidium_virus_Z_isolate_CnVZSCB_21.8_kDa_replication_protein_(p21.8)_and_RNA-dependent_RNA_polymerase_(RdRp)_genes,_complete_cds.fasta	Cnidiumvirus	3151
1121	PP076732.1__Cnidium_virus_Z_isolate_CnVZJA_21.8_kDa_replication_protein_(p21.8)_and_RNA-dependent_RNA_polymerase_(RdRp)_genes,_complete_cds.fasta	Cnidiumvirus	3150
1122	PP076734.1__Cnidium_virus_Z_isolate_CnVZHS_21.8_kDa_replication_protein_(p21.8)_and_RNA-dependent_RNA_polymerase_(RdRp)_genes,_complete_cds.fasta	Cnidiumvirus	3150
1123	PP236273.1__MAG__Phasmaviridae_sp._isolate_contig_6541_genomic_sequence.fasta	Phasmaviridae	2340
1124	PP236274.1__MAG__Phasmaviridae_sp._isolate_contig_10992_genomic_sequence.fasta	Phasmaviridae	1659
1125	PP236292.1__MAG__Quenyavirus_sp._isolate_contig_9023_genomic_sequence.fasta	Quenyavirus	1885
1126	PP236294.1__MAG__Quenyavirus_sp._isolate_contig_13351_genomic_sequence.fasta	Quenyavirus	1467
1127	PP236347.1__MAG__Reoviridae_sp._5_isolate_contig_21782_genomic_sequence.fasta	Reoviridae	1108
1128	PP236374.1__MAG__Hepe-virga-like_virus_2_isolate_contig_923_genomic_sequence.fasta	Hepe-virga-likevirus	10459
1129	PP334489.1__Rhizoctonia_solani_partitivirus_SM03_coat_protein_gene,_complete_cds.fasta	Rhizoctonia_solani_partitivirus	1965
1130	PP478826.1__Influenza_A_virus_(A_India_57BC_2024(H1N2))_segment_6_neuraminidase_(NA)_gene,_partial_cds.fasta	Influenza_Avirus	306
1131	S82227.1__Hepatitis_C_virus_NS5B_(NS5B)_gene,_partial_cds.fasta	Hepacivirus	421
1132	U27241.1__Human_endogenous_retrovirus_clone_ERV_FTD_putative_reverse_transcriptase_(pol)_pseudogene,_partial_cds.fasta	Human_endogenous_retrovirus	2287
1133	U35157.1__Human_endogenous_retrovirus_polymerase_gene,_clone_HML-1.2,_partial_sequence.fasta	Human_endogenous_retrovirus	348
1134	U45456.1__Hog_cholera_virus_strain_Riems_polyprotein_gene,_putative_NS5_protein_region,_partial_cds.fasta	Hog_choleravirus	581
1135	X54094.1__Gallus_gallus_endogenous_virus-21_JFIL-1_DNA_sequence.fasta	Gallus_gallus_endogenousvirus	2642
1136	Y18973.1__Hepatitis_GB_virus_B_partial_3'UTR_region.fasta	Hepatitis_GB_virus	416
