# Supplementary material for: Herpes simplex virus 1 harboring poly(T) DNA sequences as a key ligand for AIM2 inflammasome activation and host defense
Source: Nat Commun. 2026 Apr 13;17:5161. doi: 10.1038/s41467-026-71896-w (PMC13250049; doi:10.1038/s41467-026-71896-w)
Supplement: Supplementary file 4 — Supplementary Data 2 [file 41467_2026_71896_MOESM4_ESM.xlsx]

## Sheet: S2
Supplemenary Data 2. Identification of DNA Viruses with Poly(T) Sequences of Length 23 (T₍₂₃₎) and 14 (T₍₁₄₎) from the NCBI Public Virus Database Total data: 285,390. Duplicated entries: 33,578. Total samples used for analysis: 251,812
Row	DNA Genomes Containing T(14) Sequence (File Name)	Virus Species	Sequence size(nt)	DNA Genomes Containing T(23) Sequence (File Name)	Virus Species	Sequence size(nt)
1	AB021506.1__Human_herpesvirus_6B_DNA,_complete_genome,_strain__HST.fasta	Human_herpesvirus	161573	AB253420.1__Orthohepevirus_A_genomic_RNA,_nearly_complete_genome,_isolate__HEVN2.fasta	Orthohepevirus	7253
2	AB048545.1__JC_virus_DNA,_complete_genome,_isolate_GH-3.fasta	JC virus	5123	AB303557.1__Torque_teno_midi_virus_DNA,_complete_genome,_isolate__MDJHem8-2.fasta	Torque_teno_midivirus	3204
3	AB074577.1__JC_virus_DNA,_complete_genome,_isolate_AM-7.fasta	JC virus	5122	AB437316.1__Orthohepevirus_A_genomic_RNA,_complete_genome,_genotype_3,_isolate__JE03-1760F,_clone__pJE03-1760F_wt.fasta	Orthohepevirus	7257
4	AB074589.1__JC_virus_DNA,_complete_genome,_isolate_SI-1.fasta	JC virus	5122	AB437317.1__Orthohepevirus_A_genomic_RNA,_complete_genome,_genotype_3,_isolate__JE03-1760F,_clone__pJE03-1760F_fs.fasta	Orthohepevirus	7258
5	AB074590.1__JC_virus_DNA,_complete_genome,_isolate_SI-7.fasta	JC virus	5105	AB437318.1__Orthohepevirus_A_genomic_RNA,_complete_genome,_genotype_3,_isolate__JE03-1760F,_clone__pJE03-1760F_dORF3.fasta	Orthohepevirus	7257
6	AB080575.1__Orthohepevirus_A_genomic_RNA,_complete_genome,_isolate__HE-JI4.fasta	Orthohepevirus	7186	AB437319.1__Orthohepevirus_A_genomic_RNA,_complete_genome,_genotype_3,_isolate__JE03-1760F,_clone__pJE03-1760F_dORF1.fasta	Orthohepevirus	6899
7	AB089824.1__Orthohepevirus_A_genomic_RNA,_complete_genome,_isolate__HE-JA10.fasta	Orthohepevirus	7262	AB602439.1__Orthohepevirus_A_genomic_RNA,_complete_genome,_isolate__HE-Aichi-C1.fasta	Orthohepevirus	7252
8	AB092579.1__JC_virus_DNA,_complete_genome,_isolate_AN-3.fasta	JC virus	5122	AB602440.1__Orthohepevirus_A_genomic_RNA,_complete_genome,_isolate__wbJGF_08-1.fasta	Orthohepevirus	7252
9	AB092585.1__JC_virus_DNA,_complete_genome,_isolate_AN-11.fasta	JC virus	5122	AB740222.1__Orthohepevirus_A_RNA,_complete_genome,_clone__rbIM004.fasta	Orthohepevirus	7307
10	AB097812.1__Orthohepevirus_A_genomic_RNA,_complete_genome,_isolate__HE-JA1.fasta	Orthohepevirus	7258	AB740232.1__Orthohepevirus_A_RNA,_complete_genome,_isolate__G3-HEV83-2-27.fasta	Orthohepevirus	7266
11	AB189070.1__Orthohepevirus_A_genomic_RNA,_complete_genome,_isolate__JBOAR1-Hyo04.fasta	Orthohepevirus	7247	DQ075357.1__Cotesia_plutellae_polydnavirus_segment_CpBV-S5,_complete_sequence.fasta	Cotesia_plutellae_polydnavirus	14572
12	AB189071.1__Orthohepevirus_A_genomic_RNA,_nearly_complete_genome,_isolate__JDEER-Hyo03L.fasta	Orthohepevirus	7230	DQ437585.1__Variola_virus_strain_India_1964_7124_Vellore,_complete_genome.fasta	Variolavirus	186677
13	AB193177.1__Orthohepevirus_A_genomic_RNA,_complete_genome,_isolate__JYN-Sap01C.fasta	Orthohepevirus	7256	DQ437586.1__Variola_virus_strain_India_1964_7125_Vellore,_complete_genome.fasta	Variolavirus	186127
14	AB197673.1__Orthohepevirus_A_genomic_RNA,_complete_genome,_isolate__JKO-ChiSai98C.fasta	Orthohepevirus	7257	DQ437590.1__Variola_virus_strain_Somalia_1977,_complete_genome.fasta	Variolavirus	186231
15	AB197674.1__Orthohepevirus_A_genomic_RNA,_complete_genome,_isolate__JYI-ChiSai01C.fasta	Orthohepevirus	7260	DQ441417.1__Variola_virus_strain_Botswana_1972_(v72-143),_complete_genome.fasta	Variolavirus	185881
16	AB220971.1__Orthohepevirus_A_genomic_RNA,_complete_genome,_genotype_4,_isolate__HE-JF3.fasta	Orthohepevirus	7262	DQ441418.1__Variola_virus_strain_Botswana_1973_(v73-225),_complete_genome.fasta	Variolavirus	185871
17	AB220972.1__Orthohepevirus_A_genomic_RNA,_complete_genome,_genotype_4,_isolate__HE-JF4.fasta	Orthohepevirus	7271	DQ441424.1__Variola_virus_strain_Ethiopia_1972_(Eth16_R14-1X-72_Addis),_complete_genome.fasta	Variolavirus	186648
18	AB220973.1__Orthohepevirus_A_genomic_RNA,_complete_genome,_genotype_4,_isolate__HE-JF5.fasta	Orthohepevirus	7270	DQ441425.1__Variola_virus_strain_Ethiopia_1972_(Eth17_R14-1X-72_Addis),_complete_genome.fasta	Variolavirus	186648
19	AB220974.1__Orthohepevirus_A_genomic_RNA,_complete_genome,_genotype_4,_isolate__HE-JA2.fasta	Orthohepevirus	7268	DQ441438.1__Variola_virus_strain_Somalia_1977_(V77-1252),_complete_genome.fasta	Variolavirus	184191
20	AB220975.1__Orthohepevirus_A_genomic_RNA,_complete_genome,_genotype_4,_isolate__HE-JA19.fasta	Orthohepevirus	7262	DQ441439.1__Variola_virus_strain_Somalia_1977_(V77-1605),_complete_genome.fasta	Variolavirus	184170
21	AB220976.1__Orthohepevirus_A_genomic_RNA,_complete_genome,_genotype_4,_isolate__HE-JA28.fasta	Orthohepevirus	7266	DQ441440.1__Variola_virus_strain_Sudan_1947_(Juba),_complete_genome.fasta	Variolavirus	186284
22	AB220977.1__Orthohepevirus_A_genomic_RNA,_complete_genome,_genotype_4,_isolate__HE-JA36.fasta	Orthohepevirus	7266	DQ441444.1__Variola_virus_strain_United_Kingdom_1946_Harvey,_complete_genome.fasta	Variolavirus	185771
23	AB220978.1__Orthohepevirus_A_genomic_RNA,_complete_genome,_genotype_4,_isolate__HE-JA37.fasta	Orthohepevirus	7281	EF067329.1__Cotesia_plutellae_polydnavirus_segment_S41,_complete_sequence.fasta	Cotesia_plutellae_polydnavirus	17528
24	AB220979.1__Orthohepevirus_A_genomic_RNA,_complete_genome,_genotype_4,_isolate__HE-JA41.fasta	Orthohepevirus	7265	EF523390.1__Gallid_herpesvirus_2_strain_RB-1B,_complete_genome.fasta	Gallid_herpesvirus	178246
25	AB222182.1__Orthohepevirus_A_genomic_RNA,_complete_genome,_isolate__wbJSG1.fasta	Orthohepevirus	7240	EU499381.1__Gallid_herpesvirus_2_strain_CU-2,_complete_genome.fasta	Gallid_herpesvirus	176922
26	AB222183.1__Orthohepevirus_A_genomic_RNA,_complete_genome,_isolate__wbJTS1.fasta	Orthohepevirus	7241	GU179291.1__Human_herpesvirus_5_strain_AF1,_complete_genome.fasta	Human_herpesvirus	235937
27	AB222184.1__Orthohepevirus_A_genomic_RNA,_complete_genome,_isolate__wbJYG1.fasta	Orthohepevirus	7240	HF562911.1__Cotesia_sesamiae_Kitale_bracovirus_segment_7,_strain_Kitale.fasta	Cotesia_sesamiae_Kitale_bracovirus	18861
28	AB248520.1__Orthohepevirus_A_genomic_RNA,_complete_genome,_isolate__HE-JA04-1911.fasta	Orthohepevirus	7280	HQ009530.1__Cotesia_vestalis_bracovirus_segment_c7,_complete_sequence.fasta	Cotesia_vestalis_bracovirus	17462
29	AB248521.1__Orthohepevirus_A_genomic_RNA,_complete_genome,_isolate__swJ8-5.fasta	Orthohepevirus	7241	HQ857563.1__Monkeypox_virus_strain_D14L_knockout,_complete_genome.fasta	Monkeypoxvirus	196820
30	AB248522.1__Orthohepevirus_A_genomic_RNA,_complete_genome,_isolate__swJ12-4.fasta	Orthohepevirus	7241	JQ898342.1__Kobuvirus_sewage_Kathmandu_isolate_KoV-SewKTM,_complete_genome.fasta	Kobuvirus	6939
31	AB253420.1__Orthohepevirus_A_genomic_RNA,_nearly_complete_genome,_isolate__HEVN2.fasta	Orthohepevirus	7253	JX512200.1__Human_herpesvirus_5_strain_HAN2,_complete_genome.fasta	Human_herpesvirus	232940
32	AB290312.1__Orthohepevirus_A_genomic_RNA,_complete_genome,_clone__swMN06-A1288.fasta	Orthohepevirus	7237	KF303070.1__Human_adenovirus_41_isolate_NY_2010_4845,_complete_genome.fasta	Human_adenovirus	34188
33	AB290313.1__Orthohepevirus_A_genomic_RNA,_complete_genome,_clone__swMN06-C1056.fasta	Orthohepevirus	7239	KF303071.1__Human_adenovirus_41_isolate_10-4851,_complete_genome.fasta	Human_adenovirus	34188
34	AB290918.1__Torque_teno_midi_virus_1_DNA,_complete_genome,_isolate__MD1-073.fasta	Torque_teno_midivirus	3242	KJ361947.1__Human_herpesvirus_5_strain_2CEN5,_complete_genome.fasta	Human_herpesvirus	235567
35	AB291965.1__Orthohepevirus_A_genomic_RNA,_complete_genome,_isolate__HRC-HE14C.fasta	Orthohepevirus	7255	KJ627438.1__Cyprinid_herpesvirus_3_strain_KHV-GZ11,_complete_genome.fasta	Cyprinid_herpesvirus	295119
36	AB291966.1__Orthohepevirus_A_genomic_RNA,_complete_genome,_isolate__JST-KitAsa04C.fasta	Orthohepevirus	7255	KP343683.1__Cyprinid_herpesvirus_3_isolate_FL_BAC_revertant_ORF136_Luc,_complete_genome.fasta	Cyprinid_herpesvirus	297726
37	AB291967.1__Orthohepevirus_A_genomic_RNA,_complete_genome,_isolate__JKO-Aba-FH06C.fasta	Orthohepevirus	7255	KP343684.1__Cyprinid_herpesvirus_3_isolate_FL_BAC_revertant_ORF56-57_Del_ORF136_Luc,_complete_genome.fasta	Cyprinid_herpesvirus	294978
38	AB291968.1__Orthohepevirus_A_genomic_RNA,_complete_genome,_isolate__JMM-Aba06C.fasta	Orthohepevirus	7255	KP745635.1__Human_herpesvirus_5_strain_BE_5_2012,_complete_genome.fasta	Human_herpesvirus	235184
39	AB301710.1__Orthohepevirus_A_genomic_RNA,_complete_genome,_genotype_3,_isolate__JE03-1760F.fasta	Orthohepevirus	7246	KP745672.1__Human_herpesvirus_5_strain_BE_29_2011,_complete_genome.fasta	Human_herpesvirus	236364
40	AB303557.1__Torque_teno_midi_virus_DNA,_complete_genome,_isolate__MDJHem8-2.fasta	Torque_teno_midivirus	3204	KP745716.1__Human_herpesvirus_5_strain_BE_16_2010,_complete_genome.fasta	Human_herpesvirus	235366
41	AB303565.1__Torque_teno_midi_virus_DNA,_complete_genome,_isolate__MDJN91.fasta	Torque_teno_midivirus	3183	KT887224.1__Human_alphaherpesvirus_1_isolate_KOS_1.1,_complete_genome.fasta	Human_alphaherpesvirus	151794
42	AB362839.1__Orthohepevirus_A_genomic_RNA,_complete_genome,_isolate__118d_Alex.fasta	Orthohepevirus	7246	KT899744.1__Human_alphaherpesvirus_1_isolate_KOS,_complete_genome.fasta	Human_alphaherpesvirus	151974
43	AB362840.1__Orthohepevirus_A_genomic_RNA,_complete_genome,_isolate__114d_A549.fasta	Orthohepevirus	7246	KX424525.1__Human_alphaherpesvirus_1_isolate_ZW6,_complete_genome.fasta	Human_alphaherpesvirus	152090
44	AB362841.1__Orthohepevirus_A_genomic_RNA,_complete_genome,_isolate__JE03-1760F_p0.fasta	Orthohepevirus	7246	KX544837.1__Human_betaherpesvirus_5_isolate_VR5235,_complete_genome.fasta	Human_betaherpesvirus	235666
45	AB362842.1__Orthohepevirus_A_genomic_RNA,_complete_genome,_isolate__JE03-1760F_p5.fasta	Orthohepevirus	7246	KY123651.1__Human_betaherpesvirus_5_strain_HANRTR4,_complete_genome.fasta	Human_betaherpesvirus	235329
46	AB362843.1__Orthohepevirus_A_genomic_RNA,_complete_genome,_isolate__JE03-1760F_p10.fasta	Orthohepevirus	7246	KY316163.1__Human_adenovirus_41_isolate_SH_2015_D363,_complete_genome.fasta	Human_adenovirus	34175
47	AB425830.1__Orthohepevirus_A_genomic_RNA,_complete_genome,_genotype_3,_isolate__JE03-1760F_p13-3.fasta	Orthohepevirus	7246	KY316164.1__Human_adenovirus_41_isolate_SH_2015_D381,_complete_genome.fasta	Human_adenovirus	34184
48	AB425831.1__Orthohepevirus_A_genomic_RNA,_complete_genome,_genotype_3,_isolate__JE03-1760F_p5_B.fasta	Orthohepevirus	7246	KY490067.1__Human_betaherpesvirus_5_strain_PRA5,_complete_genome.fasta	Human_betaherpesvirus	234989
49	AB437316.1__Orthohepevirus_A_genomic_RNA,_complete_genome,_genotype_3,_isolate__JE03-1760F,_clone__pJE03-1760F_wt.fasta	Orthohepevirus	7257	KY618127.1__Mayaro_virus_strain_BeAr20290,_complete_genome.fasta	Mayarovirus	11472
50	AB437317.1__Orthohepevirus_A_genomic_RNA,_complete_genome,_genotype_3,_isolate__JE03-1760F,_clone__pJE03-1760F_fs.fasta	Orthohepevirus	7258	KY618132.1__Mayaro_virus_strain_BeH394885,_complete_genome.fasta	Mayarovirus	11416
51	AB437318.1__Orthohepevirus_A_genomic_RNA,_complete_genome,_genotype_3,_isolate__JE03-1760F,_clone__pJE03-1760F_dORF3.fasta	Orthohepevirus	7257	KY618135.1__Mayaro_virus_strain_BeH505465,_complete_genome.fasta	Mayarovirus	11612
52	AB437319.1__Orthohepevirus_A_genomic_RNA,_complete_genome,_genotype_3,_isolate__JE03-1760F,_clone__pJE03-1760F_dORF1.fasta	Orthohepevirus	6899	KY628984.1__Macacine_alphaherpesvirus_1_isolate_E2490,_complete_genome.fasta	Macacine_alphaherpesvirus	156131
53	AB480825.1__Orthohepevirus_A_genomic_RNA,_complete_genome,_genotype_4,_isolate__HE-JF5_15F_p6.fasta	Orthohepevirus	7270	LC406583.1__Orthohepevirus_A_JOF-Tok14L_genomic_RNA,_nearly_complete_genome.fasta	Orthohepevirus	7229
54	AB521805.1__Orthohepevirus_A_genomic_RNA,_nearly_complete_genome,_isolate__JKS-Shiz07L.fasta	Orthohepevirus	7219	LC428039.1__Orthohepevirus_A_RMKM15_genomic_RNA,_nearly_complete_genome.fasta	Orthohepevirus	7244
55	AB521806.1__Orthohepevirus_A_genomic_RNA,_nearly_complete_genome,_isolate__JYN-Shiz08L.fasta	Orthohepevirus	7219	LC549184.1__Orthohepevirus_A_Rat_HEV577_genomic_RNA,_complete_genome.fasta	Orthohepevirus	7002
56	AB602439.1__Orthohepevirus_A_genomic_RNA,_complete_genome,_isolate__HE-Aichi-C1.fasta	Orthohepevirus	7252	LC549185.1__Orthohepevirus_A_Rat_HEV324_genomic_RNA,_complete_genome.fasta	Orthohepevirus	6961
57	AB602440.1__Orthohepevirus_A_genomic_RNA,_complete_genome,_isolate__wbJGF_08-1.fasta	Orthohepevirus	7252	LC549186.1__Orthohepevirus_A_S1129_genomic_RNA,_complete_genome.fasta	Orthohepevirus	6989
58	AB602441.1__Orthohepevirus_A_genomic_RNA,_complete_genome,_isolate__wbJOY_06.fasta	Orthohepevirus	7261	LC589272.1__Gallid_alphaherpesvirus_2_Kgs-c1_DNA,_nearly_complete_genome.fasta	Gallid_alphaherpesvirus	174999
59	AB679749.1__Human_adenovirus_54_DNA,_complete_genome,_isolate__HAdVD_54_Sapporo2005.fasta	Human_adenovirus	34928	LC849254.1__Gallid_alphaherpesvirus_2_vRB-1B_L-Meq_DNA,_nearly_complete_genome.fasta	Gallid_alphaherpesvirus	177430
60	AB679750.1__Human_adenovirus_54_DNA,_complete_genome,_isolate__HAdVD_54_Sapporo2009.fasta	Human_adenovirus	34927	LC849255.1__Gallid_alphaherpesvirus_2_vRB-1B_Meq_DNA,_nearly_complete_genome.fasta	Gallid_alphaherpesvirus	177880
61	AB698654.1__Orthohepevirus_A_genomic_RNA,_nearly_complete_genome,_isolate__JTF-Yamagu11.fasta	Orthohepevirus	7236	LC849256.1__Gallid_alphaherpesvirus_2_vRB-1B_S-Meq_DNA,_nearly_complete_genome.fasta	Gallid_alphaherpesvirus	176917
62	AB720034.1__Orthohepevirus_A_genomic_RNA,_nearly_complete_genome,_isolate__E11-Ban10.fasta	Orthohepevirus	7186	LC852831.1__Monkeypox_virus_hMpxV_Japan_MX23-014-2-P0_2023_DNA,_complete_genome.fasta	Monkeypoxvirus	197205
63	AB720035.1__Orthohepevirus_A_genomic_RNA,_nearly_complete_genome,_isolate__E13-Ban10.fasta	Orthohepevirus	7186	LC852836.1__Monkeypox_virus_hMpxV_Japan_MX23-021-1-P0_2023_DNA,_nearly_complete_genome.fasta	Monkeypoxvirus	197201
64	AB740220.1__Orthohepevirus_A_RNA,_complete_genome,_clone__rbIM199.fasta	Orthohepevirus	7300	LC855211.1__Monkeypox_virus_hMpxV_Japan_MX23-022-2-P0_2023_DNA,_complete_genome.fasta	Monkeypoxvirus	197205
65	AB740221.1__Orthohepevirus_A_RNA,_complete_genome,_clone__rbIM022.fasta	Orthohepevirus	7305	LC855212.1__Monkeypox_virus_hMpxV_Japan_MX23-023-1-P0_2023_DNA,_complete_genome.fasta	Monkeypoxvirus	197206
66	AB740222.1__Orthohepevirus_A_RNA,_complete_genome,_clone__rbIM004.fasta	Orthohepevirus	7307	LC855214.1__Monkeypox_virus_hMpxV_Japan_MX23-028-01-P0_2023_DNA,_complete_genome.fasta	Monkeypoxvirus	197206
67	AB740232.1__Orthohepevirus_A_RNA,_complete_genome,_isolate__G3-HEV83-2-27.fasta	Orthohepevirus	7266	LC855215.1__Monkeypox_virus_hMpxV_Japan_MX24-004-01-P0_2024_DNA,_nearly_complete_genome.fasta	Monkeypoxvirus	197207
68	AB818691.1__Human_papillomavirus_type_16_genomic_DNA,_complete_genome,_isolate__JP1556.fasta	Human_papillomavirus	7906	LC855216.1__Monkeypox_virus_hMpxV_Japan_MX24-005-01-P0_2024_DNA,_nearly_complete_genome.fasta	Monkeypoxvirus	197207
69	AB847305.1__Orthohepevirus_A_DNA,_complete_genome,_isolate__ratIDE079F.fasta	Orthohepevirus	6987	LC862891.1__Gallid_alphaherpesvirus_2_rRB-1B_Meq(77-80)_DNA,_nearly_complete_genome.fasta	Gallid_alphaherpesvirus	177806
70	AB847306.1__Orthohepevirus_A_DNA,_complete_genome,_isolate__ratESOLO-014SF.fasta	Orthohepevirus	6983	LC876638.1__Monkeypox_virus_hMpoxV_Japan_MX24-002-01_202X_DNA,_complete_genome.fasta	Monkeypoxvirus	197203
71	AB847307.1__Orthohepevirus_A_DNA,_complete_genome,_isolate__ratELOMB-187SF.fasta	Orthohepevirus	6948	LC876639.1__Monkeypox_virus_hMpoxV_Japan_MX24-004-01_2024_DNA,_complete_genome.fasta	Monkeypoxvirus	196118
72	AB847308.1__Orthohepevirus_A_DNA,_complete_genome,_isolate__ratESOLO-006SF.fasta	Orthohepevirus	6965	LC876640.1__Monkeypox_virus_hMpoxV_Japan_MX24-005-01_2024_DNA,_complete_genome.fasta	Monkeypoxvirus	196118
73	AB847309.1__Orthohepevirus_A_DNA,_complete_genome,_isolate__ratIDE113F.fasta	Orthohepevirus	6979	LC876641.1__Monkeypox_virus_hMpoxV_Japan_MX23-001-01_202X_DNA,_nearly_complete_genome.fasta	Monkeypoxvirus	197197
74	AB909124.1__Orthohepevirus_A_genomic_RNA,_nearly_complete_genome,_isolate__JAO-Gif12.fasta	Orthohepevirus	7214	LC876642.1__Monkeypox_virus_hMpoxV_Japan_MX23-001-02_202X_DNA,_complete_genome.fasta	Monkeypoxvirus	197205
75	AB909125.1__Orthohepevirus_A_genomic_RNA,_nearly_complete_genome,_isolate__JKK-Shiz13.fasta	Orthohepevirus	7214	LC876646.1__Monkeypox_virus_hMpoxV_Japan_MX23-003-01_2023_DNA,_complete_genome.fasta	Monkeypoxvirus	197204
76	AC_000005.1__Human_mastadenovirus_A,_complete_genome.fasta	Human_mastadenovirus	34125	LC876647.1__Monkeypox_virus_hMpoxV_Japan_MX23-004-01_2023_DNA,_complete_genome.fasta	Monkeypoxvirus	197203
77	AC_000007.1__Human_adenovirus_2,_complete_genome.fasta	Human_adenovirus	35937	LC876648.1__Monkeypox_virus_hMpoxV_Japan_MX23-005-02_2023_DNA,_complete_genome.fasta	Monkeypoxvirus	197205
78	AC_000017.1__Human_adenovirus_type_1,_complete_genome.fasta	Human_adenovirus	36001	LC876649.1__Monkeypox_virus_hMpoxV_Japan_MX23-006-02_2023_DNA,_complete_genome.fasta	Monkeypoxvirus	197204
79	AC_000019.1__Human_adenovirus_type_35,_complete_genome.fasta	Human_adenovirus	34794	LC876650.1__Monkeypox_virus_hMpoxV_Japan_MX23-008-01_2023_DNA,_complete_genome.fasta	Monkeypoxvirus	197205
80	AF147806.2__Gallid_herpesvirus_2,_complete_genome.fasta	Gallid_herpesvirus	174077	LC876652.1__Monkeypox_virus_hMpoxV_Japan_MX23-010-01_202X_DNA,_complete_genome.fasta	Monkeypoxvirus	197205
81	AF409137.1__Lumpy_skin_disease_virus_NW-LW_isolate_Neethling_Warmbaths_LW,_complete_genome.fasta	Lumpy_skin_diseasevirus	150793	LC876653.1__Monkeypox_virus_hMpoxV_Japan_MX23-012-01_202X_DNA,_complete_genome.fasta	Monkeypoxvirus	197205
82	AF532578.1__Human_adenovirus_type_11_strain_Slobitski,_complete_genome.fasta	Human_adenovirus	34794	LC876654.1__Monkeypox_virus_hMpoxV_Japan_MX23-013-01_202X_DNA,_complete_genome.fasta	Monkeypoxvirus	197205
83	AP014844.1__Human_adenovirus_4a_NHRC-70935_DNA,_complete_genome.fasta	Human_adenovirus	35967	LC876655.1__Monkeypox_virus_hMpoxV_Japan_MX23-014-02_2023_DNA,_complete_genome.fasta	Monkeypoxvirus	197205
84	AP014849.1__Human_adenovirus_4a_NHRC-11023_DNA,_complete_genome.fasta	Human_adenovirus	35973	LC876656.1__Monkeypox_virus_hMpoxV_Japan_MX23-015-01_2023_DNA,_complete_genome.fasta	Monkeypoxvirus	197205
85	AY077833.1__Sheeppox_virus_A,_complete_genome.fasta	Sheeppoxvirus	150057	LC876657.1__Monkeypox_virus_hMpoxV_Japan_MX23-016-01_2023_DNA,_complete_genome.fasta	Monkeypoxvirus	197203
86	AY077836.1__Goatpox_virus_G20-LKV,_complete_genome.fasta	Goatpoxvirus	149723	LC876658.1__Monkeypox_virus_hMpoxV_Japan_MX23-017-01_2023_DNA,_complete_genome.fasta	Monkeypoxvirus	197205
87	AY128640.2__Human_adenovirus_type_35_strain_Holden,_complete_genome.fasta	Human_adenovirus	34794	LC876659.1__Monkeypox_virus_hMpoxV_Japan_MX23-019-01_2023_DNA,_complete_genome.fasta	Monkeypoxvirus	197205
88	AY510475.1__Gallid_herpesvirus_2_clone_Md11BAC_replication_intermediate,_complete_genome.fasta	Gallid_herpesvirus	170950	LC876660.1__Monkeypox_virus_hMpoxV_Japan_MX23-020-01_2023_DNA,_complete_genome.fasta	Monkeypoxvirus	197205
89	AY598970.1__Human_adenovirus_B_strain_11p,_complete_genome.fasta	Human_adenovirus	34794	LC876661.1__Monkeypox_virus_hMpoxV_Japan_MX23-021-01_2023_DNA,_nearly_complete_genome.fasta	Monkeypoxvirus	191684
90	AY599834.1__Human_adenovirus_type_3_strain_GB,_complete_genome.fasta	Human_adenovirus	35345	LC876662.1__Monkeypox_virus_hMpoxV_Japan_MX23-022-02_2023_DNA,_complete_genome.fasta	Monkeypoxvirus	197205
91	AY601633.1__Human_adenovirus_type_21_strain_AV-1645,_complete_genome.fasta	Human_adenovirus	35382	LC876663.1__Monkeypox_virus_hMpoxV_Japan_MX23-023-01_2023_DNA,_complete_genome.fasta	Monkeypoxvirus	197206
92	AY601634.1__Human_adenovirus_type_7_strain_NHRC_1315,_complete_genome.fasta	Human_adenovirus	35198	LC876664.1__Monkeypox_virus_hMpoxV_Japan_MX23-025-01_2023_DNA,_complete_genome.fasta	Monkeypoxvirus	197205
93	AY601636.1__Human_adenovirus_type_16_strain_ch._79,_complete_genome.fasta	Human_adenovirus	35522	LC876665.1__Monkeypox_virus_hMpoxV_Japan_MX23-026-01_2023_DNA,_complete_genome.fasta	Monkeypoxvirus	197203
94	AY603973.1__Monkeypox_virus_strain_MPXV-WRAIR7-61,_complete_genome.fasta	Monkeypoxvirus	199195	LC876666.1__Monkeypox_virus_hMpoxV_Japan_MX23-028-01_2023_DNA,_complete_genome.fasta	Monkeypoxvirus	197206
95	AY651829.1__Cotesia_plutellae_polydnavirus_segment_CpBV-S28,_complete_sequence.fasta	Cotesia_plutellae_polydnavirus	21258	LT594108.1__Human_herpesvirus_1_isolate_1319_2005_genome_assembly,_complete_genome__monopartite.fasta	Human_herpesvirus	151216
96	AY651830.1__Cotesia_plutellae_polydnavirus_segment_CpBV-S33,_complete_sequence.fasta	Cotesia_plutellae_polydnavirus	23697	MF156584.1__Human_alphaherpesvirus_1_isolate_K(delta)25_26,_complete_genome.fasta	Human_alphaherpesvirus	149586
97	AY741551.1__Monkeypox_virus_isolate_Sierra_Leone,_complete_genome.fasta	Monkeypoxvirus	198756	MG925485.1__Cyprinid_herpesvirus_3_strain_Cavoy,_complete_genome.fasta	Cyprinid_herpesvirus	294645
98	AY753185.1__Monkeypox_virus_strain_COP-58,_complete_genome.fasta	Monkeypoxvirus	199469	MG925487.1__Cyprinid_herpesvirus_3_strain_FL,_complete_genome.fasta	Cyprinid_herpesvirus	294636
99	BK012005.1__TPA_asm__Molluscum_contagiosum_virus_isolate_MCV1_MET1077,_complete_genome.fasta	Molluscum_contagiosumvirus	185790	MG925488.1__Cyprinid_herpesvirus_3_strain_GZ11-SC,_complete_genome.fasta	Cyprinid_herpesvirus	295053
100	BK012007.1__TPA_asm__Molluscum_contagiosum_virus_isolate_MCV1_MET1080,_complete_genome.fasta	Molluscum_contagiosumvirus	188979	MG925489.1__Cyprinid_herpesvirus_3_strain_I,_complete_genome.fasta	Cyprinid_herpesvirus	295029
101	BK012008.1__TPA_asm__Molluscum_contagiosum_virus_isolate_MCV1_MET1089,_complete_genome.fasta	Molluscum_contagiosumvirus	185398	MH320547.1__Molluscum_contagiosum_virus_subtype_1_isolate_MCV1_MB100,_complete_genome.fasta	Molluscum_contagiosumvirus	187826
102	BK012009.1__TPA_asm__Molluscum_contagiosum_virus_isolate_MCV1_MET1090,_complete_genome.fasta	Molluscum_contagiosumvirus	188694	MH320552.1__Molluscum_contagiosum_virus_subtype_1_isolate_MCV1_MC340,_complete_genome.fasta	Molluscum_contagiosumvirus	187884
103	BK012010.1__TPA_asm__Molluscum_contagiosum_virus_isolate_MCV1_MET1093,_complete_genome.fasta	Molluscum_contagiosumvirus	188296	MH320553.1__Molluscum_contagiosum_virus_subtype_1_isolate_MCV1_MC343,_complete_genome.fasta	Molluscum_contagiosumvirus	187558
104	BK012011.1__TPA_asm__Molluscum_contagiosum_virus_isolate_MCV1_MET1715,_complete_genome.fasta	Molluscum_contagiosumvirus	184877	MH999841.1__Human_alphaherpesvirus_1_strain_Ty148,_complete_genome.fasta	Human_alphaherpesvirus	153234
105	BK012012.1__TPA_asm__Molluscum_contagiosum_virus_isolate_MCV1_MET1719,_complete_genome.fasta	Molluscum_contagiosumvirus	186901	MK089847.1__Paslahepevirus_balayani_isolate_15-22016,_complete_genome.fasta	Paslahepevirus	7256
106	BK012013.1__TPA_asm__Molluscum_contagiosum_virus_isolate_MCV1_MET1721,_complete_genome.fasta	Molluscum_contagiosumvirus	184863	MK089848.1__Paslahepevirus_balayani_isolate_14-22707,_complete_genome.fasta	Paslahepevirus	7255
107	BK012014.1__TPA_asm__Molluscum_contagiosum_virus_isolate_MCV1_MET1727,_complete_genome.fasta	Molluscum_contagiosumvirus	185584	MK089849.1__Paslahepevirus_balayani_isolate_14-16753,_complete_genome.fasta	Paslahepevirus	7251
108	BK012015.1__TPA_asm__Molluscum_contagiosum_virus_isolate_MCV1_MET1752,_complete_genome.fasta	Molluscum_contagiosumvirus	188225	MK855052.1__Human_alphaherpesvirus_2_strain_MS,_complete_genome.fasta	Human_alphaherpesvirus	155975
109	BK012017.1__TPA_asm__Molluscum_contagiosum_virus_isolate_MCV1_MET1758,_complete_genome.fasta	Molluscum_contagiosumvirus	184833	MN201961.1__Cyprinid_herpesvirus_2_strain_CNDF-TB2015,_complete_genome.fasta	Cyprinid_herpesvirus	288321
110	BK012018.1__TPA_asm__Molluscum_contagiosum_virus_isolate_MCV1_MET1762,_complete_genome.fasta	Molluscum_contagiosumvirus	184698	MN621472.1__CRESS_virus_sp._isolate_UJSL009,_complete_genome.fasta	CRESSvirus	3518
111	BK012020.1__TPA_asm__Molluscum_contagiosum_virus_isolate_MCV1_MET1843,_complete_genome.fasta	Molluscum_contagiosumvirus	188378	MN774941.1___Torque_teno_midi_virus_isolate_SAfiA-364-0,_complete_genome.fasta	Torque_teno_midivirus	3220
112	BK012021.1__TPA_asm__Molluscum_contagiosum_virus_isolate_MCV1_MET1844,_complete_genome.fasta	Molluscum_contagiosumvirus	188697	MN774980.1___Torque_teno_midi_virus_isolate_SAfiA-429-7,_complete_genome.fasta	Torque_teno_midivirus	2991
113	BK012022.1__TPA_asm__Molluscum_contagiosum_virus_isolate_MCV1_MET1845,_complete_genome.fasta	Molluscum_contagiosumvirus	188410	MT202668.1___Polar_freshwater_circular_DNA_virus_isolate_CN116_L15_5039,_complete_genome.fasta	Polar_freshwater_circular_DNAvirus	1608
114	BK012025.1__TPA_asm__Molluscum_contagiosum_virus_isolate_MCV1_MET1848,_complete_genome.fasta	Molluscum_contagiosumvirus	188690	MT208784.1___Polar_freshwater_circular_DNA_virus_isolate_CN37_L19_1937,_complete_genome.fasta	Polar_freshwater_circular_DNAvirus	1788
115	BK012026.1__TPA_asm__Molluscum_contagiosum_virus_isolate_MCV1_MET1849,_complete_genome.fasta	Molluscum_contagiosumvirus	188463	MT227562.1__Mayaro_virus_isolate_LP7-234,_complete_genome.fasta	Mayarovirus	11449
116	BK012027.1__TPA_asm__Molluscum_contagiosum_virus_isolate_MCV1_MET1850,_complete_genome.fasta	Molluscum_contagiosumvirus	188378	MT263596.1__Crucivirus-304_isolate_Sty_232,_complete_genome.fasta	Crucivirus	3566
117	BK012028.1__TPA_asm__Molluscum_contagiosum_virus_isolate_MCV1_MET1867,_complete_genome.fasta	Molluscum_contagiosumvirus	184723	MT263644.1__Crucivirus-483_isolate_PCD_13,_complete_genome.fasta	Crucivirus	4768
118	BK012029.1__TPA_asm__Molluscum_contagiosum_virus_isolate_MCV1_MET1868,_complete_genome.fasta	Molluscum_contagiosumvirus	184708	MT310043.1___Microvirus_sp._isolate_6538_45,_complete_genome.fasta	Microvirus	4565
119	BK012030.1__TPA_asm__Molluscum_contagiosum_virus_isolate_MCV1_MET1870,_complete_genome.fasta	Molluscum_contagiosumvirus	184488	MT649471.1__Human_betaherpesvirus_5_strain_HAN-SCT16,_complete_genome.fasta	Human_betaherpesvirus	235751
120	BK012031.1__TPA_asm__Molluscum_contagiosum_virus_isolate_MCV1_MET1872,_complete_genome.fasta	Molluscum_contagiosumvirus	184858	MT706024.1__Sclerotinia_sclerotiorum_deltaflexivirus_3_isolate_SsDFV3_SX276,_complete_genome.fasta	Sclerotinia_sclerotiorum_deltaflexivirus	7435
121	BK012032.1__TPA_asm__Molluscum_contagiosum_virus_isolate_MCV1_MET1874,_complete_genome.fasta	Molluscum_contagiosumvirus	184912	MT797629.1__Gallid_alphaherpesvirus_2_clone_RB1B,_complete_sequence.fasta	Gallid_alphaherpesvirus	177995
122	BK012034.1__TPA_asm__Molluscum_contagiosum_virus_isolate_MCV1_MET2086,_complete_genome.fasta	Molluscum_contagiosumvirus	188347	MT797630.1__Gallid_alphaherpesvirus_2_clone_RB-1B-CVIs_meq,_complete_sequence.fasta	Gallid_alphaherpesvirus	177995
123	BK012038.1__TPA_asm__Molluscum_contagiosum_virus_isolate_MCV1_MET2102,_complete_genome.fasta	Molluscum_contagiosumvirus	184720	MT797631.1__Gallid_alphaherpesvirus_2_clone_RB1B-N_meq,_complete_sequence.fasta	Gallid_alphaherpesvirus	177995
124	DQ008354.1__Human_herpesvirus_3_strain_VarilRix,_complete_genome.fasta	Human_herpesvirus	124821	MT813453.1__Gallid_alphaherpesvirus_2_clone_RB1B_JM102,_complete_sequence.fasta	Gallid_alphaherpesvirus	178349
125	DQ075355.1__Cotesia_plutellae_polydnavirus_segment_CpBV-S3,_complete_sequence.fasta	Cotesia_plutellae_polydnavirus	11017	MT872313.1__Gallid_alphaherpesvirus_2_clone_RB-1B_delta_IR-LS,_complete_sequence.fasta	Gallid_alphaherpesvirus	152836
126	DQ075357.1__Cotesia_plutellae_polydnavirus_segment_CpBV-S5,_complete_sequence.fasta	Cotesia_plutellae_polydnavirus	14572	MT903342.1__Monkeypox_virus_isolate_MPXV-Singapore,_complete_genome.fasta	Monkeypoxvirus	197309
127	DQ437580.1__Variola_virus_strain_Afghanistan_1970_Variolator_4,_complete_genome.fasta	Variolavirus	185855	MT903343.1__Monkeypox_virus_isolate_MPXV-UK_P1,_complete_genome.fasta	Monkeypoxvirus	197134
128	DQ437583.1__Variola_virus_strain_Congo_1970,_complete_genome.fasta	Variolavirus	186553	MT903344.1__Monkeypox_virus_isolate_MPXV-UK_P2,_complete_genome.fasta	Monkeypoxvirus	197233
129	DQ437584.1__Variola_virus_strain_Germany_1958_Heidelberg,_complete_genome.fasta	Variolavirus	184900	MT903345.1__Monkeypox_virus_isolate_MPXV-UK_P3,_complete_genome.fasta	Monkeypoxvirus	197205
130	DQ437585.1__Variola_virus_strain_India_1964_7124_Vellore,_complete_genome.fasta	Variolavirus	186677	MT955328.1__Gallid_alphaherpesvirus_2_clone_RB-1B_delta_IR-LS_with_HR_BAC,_complete_sequence.fasta	Gallid_alphaherpesvirus	161277
131	DQ437586.1__Variola_virus_strain_India_1964_7125_Vellore,_complete_genome.fasta	Variolavirus	186127	MT994392.1__Gallid_alphaherpesvirus_2_clone_RB-1B_delta_IR-LS_BAC,_complete_sequence.fasta	Gallid_alphaherpesvirus	160272
132	DQ437590.1__Variola_virus_strain_Somalia_1977,_complete_genome.fasta	Variolavirus	186231	MW202541.1__CRESS_virus_sp._isolate_cto7K837,_complete_genome.fasta	CRESSvirus	2781
133	DQ441417.1__Variola_virus_strain_Botswana_1972_(v72-143),_complete_genome.fasta	Variolavirus	185881	MW202543.1__CRESS_virus_sp._isolate_ctO7T638,_complete_genome.fasta	CRESSvirus	2758
134	DQ441418.1__Variola_virus_strain_Botswana_1973_(v73-225),_complete_genome.fasta	Variolavirus	185871	MW202584.1__CRESS_virus_sp._isolate_ctNk9735,_complete_genome.fasta	CRESSvirus	2781
135	DQ441424.1__Variola_virus_strain_Ethiopia_1972_(Eth16_R14-1X-72_Addis),_complete_genome.fasta	Variolavirus	186648	MW202585.1__CRESS_virus_sp._isolate_ctlrr529,_complete_genome.fasta	CRESSvirus	2766
136	DQ441425.1__Variola_virus_strain_Ethiopia_1972_(Eth17_R14-1X-72_Addis),_complete_genome.fasta	Variolavirus	186648	MW202736.1__CRESS_virus_sp._isolate_ctcON947,_complete_genome.fasta	CRESSvirus	2787
137	DQ441427.1__Variola_virus_strain_India_1953_(Kali-Muthu-M50_Madras),_complete_genome.fasta	Variolavirus	186108	MW202844.1__CRESS_virus_sp._isolate_ctulA974,_complete_genome.fasta	CRESSvirus	2371
138	DQ441433.1__Variola_virus_strain_Kuwait_1967_(K1629),_complete_genome.fasta	Variolavirus	185853	MW247207.1___Gallid_alphaherpesvirus_2_isolate_LZY76,_complete_genome.fasta	Gallid_alphaherpesvirus	176982
139	DQ441435.1__Variola_virus_strain_South_Africa_1965_(102_Natal,_Ingwavuma),_complete_genome.fasta	Variolavirus	186050	MW247213.1___Gallid_alphaherpesvirus_2_isolate_LSY79,_complete_genome.fasta	Gallid_alphaherpesvirus	177594
140	DQ441436.1__Variola_virus_strain_South_Africa_1965_(103_T'vaal,_Nelspruit),_complete_genome.fasta	Variolavirus	185881	MW980585.1__Human_betaherpesvirus_5_strain_BL,_complete_genome.fasta	Human_betaherpesvirus	235186
141	DQ441438.1__Variola_virus_strain_Somalia_1977_(V77-1252),_complete_genome.fasta	Variolavirus	184191	MZ054335.1__Gallid_alphaherpesvirus_2_isolate_RB-1B,_complete_genome.fasta	Gallid_alphaherpesvirus	161277
142	DQ441439.1__Variola_virus_strain_Somalia_1977_(V77-1605),_complete_genome.fasta	Variolavirus	184170	MZ542728.1__Orthohepevirus_C_isolate_YnrG38,_complete_genome.fasta	Orthohepevirus	6998
143	DQ441440.1__Variola_virus_strain_Sudan_1947_(Juba),_complete_genome.fasta	Variolavirus	186284	MZ645196.1__Cotesia_vestalis_bracovirus_isolate_CvBV_re16,_complete_genome.fasta	Cotesia_vestalis_bracovirus	14801
144	DQ441441.1__Variola_virus_strain_Sudan_1947_(Rumbec),_complete_genome.fasta	Variolavirus	186415	MZ645210.1__Cotesia_vestalis_bracovirus_isolate_CvBV_re30,_complete_genome.fasta	Cotesia_vestalis_bracovirus	38796
145	DQ441443.1__Variola_virus_strain_Tanzania_1965_kembula,_complete_genome.fasta	Variolavirus	185826	MZ751061.1__Paslahepevirus_balayani_isolate_PB1604F17-3W,_complete_genome.fasta	Paslahepevirus	7311
146	DQ441444.1__Variola_virus_strain_United_Kingdom_1946_Harvey,_complete_genome.fasta	Variolavirus	185771	MZ751062.1__Paslahepevirus_balayani_isolate_PB1604M17-32W,_complete_genome.fasta	Paslahepevirus	7331
147	DQ441446.1__Variola_virus_strain_United_Kingdom_1947_Higgins_(Staffordshire),_complete_genome.fasta	Variolavirus	185026	MZ868954.1__Rocahepevirus_ratti_isolate_YnrG41,_complete_genome.fasta	Rocahepevirus	7002
148	DQ479956.1__Human_herpesvirus_3_strain_22,_complete_genome.fasta	Human_herpesvirus	124868	NC_002229.3__Gallid_herpesvirus_2,_complete_genome.fasta	Gallid_herpesvirus	177874
149	DQ479957.1__Human_herpesvirus_3_strain_03-500,_complete_genome.fasta	Human_herpesvirus	125239	NC_006633.1__Cotesia_congregata_virus_complete_genome,_segment_Circle1.fasta	Cotesia_congregatavirus	27346
150	DQ479960.1__Human_herpesvirus_3_strain_8,_complete_genome.fasta	Human_herpesvirus	125451	NC_006656.1__Cotesia_congregata_virus_complete_genome,_segment_Circle26.fasta	Cotesia_congregatavirus	12682
151	DQ479961.1__Human_herpesvirus_3_strain_32_passage_5,_complete_genome.fasta	Human_herpesvirus	124945	NC_006659.1__Cotesia_congregata_virus_complete_genome,_segment_Circle32.fasta	Cotesia_congregatavirus	41573
152	DQ479962.1__Human_herpesvirus_3_strain_32_passage_22,_complete_genome.fasta	Human_herpesvirus	125084	NC_009127.1__Cyprinid_herpesvirus_3,_complete_genome.fasta	Cyprinid_herpesvirus	295146
153	DQ530348.1__Gallid_herpesvirus_2_strain_CVI988,_complete_genome.fasta	Gallid_herpesvirus	178311	NC_019495.1__Cyprinid_herpesvirus_2_strain_ST-J1,_complete_genome.fasta	Cyprinid_herpesvirus	290304
154	EF011630.1__Human_adenovirus_B_strain_ColoAd1,_complete_genome.fasta	Human_adenovirus	32327	NC_027918.1__Kobuvirus_cattle_Kagoshima-2-24-KoV_2015_JPN_genomic_RNA,_complete_genome,_strain__Kagoshima-2-24-KoV_2015_JPN.fasta	Kobuvirus	8496
155	EF067323.1__Cotesia_plutellae_polydnavirus_segment_S22,_complete_sequence.fasta	Cotesia_plutellae_polydnavirus	18065	NC_027919.1__Kobuvirus_cattle_Kagoshima-1-22-KoV_2014_JPN_genomic_RNA,_nearly_complete_genome,_strain__Kagoshima-1-22-KoV_2014_JPN.fasta	Kobuvirus	8087
156	EF067324.1__Cotesia_plutellae_polydnavirus_segment_S27,_complete_sequence.fasta	Cotesia_plutellae_polydnavirus	13909	NC_038356.1__Torque_teno_midi_virus_9_DNA,_complete_genome,_isolate__MDJN2.fasta	Torque_teno_midivirus	3187
157	EF067325.1__Cotesia_plutellae_polydnavirus_segment_S35,_complete_sequence.fasta	Cotesia_plutellae_polydnavirus	11724	NC_038357.1__Torque_teno_midi_virus_10_DNA,_complete_genome,_isolate__MDJN14.fasta	Torque_teno_midivirus	3175
158	EF067326.1__Cotesia_plutellae_polydnavirus_segment_S36,_complete_sequence.fasta	Cotesia_plutellae_polydnavirus	18893	NC_043309.1__Diolcogaster_facetosa_bracovirus_segment_3,_complete_sequence.fasta	Diolcogaster_facetosa_bracovirus	16057
159	EF067328.1__Cotesia_plutellae_polydnavirus_segment_S38,_complete_sequence.fasta	Cotesia_plutellae_polydnavirus	14096	NC_043313.1__Diolcogaster_facetosa_bracovirus_clone_BAC_14G12,_complete_sequence.fasta	Diolcogaster_facetosa_bracovirus	104039
160	EF067329.1__Cotesia_plutellae_polydnavirus_segment_S41,_complete_sequence.fasta	Cotesia_plutellae_polydnavirus	17528	NC_043314.1__Diolcogaster_facetosa_bracovirus_clone_BAC_2A4,_complete_sequence.fasta	Diolcogaster_facetosa_bracovirus	140906
161	EF523390.1__Gallid_herpesvirus_2_strain_RB-1B,_complete_genome.fasta	Gallid_herpesvirus	178246	NC_043317.1__Diolcogaster_facetosa_bracovirus_segment_10,_complete_sequence.fasta	Diolcogaster_facetosa_bracovirus	50693
162	EF564600.1__Human_adenovirus_3+11p_strain_OvAd1,_complete_genome.fasta	Human_adenovirus	35130	NC_043323.1__Diolcogaster_facetosa_bracovirus_segment_22,_complete_sequence.fasta	Diolcogaster_facetosa_bracovirus	16845
163	EF564601.1__Human_adenovirus_3+11p_strain_OvAd2,_complete_genome.fasta	Human_adenovirus	35355	NC_076512.1__Bovine_alphaherpesvirus_2_strain_C1Z_FZR,_complete_genome.fasta	Bovine_alphaherpesvirus	131245
164	EU499381.1__Gallid_herpesvirus_2_strain_CU-2,_complete_genome.fasta	Gallid_herpesvirus	176922	NC_076565.1__Paslahepevirus_balayani_isolate_AlgSwe2012,_partial_genome.fasta	Paslahepevirus	7002
165	EU918766.1__Human_papillomavirus_type_33_isolate_LZcc12-33,_complete_genome.fasta	Human_papillomavirus	7833	NC_079109.1__Fusarium_oxysporum_alternavirus_1_isolate_BH19_RdRp_gene,_complete_cds.fasta	Fusarium_oxysporum_alternavirus	3447
166	FJ025899.1__Simian_adenovirus_44,_complete_genome.fasta	Simian_adenovirus	37711	NC_079110.1__Fusarium_oxysporum_alternavirus_1_isolate_BH19_hypothetical_protein_gene,_complete_cds.fasta	Fusarium_oxysporum_alternavirus	2677
167	FJ025905.1__Simian_adenovirus_34,_complete_genome.fasta	Simian_adenovirus	37799	NC_079111.1__Fusarium_oxysporum_alternavirus_1_isolate_BH19_hypothetical_protein_gene,_complete_cds.fasta	Fusarium_oxysporum_alternavirus	2382
168	FJ025907.1__Simian_adenovirus_40.1,_complete_genome.fasta	Simian_adenovirus	37718	NC_079112.1__Fusarium_oxysporum_alternavirus_1_isolate_BH19_hypothetical_protein_gene,_complete_cds.fasta	Fusarium_oxysporum_alternavirus	1873
169	FJ025910.1__Simian_adenovirus_35_(bonobo),_complete_genome.fasta	Simian_adenovirus	35620	OK000912.1__Human_betaherpesvirus_5_strain_SOMA,_complete_genome.fasta	Human_betaherpesvirus	229813
170	FJ616285.1__Human_herpesvirus_5_strain_Towne,_complete_genome.fasta	Human_herpesvirus	235147	OK001449.1__Sclerotinia_sclerotiorum_deltaflexivirus_3_isolate_SCH941_segment_1,_complete_sequence.fasta	Sclerotinia_sclerotiorum_deltaflexivirus	7431
171	GQ121041.1__Human_herpesvirus_5_transgenic_strain_Towne,_complete_genome.fasta	Human_herpesvirus	238311	OK573454.1__Sclerotinia_sclerotiorum_deltaflexivirus_3,_complete_genome.fasta	Sclerotinia_sclerotiorum_deltaflexivirus	7460
172	GQ221973.1__Human_herpesvirus_5_strain_HAN13,_complete_genome.fasta	Human_herpesvirus	236219	OL468962.1__Variola_virus_strain_Congo_1970_v70-60,_complete_genome.fasta	Variolavirus	187872
173	GQ221974.1__Human_herpesvirus_5_strain_3157,_complete_genome.fasta	Human_herpesvirus	235154	OM154614.1___Cressdnaviricota_sp._isolate_Miresoil_virus_212,_complete_genome.fasta	Cressdnaviricota_sp._isolate_Miresoilvirus	2592
174	GQ396663.1__Human_herpesvirus_5_strain_HAN20,_complete_genome.fasta	Human_herpesvirus	235728	OM780137.1__Paslahepevirus_balayani_isolate_CHN-SH-W2,_complete_genome.fasta	Paslahepevirus	7255
175	GU179288.1__Human_herpesvirus_5_strain_U8,_complete_genome.fasta	Human_herpesvirus	235709	OM780138.1__Paslahepevirus_balayani_isolate_HEV4-D-ZHY,_complete_genome.fasta	Paslahepevirus	7259
176	GU179291.1__Human_herpesvirus_5_strain_AF1,_complete_genome.fasta	Human_herpesvirus	235937	ON007132.1__Human_alphaherpesvirus_1_strain_v40_unk_gen,_complete_genome.fasta	Human_alphaherpesvirus	150395
177	GU937742.2__Human_herpesvirus_5_strain_Toledo,_complete_genome.fasta	Human_herpesvirus	235404	ON009840.1__Rocahepevirus_ratti_isolate_Nmr103C,_complete_genome.fasta	Rocahepevirus	7251
178	GU980198.1__Human_herpesvirus_5_transgenic_strain_CINCY+Towne,_complete_genome.fasta	Human_herpesvirus	228624	ON009841.1__Rocahepevirus_ratti_isolate_Nmr99P,_complete_genome.fasta	Rocahepevirus	7241
179	HF562907.1__Cotesia_sesamiae_Kitale_bracovirus_segment_2,_strain_Kitale.fasta	Cotesia_sesamiae_Kitale_bracovirus	17579	ON152716.1__Human_alphaherpesvirus_1_strain_astronaunt_post_orbit_saliva_HSV_1,_complete_genome.fasta	Human_alphaherpesvirus	151060
180	HF562911.1__Cotesia_sesamiae_Kitale_bracovirus_segment_7,_strain_Kitale.fasta	Cotesia_sesamiae_Kitale_bracovirus	18861	ON568298.1__Monkeypox_virus_isolate_MPXV-BY-IMB25241,_complete_genome.fasta	Monkeypoxvirus	197378
181	HF562914.1__Cotesia_sesamiae_Kitale_bracovirus_segment_13,_strain_Kitale.fasta	Cotesia_sesamiae_Kitale_bracovirus	21050	ON585031.1__Monkeypox_virus_isolate_Monkeypox_PT0003_2022,_complete_genome.fasta	Monkeypoxvirus	197208
182	HF562921.1__Cotesia_sesamiae_Kitale_bracovirus_segment_24,_strain_Kitale.fasta	Cotesia_sesamiae_Kitale_bracovirus	21120	ON585032.1__Monkeypox_virus_isolate_Monkeypox_PT0004_2022,_complete_genome.fasta	Monkeypoxvirus	197211
183	HF562924.1__Cotesia_sesamiae_Kitale_bracovirus_segment_27,_strain_Kitale.fasta	Cotesia_sesamiae_Kitale_bracovirus	26866	ON585033.1__Monkeypox_virus_isolate_Monkeypox_PT0006_2022,_complete_genome.fasta	Monkeypoxvirus	197220
184	HF562925.1__Cotesia_sesamiae_Kitale_bracovirus_segment_28,_strain_Kitale.fasta	Cotesia_sesamiae_Kitale_bracovirus	37873	ON585034.1__Monkeypox_virus_isolate_Monkeypox_PT0007_2022,_complete_genome.fasta	Monkeypoxvirus	197208
185	HF562928.1__Cotesia_sesamiae_Kitale_bracovirus_segment_33,_strain_Kitale.fasta	Cotesia_sesamiae_Kitale_bracovirus	24455	ON585035.1__Monkeypox_virus_isolate_Monkeypox_PT0009_2022,_complete_genome.fasta	Monkeypoxvirus	197220
186	HM565136.3__Human_adenovirus_41_isolate_NIVD103,_complete_genome.fasta	Human_adenovirus	34169	ON602722.2__Monkeypox_virus_isolate_MPXV_FRA_2022_TLS67,_complete_genome.fasta	Monkeypoxvirus	197103
187	HQ009526.1__Cotesia_vestalis_bracovirus_segment_c3,_complete_sequence.fasta	Cotesia_vestalis_bracovirus	17848	ON619835.2__Monkeypox_virus_isolate_MPXV_UK_2022_1,_complete_genome.fasta	Monkeypoxvirus	197205
188	HQ009529.1__Cotesia_vestalis_bracovirus_segment_c6,_complete_sequence.fasta	Cotesia_vestalis_bracovirus	15209	ON619836.2__Monkeypox_virus_isolate_MPXV_UK_2022_2,_complete_genome.fasta	Monkeypoxvirus	197205
189	HQ009530.1__Cotesia_vestalis_bracovirus_segment_c7,_complete_sequence.fasta	Cotesia_vestalis_bracovirus	17462	ON619838.2__Monkeypox_virus_isolate_MPXV_UK_2022_4,_complete_genome.fasta	Monkeypoxvirus	197205
190	HQ009535.1__Cotesia_vestalis_bracovirus_segment_c12,_complete_sequence.fasta	Cotesia_vestalis_bracovirus	21425	ON622722.2__Monkeypox_virus_isolate_MPXV_FR_HCL0001_2022,_complete_genome.fasta	Monkeypoxvirus	197120
191	HQ009536.1__Cotesia_vestalis_bracovirus_segment_c13,_complete_sequence.fasta	Cotesia_vestalis_bracovirus	22954	ON627808.1__Monkeypox_virus_isolate_MPX_human_USA_UT-UPHL-82200022_2022,_complete_genome.fasta	Monkeypoxvirus	197114
192	HQ009538.1__Cotesia_vestalis_bracovirus_segment_c15,_complete_sequence.fasta	Cotesia_vestalis_bracovirus	10941	ON631963.1__Monkeypox_virus_isolate_MPxV_VIDRL01_2022,_complete_genome.fasta	Monkeypoxvirus	197443
193	HQ009543.1__Cotesia_vestalis_bracovirus_segment_c20,_complete_sequence.fasta	Cotesia_vestalis_bracovirus	39213	ON637938.1__Monkeypox_virus_isolate_MPXV_Germany_2022_RKI01,_complete_genome.fasta	Monkeypoxvirus	197131
194	HQ009544.1__Cotesia_vestalis_bracovirus_segment_c21,_complete_sequence.fasta	Cotesia_vestalis_bracovirus	20333	ON637939.1__Monkeypox_virus_isolate_MPXV_Germany_2022_RKI02,_complete_genome.fasta	Monkeypoxvirus	197131
195	HQ009546.1__Cotesia_vestalis_bracovirus_segment_c23,_complete_sequence.fasta	Cotesia_vestalis_bracovirus	14264	ON644344.1__Monkeypox_virus_isolate_MPXV_FVG-ITA_01_2022,_complete_genome.fasta	Monkeypoxvirus	197417
196	HQ009549.1__Cotesia_vestalis_bracovirus_segment_c26,_complete_sequence.fasta	Cotesia_vestalis_bracovirus	16127	ON649709.1__Monkeypox_virus_isolate_Monkeypox_PT0028_2022,_complete_genome.fasta	Monkeypoxvirus	197204
197	HQ009550.1__Cotesia_vestalis_bracovirus_segment_c27,_complete_sequence.fasta	Cotesia_vestalis_bracovirus	27881	ON649718.1__Monkeypox_virus_isolate_Monkeypox_PT0018_2022,_complete_genome.fasta	Monkeypoxvirus	197204
198	HQ009551.1__Cotesia_vestalis_bracovirus_segment_c28,_complete_sequence.fasta	Cotesia_vestalis_bracovirus	23103	ON649719.1__Monkeypox_virus_isolate_Monkeypox_PT0012_2022,_complete_genome.fasta	Monkeypoxvirus	197204
199	HQ009552.1__Cotesia_vestalis_bracovirus_segment_c29,_complete_sequence.fasta	Cotesia_vestalis_bracovirus	26482	ON649720.1__Monkeypox_virus_isolate_Monkeypox_PT0024_2022,_complete_genome.fasta	Monkeypoxvirus	197204
200	HQ009557.1__Cotesia_vestalis_bracovirus_segment_c34,_complete_sequence.fasta	Cotesia_vestalis_bracovirus	15157	ON649721.1__Monkeypox_virus_isolate_Monkeypox_PT0021_2022,_complete_genome.fasta	Monkeypoxvirus	197204
201	HQ380895.1__Human_herpesvirus_5_strain_JHC,_complete_genome.fasta	Human_herpesvirus	235476	ON649722.1__Monkeypox_virus_isolate_Monkeypox_PT0022_2022,_complete_genome.fasta	Monkeypoxvirus	197204
202	HQ537688.1__Human_papillomavirus_type_33_isolate_Qv32494,_complete_genome.fasta	Human_papillomavirus	7910	ON649723.1__Monkeypox_virus_isolate_Monkeypox_PT0013_2022,_complete_genome.fasta	Monkeypoxvirus	197204
203	HQ537689.1__Human_papillomavirus_type_33_isolate_Qv22751,_complete_genome.fasta	Human_papillomavirus	7912	ON649724.1__Monkeypox_virus_isolate_Monkeypox_PT0014_2022,_complete_genome.fasta	Monkeypoxvirus	197204
204	HQ537690.1__Human_papillomavirus_type_33_isolate_Qv35834,_complete_genome.fasta	Human_papillomavirus	7912	ON649725.1__Monkeypox_virus_isolate_Monkeypox_PT0011_2022,_complete_genome.fasta	Monkeypoxvirus	197204
205	HQ537695.1__Human_papillomavirus_type_33_isolate_Qv18347,_complete_genome.fasta	Human_papillomavirus	7911	ON649879.1__Monkeypox_virus_isolate_MPXV_ISR001_2022,_complete_genome.fasta	Monkeypoxvirus	196753
206	HQ537696.1__Human_papillomavirus_type_33_isolate_Qv06895,_complete_genome.fasta	Human_papillomavirus	7912	ON676708.1__Monkeypox_virus_isolate_MPXV_USA_2021_MD,_complete_genome.fasta	Monkeypoxvirus	197173
207	HQ537698.1__Human_papillomavirus_type_33_isolate_Qv34060,_complete_genome.fasta	Human_papillomavirus	7831	ON694329.1__Monkeypox_virus_isolate_MPXV_Germany_2022_RKI025,_complete_genome.fasta	Monkeypoxvirus	197271
208	HQ537701.1__Human_papillomavirus_type_33_isolate_Qv32431,_complete_genome.fasta	Human_papillomavirus	7833	ON694331.1__Monkeypox_virus_isolate_MPXV_Germany_2022_RKI015,_complete_genome.fasta	Monkeypoxvirus	197436
209	HQ537705.1__Human_papillomavirus_type_33_isolate_Qv23819,_complete_genome.fasta	Human_papillomavirus	7832	ON694334.1__Monkeypox_virus_isolate_MPXV_Germany_2022_RKI021,_complete_genome.fasta	Monkeypoxvirus	197236
210	HQ644242.1__Human_papillomavirus_type_16_isolate_Fr160232,_complete_genome.fasta	Human_papillomavirus	7909	ON694335.1__Monkeypox_virus_isolate_MPXV_Germany_2022_RKI018,_complete_genome.fasta	Monkeypoxvirus	196400
211	HQ644253.1__Human_papillomavirus_type_16_isolate_Qv00079,_complete_genome.fasta	Human_papillomavirus	7910	ON694342.1__Monkeypox_virus_isolate_MPXV_Germany_2022_RKI011,_complete_genome.fasta	Monkeypoxvirus	197180
212	HQ644260.1__Human_papillomavirus_type_16_isolate_Qv02376,_complete_genome.fasta	Human_papillomavirus	7906	ON736420.2__Monkeypox_virus_isolate_MPX_2022_Canada_AB1,_complete_genome.fasta	Monkeypoxvirus	197205
213	HQ644270.1__Human_papillomavirus_type_16_isolate_Qv13791,_complete_genome.fasta	Human_papillomavirus	7909	ON754985.1__Monkeypox_virus_isolate_MPXV_SI2022_S4,_complete_genome.fasta	Monkeypoxvirus	197650
214	HQ644279.1__Human_papillomavirus_type_16_isolate_Qv23890,_complete_genome.fasta	Human_papillomavirus	7906	ON754986.1__Monkeypox_virus_isolate_MPXV_SI2022_S5,_complete_genome.fasta	Monkeypoxvirus	197611
215	HQ857562.1__Monkeypox_virus_strain_V79-I-005,_complete_genome.fasta	Monkeypoxvirus	196849	ON754987.1__Monkeypox_virus_isolate_MPXV_SI2022_S1_VEROE6,_complete_genome.fasta	Monkeypoxvirus	197653
216	HQ857563.1__Monkeypox_virus_strain_D14L_knockout,_complete_genome.fasta	Monkeypoxvirus	196820	ON782021.1__Monkeypox_virus_isolate_MPX-37_Finland_2022,_complete_genome.fasta	Monkeypoxvirus	197193
217	JF742597.1__Gallid_herpesvirus_2_strain_814,_complete_genome.fasta	Gallid_herpesvirus	172541	ON782022.1__Monkeypox_virus_isolate_MPX-42_Finland_2022,_complete_genome.fasta	Monkeypoxvirus	197176
218	JF964962.1__Human_adenovirus_61_strain_JPN_2004_5082_[P31_H-NEW_F31],_complete_genome.fasta	Human_adenovirus	33776	ON782054.1__Monkeypox_virus_isolate_MPXV_Spain_HUNSC_ITER_0001a_2022,_partial_genome.fasta	Monkeypoxvirus	190825
219	JN032132.1__Human_adenovirus_14_strain_HAdV14-BJ430_CHN2010,_complete_genome.fasta	Human_adenovirus	34762	ON792320.1__Monkeypox_virus_isolate_hMpxV_Switzerland_ZH-UZH-IMV-3ba6449f_2022,_complete_genome.fasta	Monkeypoxvirus	197179
220	JN860677.1__Human_adenovirus_7d2_strain_FS2154,_complete_genome.fasta	Human_adenovirus	35242	ON792322.1__Monkeypox_virus_isolate_hMpxV_Switzerland_ZH-UZH-IMV-3ba64538_2022,_complete_genome.fasta	Monkeypoxvirus	197205
221	JN860678.1__Human_adenovirus_68_strain_Arg_827_04,_complete_genome.fasta	Human_adenovirus	35538	ON803413.1__Monkeypox_virus_isolate_MpxV_human_CAN_UN-NML-2928_2022,_complete_genome.fasta	Monkeypoxvirus	197199
222	JN880453.1__Simian_adenovirus_A1296,_complete_genome.fasta	Simian_adenovirus	35499	ON803414.1__Monkeypox_virus_isolate_MpxV_human_CAN_UN-NML-2930_2022,_complete_genome.fasta	Monkeypoxvirus	197199
223	JQ314003.1__Gallid_herpesvirus_2_isolate_LMS,_complete_genome.fasta	Gallid_herpesvirus	177526	ON803419.1__Monkeypox_virus_isolate_MpxV_human_CAN_UN-NML-2844_2022,_complete_genome.fasta	Monkeypoxvirus	197198
224	JQ619843.1__Human_herpesvirus_8_strain_DG1,_complete_genome.fasta	Human_herpesvirus	135890	ON803420.1__Monkeypox_virus_isolate_MpxV_human_CAN_UN-NML-2846_2022,_complete_genome.fasta	Monkeypoxvirus	197199
225	JQ780693.1__Human_herpesvirus_1_strain_KOS,_complete_genome.fasta	Human_herpesvirus	151024	ON803424.1__Monkeypox_virus_isolate_MpxV_human_CAN_UN-NML-2852_2022,_complete_genome.fasta	Monkeypoxvirus	197209
226	JQ806361.1__Gallid_herpesvirus_2_strain_648a_isolate_p11,_complete_genome.fasta	Gallid_herpesvirus	176080	ON803427.1__Monkeypox_virus_isolate_MpxV_human_CAN_UN-NML-2861_2022,_complete_genome.fasta	Monkeypoxvirus	197221
227	JQ806362.1__Gallid_herpesvirus_2_strain_648a_isolate_p31,_complete_genome.fasta	Gallid_herpesvirus	176230	ON803429.1__Monkeypox_virus_isolate_MpxV_human_CAN_UN-NML-2873_2022,_complete_genome.fasta	Monkeypoxvirus	197199
228	JQ809691.1__Gallid_herpesvirus_2_strain_648a_isolate_p41,_complete_genome.fasta	Gallid_herpesvirus	176768	ON803430.1__Monkeypox_virus_isolate_MpxV_human_CAN_UN-NML-2874_2022,_complete_genome.fasta	Monkeypoxvirus	197207
229	JQ824845.1__Human_adenovirus_14_isolate_HAdV-B_CHN_GZ01_2010_14[P14H14F14],_complete_genome.fasta	Human_adenovirus	34767	ON803431.1__Monkeypox_virus_isolate_MpxV_human_CAN_UN-NML-2883_2022,_complete_genome.fasta	Monkeypoxvirus	197199
230	JQ855708.1__Broad_bean_wilt_virus_2_isolate_XJ14-3a_segment_RNA2,_complete_sequence.fasta	Broad_bean_wiltvirus	3599	ON803432.1__Monkeypox_virus_isolate_MpxV_human_CAN_UN-NML-2884_2022,_complete_genome.fasta	Monkeypoxvirus	197199
231	JQ898342.1__Kobuvirus_sewage_Kathmandu_isolate_KoV-SewKTM,_complete_genome.fasta	Kobuvirus	6939	ON803435.1__Monkeypox_virus_isolate_MpxV_human_CAN_UN-NML-2893_2022,_complete_genome.fasta	Monkeypoxvirus	197199
232	JX123028.1__Human_adenovirus_55_isolate_CQ-1657,_complete_genome.fasta	Human_adenovirus	34762	ON803437.1__Monkeypox_virus_isolate_MpxV_human_CAN_UN-NML-2896_2022,_complete_genome.fasta	Monkeypoxvirus	197211
233	JX173077.1__Human_adenovirus_C_strain_human_ARG_A8649_2005_2[P2H2F2],_complete_genome.fasta	Human_adenovirus	35940	ON803438.1__Monkeypox_virus_isolate_MpxV_human_CAN_UN-NML-2897_2022,_complete_genome.fasta	Monkeypoxvirus	197201
234	JX173078.1__Human_adenovirus_C_strain_human_ARG_A15812_2000_1[P1H1F1],_complete_genome.fasta	Human_adenovirus	35989	ON803439.1__Monkeypox_virus_isolate_MpxV_human_CAN_UN-NML-2899_2022,_complete_genome.fasta	Monkeypoxvirus	197199
235	JX173080.1__Human_adenovirus_C_strain_human_EGY_E13_2001_1[P1H1F1],_complete_genome.fasta	Human_adenovirus	35936	ON803441.1__Monkeypox_virus_isolate_MpxV_human_CAN_UN-NML-2955_2022,_complete_genome.fasta	Monkeypoxvirus	197211
236	JX173081.1__Human_adenovirus_C_strain_human_EGY_E53_2001_2[P2H2F2],_complete_genome.fasta	Human_adenovirus	35928	ON803442.1__Monkeypox_virus_isolate_MpxV_human_CAN_UN-NML-2967_2022,_complete_genome.fasta	Monkeypoxvirus	197211
237	JX173082.1__Human_adenovirus_C_strain_human_USA_VT384_2003_1[P1H1F1],_complete_genome.fasta	Human_adenovirus	35993	ON803444.1__Monkeypox_virus_isolate_MpxV_human_CAN_UN-NML-2969_2022,_complete_genome.fasta	Monkeypoxvirus	197182
238	JX173084.1__Human_adenovirus_C_strain_human_USA_VT5544_2003_2[P2H2F2],_complete_genome.fasta	Human_adenovirus	35923	ON838178.1__Monkeypox_virus_isolate_SI2022_S7,_complete_genome.fasta	Monkeypoxvirus	197652
239	JX423385.1__Human_adenovirus_B_strain_human_EGY_ak37_AdV11a_2001_55[P14H11F14],_complete_genome.fasta	Human_adenovirus	34772	ON843165.1__Monkeypox_virus_isolate_Monkeypox_PT0033_2022,_complete_genome.fasta	Monkeypoxvirus	197221
240	JX423388.1__Human_adenovirus_B_strain_human_USA_ak40_AdV7b_1997_7[P7H7F7],_complete_genome.fasta	Human_adenovirus	35197	ON843166.1__Monkeypox_virus_isolate_Monkeypox_PT0038_2022,_complete_genome.fasta	Monkeypoxvirus	197221
241	JX423389.1__Human_adenovirus_C_strain_human_USA_ak31_AdV6_2007_6[P6H6F6],_complete_genome.fasta	Human_adenovirus	35747	ON843168.1__Monkeypox_virus_isolate_Monkeypox_PT0032_2022,_complete_genome.fasta	Monkeypoxvirus	197221
242	JX512200.1__Human_herpesvirus_5_strain_HAN2,_complete_genome.fasta	Human_herpesvirus	232940	ON843170.1__Monkeypox_virus_isolate_Monkeypox_PT0031_2022,_complete_genome.fasta	Monkeypoxvirus	197221
243	JX512201.1__Human_herpesvirus_5_strain_HAN3,_complete_genome.fasta	Human_herpesvirus	235703	ON843172.1__Monkeypox_virus_isolate_Monkeypox_PT0035_2022,_complete_genome.fasta	Monkeypoxvirus	197221
244	JX844666.1__Gallid_herpesvirus_2_isolate_GX0101,_complete_genome.fasta	Gallid_herpesvirus	178101	ON843173.1__Monkeypox_virus_isolate_Monkeypox_PT0029_2022,_complete_genome.fasta	Monkeypoxvirus	197221
245	JX878426.1__Monkeypox_virus_isolate_DRC_07-0450,_complete_genome.fasta	Monkeypoxvirus	196747	ON843174.1__Monkeypox_virus_isolate_Monkeypox_PT0046_2022,_complete_genome.fasta	Monkeypoxvirus	197221
246	KC519320.1__Human_herpesvirus_5_strain_BE_10_2010,_complete_genome.fasta	Human_herpesvirus	235215	ON843176.1__Monkeypox_virus_isolate_Monkeypox_PT0041_2022,_complete_genome.fasta	Monkeypoxvirus	197226
247	KC519322.1__Human_herpesvirus_5_strain_BE_21_2010,_complete_genome.fasta	Human_herpesvirus	235722	ON880421.1__Monkeypox_virus_isolate_MPX_UZ_REGA_5_Belgium_2022,_complete_genome.fasta	Monkeypoxvirus	197631
248	KF268126.1__Human_adenovirus_B_strain_human_USA_UFL_Adv7h_2005_66[P7H7F3],_complete_genome.fasta	Human_adenovirus	35229	ON880422.1__Monkeypox_virus_isolate_MPX_UZ_REGA_6_Belgium_2022,_complete_genome.fasta	Monkeypoxvirus	197908
249	KF268210.1__Human_adenovirus_B_strain_human_IND_MEEI_00057_2011_3[P7H3F3],_complete_genome.fasta	Human_adenovirus	35235	ON880508.1__Monkeypox_virus_isolate_MpxV_human_CAN_UN-NML-3127_2022,_complete_genome.fasta	Monkeypoxvirus	197169
250	KF268212.1__Human_adenovirus_B_strain_human_IND_MEEI_00062_2011_3[P7H3F3],_complete_genome.fasta	Human_adenovirus	35207	ON880511.1__Monkeypox_virus_isolate_MpxV_human_CAN_UN-NML-3214_2022,_complete_genome.fasta	Monkeypoxvirus	197194
251	KF268310.1__Human_adenovirus_C_strain_human_USA_Pitts_00109_1992_2[P2H2F2],_complete_genome.fasta	Human_adenovirus	35690	ON880512.1__Monkeypox_virus_isolate_MpxV_human_CAN_UN-NML-3292_2022,_complete_genome.fasta	Monkeypoxvirus	197183
252	KF297339.1__Human_herpesvirus_5_strain_TB40_E_clone_Lisa,_complete_genome.fasta	Human_herpesvirus	237683	ON880513.1__Monkeypox_virus_isolate_MpxV_human_CAN_UN-NML-3407_2022,_complete_genome.fasta	Monkeypoxvirus	197195
253	KF303070.1__Human_adenovirus_41_isolate_NY_2010_4845,_complete_genome.fasta	Human_adenovirus	34188	ON880516.1__Monkeypox_virus_isolate_MpxV_human_CAN_UN-NML-3472_2022,_complete_genome.fasta	Monkeypoxvirus	197195
254	KF303071.1__Human_adenovirus_41_isolate_10-4851,_complete_genome.fasta	Human_adenovirus	34188	ON880517.1__Monkeypox_virus_isolate_MpxV_human_CAN_UN-NML-3476_2022,_complete_genome.fasta	Monkeypoxvirus	197195
255	KF493876.1__Human_herpesvirus_5_transgenic_isolate_Towne-BAC_UL96_Mutant,_complete_genome.fasta	Human_herpesvirus	232948	ON880519.3__Monkeypox_virus_isolate_MpxV_human_CAN_UN-NML-2833_2022,_complete_genome.fasta	Monkeypoxvirus	197194
256	KF493877.1__Human_herpesvirus_5_transgenic_isolate_Towne-BAC-der,_complete_genome.fasta	Human_herpesvirus	233028	ON880526.1__Monkeypox_virus_isolate_MpxV_human_CAN_UN-NML-3100_2022,_complete_genome.fasta	Monkeypoxvirus	197194
257	KF528688.1__Human_adenovirus_21,_complete_genome.fasta	Human_adenovirus	35415	ON880530.1__Monkeypox_virus_isolate_MpxV_human_CAN_UN-NML-3162_2022,_complete_genome.fasta	Monkeypoxvirus	197194
258	KF577593.1__Human_adenovirus_21a_isolate_LRTI-3,_complete_genome.fasta	Human_adenovirus	35376	ON880534.1__Monkeypox_virus_isolate_MpxV_human_CAN_UN-NML-3262_2022,_complete_genome.fasta	Monkeypoxvirus	197194
259	KF577595.1__Human_adenovirus_21a_isolate_LRTI-1,_complete_genome.fasta	Human_adenovirus	35367	ON880536.1__Monkeypox_virus_isolate_MpxV_human_CAN_UN-NML-3272_2022,_complete_genome.fasta	Monkeypoxvirus	197194
260	KF577597.1__Human_adenovirus_21a_isolate_LRTI-5,_complete_genome.fasta	Human_adenovirus	35377	ON880537.1__Monkeypox_virus_isolate_MpxV_human_CAN_UN-NML-3273_2022,_complete_genome.fasta	Monkeypoxvirus	197206
261	KF577598.1__Human_adenovirus_21a_isolate_LRTI-6,_complete_genome.fasta	Human_adenovirus	35375	ON880538.1__Monkeypox_virus_isolate_MpxV_human_CAN_UN-NML-3336_2022,_complete_genome.fasta	Monkeypoxvirus	197193
262	KF633445.1__Human_adenovirus_B_strain_human_DEU_HEIM_00086_X_X[PXHXFX],_complete_genome.fasta	Human_adenovirus	35586	ON880539.1__Monkeypox_virus_isolate_MpxV_human_CAN_UN-NML-3339_2022,_complete_genome.fasta	Monkeypoxvirus	197195
263	KF802425.1__Human_adenovirus_21a_isolate_LRTI-5,_complete_genome.fasta	Human_adenovirus	35373	ON880540.1__Monkeypox_virus_isolate_MpxV_human_CAN_UN-NML-3342_2022,_complete_genome.fasta	Monkeypoxvirus	197195
264	KF802426.1__Human_adenovirus_21a_isolate_LRTI-2,_complete_genome.fasta	Human_adenovirus	35327	ON880542.1__Monkeypox_virus_isolate_MpxV_human_CAN_UN-NML-3348_2022,_complete_genome.fasta	Monkeypoxvirus	197195
265	KF938575.1__Human_adenovirus_21a_isolate_LRTI-4,_complete_genome.fasta	Human_adenovirus	35376	ON880543.1__Monkeypox_virus_isolate_MpxV_human_CAN_UN-NML-3357_2022,_complete_genome.fasta	Monkeypoxvirus	197193
266	KF951595.1__Human_adenovirus_C_strain_DD28,_complete_genome.fasta	Human_adenovirus	35775	ON880545.1__Monkeypox_virus_isolate_MpxV_human_CAN_UN-NML-3366_2022,_complete_genome.fasta	Monkeypoxvirus	197195
267	KJ145795.1__Human_papillomavirus_type_72b,_complete_genome.fasta	Human_papillomavirus	8098	ON880546.1__Monkeypox_virus_isolate_MpxV_human_CAN_UN-NML-3368_2022,_complete_genome.fasta	Monkeypoxvirus	197195
268	KJ361946.1__Human_herpesvirus_5_strain_2CEN2,_complete_genome.fasta	Human_herpesvirus	235360	ON880547.1__Monkeypox_virus_isolate_MpxV_human_CAN_UN-NML-3441_2022,_complete_genome.fasta	Monkeypoxvirus	197194
269	KJ361947.1__Human_herpesvirus_5_strain_2CEN5,_complete_genome.fasta	Human_herpesvirus	235567	ON880548.1__Monkeypox_virus_isolate_MpxV_human_CAN_UN-NML-3448_2022,_complete_genome.fasta	Monkeypoxvirus	197195
270	KJ361948.1__Human_herpesvirus_5_strain_2CEN15,_complete_genome.fasta	Human_herpesvirus	234949	ON880549.1__Monkeypox_virus_isolate_MpxV_human_CAN_UN-NML-3450_2022,_complete_genome.fasta	Monkeypoxvirus	197198
271	KJ361949.1__Human_herpesvirus_5_strain_2CEN30,_complete_genome.fasta	Human_herpesvirus	236168	ON918611.1__Monkeypox_virus_isolate_NICD-SVPL223,_complete_genome.fasta	Monkeypoxvirus	197213
272	KJ361951.1__Human_herpesvirus_5_strain_HAN21,_complete_genome.fasta	Human_herpesvirus	235834	ON918656.1__Monkeypox_virus_isolate_MPXV_human_Taiwan_110-231642_2022,_complete_genome.fasta	Monkeypoxvirus	197315
273	KJ361954.1__Human_herpesvirus_5_strain_HAN32,_complete_genome.fasta	Human_herpesvirus	235458	ON927248.1__Monkeypox_virus_isolate_NICD-SVPL232,_complete_genome.fasta	Monkeypoxvirus	197126
274	KJ361956.1__Human_herpesvirus_5_strain_HAN36,_complete_genome.fasta	Human_herpesvirus	234844	ON954773.1__Monkeypox_virus_isolate_MPXV_USA_2022_CA002,_complete_genome.fasta	Monkeypoxvirus	197767
275	KJ361958.1__Human_herpesvirus_5_strain_HAN40,_complete_genome.fasta	Human_herpesvirus	235763	ON959131.1__Monkeypox_virus_isolate_MPXV_USA_2022_IL001,_complete_genome.fasta	Monkeypoxvirus	197742
276	KJ361961.1__Human_herpesvirus_5_strain_PAV5,_complete_genome.fasta	Human_herpesvirus	235485	ON959132.1__Monkeypox_virus_isolate_MPXV_USA_2022_IL003,_complete_genome.fasta	Monkeypoxvirus	197758
277	KJ361965.1__Human_herpesvirus_5_strain_PAV11,_complete_genome.fasta	Human_herpesvirus	236310	ON959133.1__Monkeypox_virus_isolate_MPXV_USA_2022_NY002,_complete_genome.fasta	Monkeypoxvirus	197771
278	KJ361967.1__Human_herpesvirus_5_strain_PAV23,_complete_genome.fasta	Human_herpesvirus	235700	ON959134.1__Monkeypox_virus_isolate_MPXV_USA_2022_NY003,_complete_genome.fasta	Monkeypoxvirus	197742
279	KJ364586.1__Human_adenovirus_21_strain_NHRC_10030,_complete_genome.fasta	Human_adenovirus	35379	ON959135.1__Monkeypox_virus_isolate_MPXV_USA_2022_NY004,_complete_genome.fasta	Monkeypoxvirus	197764
280	KJ364591.1__Human_adenovirus_21_strain_VRDL_T87-0342,_complete_genome.fasta	Human_adenovirus	35387	ON959136.1__Monkeypox_virus_isolate_MPXV_USA_2022_NY005,_complete_genome.fasta	Monkeypoxvirus	197794
281	KJ627438.1__Cyprinid_herpesvirus_3_strain_KHV-GZ11,_complete_genome.fasta	Cyprinid_herpesvirus	295119	ON959143.1__Monkeypox_virus_isolate_MPX-96_Finland_2022,_complete_genome.fasta	Monkeypoxvirus	197195
282	KJ641722.1__Bat_circovirus_isolate_BtMf-CV_HeN2013,_complete_genome.fasta	Bat_circovirus	1643	ON960057.1__Human_alphaherpesvirus_1_strain_HSV1-San-Francisco-USA-1979-DAB1,_complete_genome.fasta	Human_alphaherpesvirus	151117
283	KJ642615.1__Monkeypox_virus_strain_W-Nigeria,_complete_genome.fasta	Monkeypoxvirus	197792	ON983160.1__Monkeypox_virus_isolate_MpxV_human_CAN_UN-NML-3393_2022,_complete_genome.fasta	Monkeypoxvirus	197189
284	KJ642616.1__Monkeypox_virus_strain_PCH,_complete_genome.fasta	Monkeypoxvirus	198741	ON983162.1__Monkeypox_virus_isolate_MpxV_human_CAN_UN-NML-3531_2022,_complete_genome.fasta	Monkeypoxvirus	197194
285	KJ642617.1__Monkeypox_virus_strain_Nigeria-SE-1971,_complete_genome.fasta	Monkeypoxvirus	197551	ON983163.1__Monkeypox_virus_isolate_MpxV_human_CAN_UN-NML-3532_2022,_complete_genome.fasta	Monkeypoxvirus	197195
286	KJ847330.1__Human_herpesvirus_1_isolate_HSV-1_0116209_India_2011,_complete_genome.fasta	Human_herpesvirus	151024	ON983166.1__Monkeypox_virus_isolate_MpxV_human_CAN_UN-NML-3702_2022,_complete_genome.fasta	Monkeypoxvirus	197192
287	KJ872540.1__Human_herpesvirus_5_strain_PAV18,_complete_genome.fasta	Human_herpesvirus	234739	ON983167.1__Monkeypox_virus_isolate_MpxV_human_CAN_UN-NML-3725_2022,_complete_genome.fasta	Monkeypoxvirus	197195
288	KM200722.1__Cyprinid_herpesvirus_2_strain_SY-C1,_complete_genome.fasta	Cyprinid_herpesvirus	289365	ON983168.1__Monkeypox_virus_isolate_MPxV_Prague_001_2022_flye_medaka,_complete_genome.fasta	Monkeypoxvirus	194916
289	KM516906.1__Rocahepevirus_ratti_strain_LA-B350,_complete_genome.fasta	Rocahepevirus	6959	OP013004.1__Monkeypox_virus_isolate_MpxV_human_CAN_UN-NML-3518_2022,_complete_genome.fasta	Monkeypoxvirus	197195
290	KP343683.1__Cyprinid_herpesvirus_3_isolate_FL_BAC_revertant_ORF136_Luc,_complete_genome.fasta	Cyprinid_herpesvirus	297726	OP013005.1__Monkeypox_virus_isolate_MpxV_human_CAN_UN-NML-3519_2022,_complete_genome.fasta	Monkeypoxvirus	197195
291	KP343684.1__Cyprinid_herpesvirus_3_isolate_FL_BAC_revertant_ORF56-57_Del_ORF136_Luc,_complete_genome.fasta	Cyprinid_herpesvirus	294978	OP013006.1__Monkeypox_virus_isolate_MpxV_human_CAN_UN-NML-3542_2022,_complete_genome.fasta	Monkeypoxvirus	197198
292	KP745633.1__Human_herpesvirus_5_strain_BE_45_2011,_complete_genome.fasta	Human_herpesvirus	235352	OP013007.1__Monkeypox_virus_isolate_MpxV_human_CAN_UN-NML-3549_2022,_complete_genome.fasta	Monkeypoxvirus	197197
293	KP745635.1__Human_herpesvirus_5_strain_BE_5_2012,_complete_genome.fasta	Human_herpesvirus	235184	OP013008.1__Monkeypox_virus_isolate_MpxV_human_CAN_UN-NML-3582_2022,_complete_genome.fasta	Monkeypoxvirus	197195
294	KP745642.1__Human_herpesvirus_5_strain_CZ_1_2012,_complete_genome.fasta	Human_herpesvirus	235030	OP013009.1__Monkeypox_virus_isolate_MpxV_human_CAN_UN-NML-3595_2022,_complete_genome.fasta	Monkeypoxvirus	197195
295	KP745643.1__Human_herpesvirus_5_strain_CZ_2_2012,_complete_genome.fasta	Human_herpesvirus	235226	OP013010.1__Monkeypox_virus_isolate_MpxV_human_CAN_UN-NML-3607_2022,_complete_genome.fasta	Monkeypoxvirus	197195
296	KP745644.1__Human_herpesvirus_5_strain_BE_31_2010,_complete_genome.fasta	Human_herpesvirus	236028	OP013011.1__Monkeypox_virus_isolate_MpxV_human_CAN_UN-NML-3611_2022,_complete_genome.fasta	Monkeypoxvirus	197193
297	KP745646.1__Human_herpesvirus_5_strain_BE_8_2012,_complete_genome.fasta	Human_herpesvirus	235889	OP013013.1__Monkeypox_virus_isolate_MpxV_human_CAN_UN-NML-3658_2022,_complete_genome.fasta	Monkeypoxvirus	197195
298	KP745647.1__Human_herpesvirus_5_strain_BE_18_2010,_complete_genome.fasta	Human_herpesvirus	235871	OP013014.1__Monkeypox_virus_isolate_MpxV_human_CAN_UN-NML-3672_2022,_complete_genome.fasta	Monkeypoxvirus	197195
299	KP745649.1__Human_herpesvirus_5_strain_BE_10_2012,_complete_genome.fasta	Human_herpesvirus	234754	OP013015.1__Monkeypox_virus_isolate_MpxV_human_CAN_UN-NML-3674_2022,_complete_genome.fasta	Monkeypoxvirus	197195
300	KP745652.1__Human_herpesvirus_5_strain_BE_2_2011,_complete_genome.fasta	Human_herpesvirus	235810	OP022170.1__Monkeypox_virus_isolate_MPXV_UK_2022_5,_complete_genome.fasta	Monkeypoxvirus	197205
301	KP745653.1__Human_herpesvirus_5_strain_BE_22_2011,_complete_genome.fasta	Human_herpesvirus	235612	OP055806.1__Monkeypox_virus_isolate_MpxV_human_USA_WA-UW-079141_2022,_complete_genome.fasta	Monkeypoxvirus	197176
302	KP745663.1__Human_herpesvirus_5_strain_BE_5_2010,_complete_genome.fasta	Human_herpesvirus	236345	OP120937.1__Monkeypox_virus_isolate_MP01CHUAC,_complete_genome.fasta	Monkeypoxvirus	197205
303	KP745665.1__Human_herpesvirus_5_strain_BE_16_2012,_complete_genome.fasta	Human_herpesvirus	235910	OP120938.1__Monkeypox_virus_isolate_MP03CHUAC,_complete_genome.fasta	Monkeypoxvirus	197205
304	KP745670.1__Human_herpesvirus_5_strain_BE_30_2011,_complete_genome.fasta	Human_herpesvirus	235350	OP150923.1__Monkeypox_virus_isolate_MPXV_USA_2022_CA007,_complete_genome.fasta	Monkeypoxvirus	197749
305	KP745672.1__Human_herpesvirus_5_strain_BE_29_2011,_complete_genome.fasta	Human_herpesvirus	236364	OP150924.1__Monkeypox_virus_isolate_MPXV_USA_2022_CA006,_complete_genome.fasta	Monkeypoxvirus	197776
306	KP745679.1__Human_herpesvirus_5_strain_BE_24_2010,_complete_genome.fasta	Human_herpesvirus	235744	OP150925.1__Monkeypox_virus_isolate_MPXV_USA_2022_GA001,_complete_genome.fasta	Monkeypoxvirus	197762
307	KP745680.1__Human_herpesvirus_5_strain_BE_11_2012,_complete_genome.fasta	Human_herpesvirus	235893	OP150926.1__Monkeypox_virus_isolate_MPXV_USA_2022_PA001,_complete_genome.fasta	Monkeypoxvirus	197692
308	KP745681.1__Human_herpesvirus_5_strain_BE_43_2011,_complete_genome.fasta	Human_herpesvirus	235100	OP150927.1__Monkeypox_virus_isolate_MPXV_USA_2022_WA001,_complete_genome.fasta	Monkeypoxvirus	197228
309	KP745683.1__Human_herpesvirus_5_strain_BE_12_2011,_complete_genome.fasta	Human_herpesvirus	235258	OP160532.1__Monkeypox_virus_isolate_hMpxV_Netherlands_NH-AUMC-0001_2022,_complete_genome.fasta	Monkeypoxvirus	197008
310	KP745690.1__Human_herpesvirus_5_strain_BE_34_2011,_complete_genome.fasta	Human_herpesvirus	235290	OP185709.1__Monkeypox_virus_isolate_MPXV_USA_2022_TX0001,_complete_genome.fasta	Monkeypoxvirus	197236
311	KP745692.1__Human_herpesvirus_5_strain_BE_3_2012,_complete_genome.fasta	Human_herpesvirus	236051	OP185711.1__Monkeypox_virus_isolate_MPXV_USA_2022_NY0006,_complete_genome.fasta	Monkeypoxvirus	197189
312	KP745697.1__Human_herpesvirus_5_strain_BE_23_2010,_complete_genome.fasta	Human_herpesvirus	236066	OP185713.1__Monkeypox_virus_isolate_MPXV_USA_2022_FL0004,_complete_genome.fasta	Monkeypoxvirus	197315
313	KP745699.1__Human_herpesvirus_5_strain_BE_1_2012,_complete_genome.fasta	Human_herpesvirus	235150	OP185714.1__Monkeypox_virus_isolate_MPXV_USA_2022_CO0003,_complete_genome.fasta	Monkeypoxvirus	197235
314	KP745700.1__Human_herpesvirus_5_strain_BE_4_2011,_complete_genome.fasta	Human_herpesvirus	235808	OP185715.1__Monkeypox_virus_isolate_MPXV_USA_2022_CO0002,_complete_genome.fasta	Monkeypoxvirus	197216
315	KP745701.1__Human_herpesvirus_5_strain_BE_6_2010,_complete_genome.fasta	Human_herpesvirus	235329	OP185717.1__Monkeypox_virus_isolate_MPXV_USA_2022_AZ0001,_complete_genome.fasta	Monkeypoxvirus	197302
316	KP745716.1__Human_herpesvirus_5_strain_BE_16_2010,_complete_genome.fasta	Human_herpesvirus	235366	OP204840.1__Monkeypox_virus_isolate_PatientMPXV,_complete_genome.fasta	Monkeypoxvirus	197601
317	KP745719.1__Human_herpesvirus_5_strain_BE_26_2010,_complete_genome.fasta	Human_herpesvirus	235908	OP205067.1__Monkeypox_virus_isolate_MPXV_UK_2022_9000061,_complete_genome.fasta	Monkeypoxvirus	197207
318	KP745726.1__Human_herpesvirus_5_strain_BE_30_2010,_complete_genome.fasta	Human_herpesvirus	235642	OP205068.1__Monkeypox_virus_isolate_MPXV_UK_2022_9000062,_complete_genome.fasta	Monkeypoxvirus	197207
319	KP745727.1__Human_herpesvirus_5_strain_BE_17_2010,_complete_genome.fasta	Human_herpesvirus	235836	OP205069.1__Monkeypox_virus_isolate_MPXV_UK_2022_9000063,_complete_genome.fasta	Monkeypoxvirus	197207
320	KR534196.1__Human_herpesvirus_5_strain_JER847,_complete_genome.fasta	Human_herpesvirus	235713	OP205070.1__Monkeypox_virus_isolate_MPXV_UK_2022_9000064,_complete_genome.fasta	Monkeypoxvirus	197205
321	KR534200.1__Human_herpesvirus_5_strain_JER1289,_complete_genome.fasta	Human_herpesvirus	235841	OP205071.1__Monkeypox_virus_isolate_MPXV_UK_2022_9000065,_complete_genome.fasta	Monkeypoxvirus	197202
322	KR534205.1__Human_herpesvirus_5_strain_JER4035,_complete_genome.fasta	Human_herpesvirus	235314	OP205072.1__Monkeypox_virus_isolate_MPXV_UK_2022_9000066,_complete_genome.fasta	Monkeypoxvirus	197179
323	KR534211.1__Human_herpesvirus_5_strain_JER5409,_complete_genome.fasta	Human_herpesvirus	235943	OP205073.1__Monkeypox_virus_isolate_MPXV_UK_2022_9000067,_complete_genome.fasta	Monkeypoxvirus	197209
324	KR699642.1__Human_mastadenovirus_C_strain_CBJ113,_complete_genome.fasta	Human_mastadenovirus	35926	OP205074.1__Monkeypox_virus_isolate_MPXV_UK_2022_9000068,_complete_genome.fasta	Monkeypoxvirus	197205
325	KT387800.1__Cyprinid_herpesvirus_2_strain_SY,_complete_genome.fasta	Cyprinid_herpesvirus	290455	OP205075.1__Monkeypox_virus_isolate_MPXV_UK_2022_9000069,_complete_genome.fasta	Monkeypoxvirus	197205
326	KT726945.2__Human_betaherpesvirus_5_strain_NL_Rot6_Nasal_2012,_complete_genome.fasta	Human_betaherpesvirus	234696	OP205076.1__Monkeypox_virus_isolate_MPXV_UK_2022_9000070,_complete_genome.fasta	Monkeypoxvirus	197205
327	KT726947.2__Human_betaherpesvirus_5_strain_UK_Lon1_Blood_2013,_complete_genome.fasta	Human_betaherpesvirus	235143	OP205078.1__Monkeypox_virus_isolate_MPXV_UK_2022_9000072,_complete_genome.fasta	Monkeypoxvirus	197205
328	KT726949.2__Human_betaherpesvirus_5_strain_UK_Lon6_Urine_2011,_complete_genome.fasta	Human_betaherpesvirus	235199	OP205079.1__Monkeypox_virus_isolate_MPXV_UK_2022_9000074,_complete_genome.fasta	Monkeypoxvirus	197205
329	KT887224.1__Human_alphaherpesvirus_1_isolate_KOS_1.1,_complete_genome.fasta	Human_alphaherpesvirus	151794	OP205080.1__Monkeypox_virus_isolate_MPXV_UK_2022_9000076,_complete_genome.fasta	Monkeypoxvirus	197175
330	KT899744.1__Human_alphaherpesvirus_1_isolate_KOS,_complete_genome.fasta	Human_alphaherpesvirus	151974	OP205084.1__Monkeypox_virus_isolate_MPXV_UK_2022_9000093,_complete_genome.fasta	Monkeypoxvirus	197179
331	KT959235.1__Human_betaherpesvirus_5_strain_DB,_complete_genome.fasta	Human_betaherpesvirus	235512	OP205086.1__Monkeypox_virus_isolate_MPXV_UK_2022_9000097,_complete_genome.fasta	Monkeypoxvirus	197203
332	KT970441.1__Human_mastadenovirus_B_strain_HAdV-B_USA_CHOP2146-10810_2013_[P11H11F7],_complete_genome.fasta	Human_mastadenovirus	34798	OP205089.1__Monkeypox_virus_isolate_MPXV_UK_2022_9000101,_complete_genome.fasta	Monkeypoxvirus	197205
333	KU053931.1__Human_papillomavirus_type_16_isolate_IARC903812,_complete_genome.fasta	Human_papillomavirus	7909	OP205090.1__Monkeypox_virus_isolate_MPXV_UK_2022_9000102,_complete_genome.fasta	Monkeypoxvirus	197205
334	KU053932.1__Human_papillomavirus_type_16_isolate_IARC311502,_complete_genome.fasta	Human_papillomavirus	7909	OP205091.1__Monkeypox_virus_isolate_MPXV_UK_2022_9000103,_complete_genome.fasta	Monkeypoxvirus	197205
335	KU550088.1__Human_betaherpesvirus_5_strain_NAN2LA,_complete_genome.fasta	Human_betaherpesvirus	234396	OP205092.1__Monkeypox_virus_isolate_MPXV_UK_2022_9000104,_complete_genome.fasta	Monkeypoxvirus	197207
336	KU744555.1__Gallid_alphaherpesvirus_2_isolate_J-1,_complete_genome.fasta	Gallid_alphaherpesvirus	176118	OP205093.1__Monkeypox_virus_isolate_MPXV_UK_2022_9000105,_complete_genome.fasta	Monkeypoxvirus	197205
337	KU744557.1__Gallid_alphaherpesvirus_2_isolate_LTS,_complete_genome.fasta	Gallid_alphaherpesvirus	176023	OP205094.1__Monkeypox_virus_isolate_MPXV_UK_2022_9000106,_complete_genome.fasta	Monkeypoxvirus	197209
338	KU744558.1__Gallid_alphaherpesvirus_2_isolate_WC_1203,_complete_genome.fasta	Gallid_alphaherpesvirus	176057	OP205096.1__Monkeypox_virus_isolate_MPXV_UK_2022_9000108,_complete_genome.fasta	Monkeypoxvirus	197207
339	KU744559.1__Gallid_alphaherpesvirus_2_isolate_JL_1404,_complete_genome.fasta	Gallid_alphaherpesvirus	176083	OP205097.1__Monkeypox_virus_isolate_MPXV_UK_2022_9000130,_complete_genome.fasta	Monkeypoxvirus	197205
340	KU744561.1__Gallid_alphaherpesvirus_2_isolate_HS_1412,_complete_genome.fasta	Gallid_alphaherpesvirus	175532	OP205098.1__Monkeypox_virus_isolate_MPXV_UK_2022_9000131,_complete_genome.fasta	Monkeypoxvirus	197205
341	KU926312.1__Human_alphaherpesvirus_3_strain_MAV06_isolate_Suduvax_Lot_No._08-027_clone_SuduvaxI,_complete_genome.fasta	Human_alphaherpesvirus	124767	OP205100.1__Monkeypox_virus_isolate_MPXV_UK_2022_9000134,_complete_genome.fasta	Monkeypoxvirus	197205
342	KU926313.1__Human_alphaherpesvirus_3_strain_vOka_isolate_Varilrix_Lot_No._A70CB482A_clone_VarilrixI,_complete_genome.fasta	Human_alphaherpesvirus	124825	OP205101.1__Monkeypox_virus_isolate_MPXV_UK_2022_9000136,_complete_genome.fasta	Monkeypoxvirus	197205
343	KU926318.1__Human_alphaherpesvirus_3_strain_YC01_clone_YC01p110,_complete_genome.fasta	Human_alphaherpesvirus	125120	OP205102.1__Monkeypox_virus_isolate_MPXV_UK_2022_9000137,_complete_genome.fasta	Monkeypoxvirus	197205
344	KX101021.1__Human_betaherpesvirus_5_strain_Toledo_Towne_Chimera_1,_complete_genome.fasta	Human_betaherpesvirus	235882	OP205103.1__Monkeypox_virus_isolate_MPXV_UK_2022_9000138,_complete_genome.fasta	Monkeypoxvirus	197189
345	KX101023.1__Human_betaherpesvirus_5_strain_Toledo_Towne_Chimera_3,_complete_genome.fasta	Human_betaherpesvirus	235354	OP205104.1__Monkeypox_virus_isolate_MPXV_UK_2022_9000140,_complete_genome.fasta	Monkeypoxvirus	197205
346	KX101024.1__Human_betaherpesvirus_5_strain_Toledo_Towne_Chimera_4,_complete_genome.fasta	Human_betaherpesvirus	236269	OP205105.1__Monkeypox_virus_isolate_MPXV_UK_2022_9000142,_complete_genome.fasta	Monkeypoxvirus	197199
347	KX290013.1___Gallid_alphaherpesvirus_2_isolate_LCY,_complete_genome.fasta	Gallid_alphaherpesvirus	175319	OP205106.1__Monkeypox_virus_isolate_MPXV_UK_2022_9000143,_complete_genome.fasta	Monkeypoxvirus	197169
348	KX290014.1___Gallid_alphaherpesvirus_2_isolate_p5,_complete_genome.fasta	Gallid_alphaherpesvirus	177524	OP205109.1__Monkeypox_virus_isolate_MPXV_UK_2022_9000146,_complete_genome.fasta	Monkeypoxvirus	197205
349	KX290015.1___Gallid_alphaherpesvirus_2_isolate_p75,_complete_genome.fasta	Gallid_alphaherpesvirus	175324	OP205111.1__Monkeypox_virus_isolate_MPXV_UK_2022_9000148,_complete_genome.fasta	Monkeypoxvirus	197205
350	KX290016.1___Gallid_alphaherpesvirus_2_isolate_p110,_complete_genome.fasta	Gallid_alphaherpesvirus	175335	OP205112.1__Monkeypox_virus_isolate_MPXV_UK_2022_9000149,_complete_genome.fasta	Monkeypoxvirus	197167
351	KX384951.1__Human_adenovirus_E4_strain_ZG_Indio_California_USA_1995,_complete_genome.fasta	Human_adenovirus	35967	OP205113.1__Monkeypox_virus_isolate_MPXV_UK_2022_9000150,_complete_genome.fasta	Monkeypoxvirus	197205
352	KX384958.1__Human_adenovirus_B3_strain_T382_Ft_Jackson_South_Carolina_USA_2002,_complete_genome.fasta	Human_adenovirus	35250	OP205115.1__Monkeypox_virus_isolate_MPXV_UK_2022_9000157,_complete_genome.fasta	Monkeypoxvirus	197205
353	KX384959.1__Human_adenovirus_2_strain_T215_Ft_Jackson_South_Carolina_USA_2002,_complete_genome.fasta	Human_adenovirus	35868	OP205116.1__Monkeypox_virus_isolate_MPXV_UK_2022_9000158,_complete_genome.fasta	Monkeypoxvirus	197205
354	KX424525.1__Human_alphaherpesvirus_1_isolate_ZW6,_complete_genome.fasta	Human_alphaherpesvirus	152090	OP205118.1__Monkeypox_virus_isolate_MPXV_UK_2022_9000160,_complete_genome.fasta	Monkeypoxvirus	197205
355	KX494979.1__Human_adenovirus_55_strain_AFMC_16-0011,_complete_genome.fasta	Human_adenovirus	34776	OP205119.1__Monkeypox_virus_isolate_MPXV_UK_2022_9000161,_complete_genome.fasta	Monkeypoxvirus	197205
356	KX544832.1__Human_betaherpesvirus_5_isolate_SUB_24,_complete_genome.fasta	Human_betaherpesvirus	235534	OP205120.1__Monkeypox_virus_isolate_MPXV_UK_2022_9000162,_complete_genome.fasta	Monkeypoxvirus	197181
357	KX544833.1__Human_betaherpesvirus_5_isolate_VR3908,_complete_genome.fasta	Human_betaherpesvirus	234711	OP205121.1__Monkeypox_virus_isolate_MPXV_UK_2022_9000164,_complete_genome.fasta	Monkeypoxvirus	197205
358	KX544837.1__Human_betaherpesvirus_5_isolate_VR5235,_complete_genome.fasta	Human_betaherpesvirus	235666	OP205122.1__Monkeypox_virus_isolate_MPXV_UK_2022_9000165,_complete_genome.fasta	Monkeypoxvirus	197205
359	KX544839.1__Human_betaherpesvirus_5_isolate_TB40-E_UNC,_complete_genome.fasta	Human_betaherpesvirus	228992	OP205123.1__Monkeypox_virus_isolate_MPXV_UK_2022_9000167,_complete_genome.fasta	Monkeypoxvirus	197205
360	KX756987.1__Bat_circovirus_isolate_Acheng1,_complete_genome.fasta	Bat_circovirus	2117	OP205124.1__Monkeypox_virus_isolate_MPXV_UK_2022_9000173,_complete_genome.fasta	Monkeypoxvirus	197205
361	KX756988.1__Bat_circovirus_isolate_Acheng3,_complete_genome.fasta	Bat_circovirus	2122	OP205125.1__Monkeypox_virus_isolate_MPXV_UK_2022_9000175,_complete_genome.fasta	Monkeypoxvirus	197205
362	KX756989.1__Bat_circovirus_isolate_Acheng10,_complete_genome.fasta	Bat_circovirus	2114	OP205126.1__Monkeypox_virus_isolate_MPXV_UK_2022_9000177,_complete_genome.fasta	Monkeypoxvirus	197205
363	KX756990.1__Bat_circovirus_isolate_Acheng14,_complete_genome.fasta	Bat_circovirus	2115	OP205127.1__Monkeypox_virus_isolate_MPXV_UK_2022_9000178,_complete_genome.fasta	Monkeypoxvirus	197205
364	KX756991.1__Bat_circovirus_isolate_Acheng27,_complete_genome.fasta	Bat_circovirus	2120	OP205130.1__Monkeypox_virus_isolate_MPXV_UK_2022_9000185,_complete_genome.fasta	Monkeypoxvirus	197205
365	KX756992.1__Bat_circovirus_isolate_Acheng8,_complete_genome.fasta	Bat_circovirus	2117	OP205132.1__Monkeypox_virus_isolate_MPXV_UK_2022_9000187,_complete_genome.fasta	Monkeypoxvirus	197205
366	KX756993.1__Bat_circovirus_isolate_Daqing7,_complete_genome.fasta	Bat_circovirus	2114	OP205133.1__Monkeypox_virus_isolate_MPXV_UK_2022_9000188,_complete_genome.fasta	Monkeypoxvirus	197205
367	KX756994.1__Bat_circovirus_isolate_Daqing3,_complete_genome.fasta	Bat_circovirus	2113	OP205134.1__Monkeypox_virus_isolate_MPXV_UK_2022_9000189,_complete_genome.fasta	Monkeypoxvirus	197205
368	KX868289.2__Human_adenovirus_12_isolate_GyK010,_complete_genome.fasta	Human_adenovirus	33676	OP205135.1__Monkeypox_virus_isolate_MPXV_UK_2022_9000190,_complete_genome.fasta	Monkeypoxvirus	197207
369	KX868466.2__Human_adenovirus_5_isolate_GyK193,_complete_genome.fasta	Human_adenovirus	35918	OP205136.1__Monkeypox_virus_isolate_MPXV_UK_2022_9000191,_complete_genome.fasta	Monkeypoxvirus	197207
370	KX868523.2__Human_adenovirus_41_isolate_GyK253,_complete_genome.fasta	Human_adenovirus	34184	OP205137.1__Monkeypox_virus_isolate_MPXV_UK_2022_9000192,_complete_genome.fasta	Monkeypoxvirus	197205
371	KY002200.1__Human_betaherpesvirus_5_transgenic_strain_Toledo_RNA2.7_deletion_mutant,_complete_genome.fasta	Human_betaherpesvirus	233779	OP225960.1__Monkeypox_virus_isolate_MPXV_USA_2022_NY0013,_complete_genome.fasta	Monkeypoxvirus	197152
372	KY002201.1__Human_betaherpesvirus_5_strain_Toledo_variant,_complete_genome.fasta	Human_betaherpesvirus	235681	OP225962.1__Monkeypox_virus_isolate_MPXV_USA_2022_IL0020,_complete_genome.fasta	Monkeypoxvirus	197151
373	KY040275.1__Molluscum_contagiosum_virus_subtype_1_isolate_Madrid_2016_3,_complete_genome.fasta	Molluscum_contagiosumvirus	188253	OP225963.1__Monkeypox_virus_isolate_MPXV_USA_2022_CO0006,_complete_genome.fasta	Monkeypoxvirus	197155
374	KY040276.1__Molluscum_contagiosum_virus_subtype_1_isolate_Madrid_2016_6,_complete_genome.fasta	Molluscum_contagiosumvirus	189098	OP225964.1__Monkeypox_virus_isolate_MPXV_USA_2022_IL0024,_complete_genome.fasta	Monkeypoxvirus	197176
375	KY040277.1__Molluscum_contagiosum_virus_subtype_1_isolate_Madrid_2016_7,_complete_genome.fasta	Molluscum_contagiosumvirus	188458	OP225965.1__Monkeypox_virus_isolate_MPXV_USA_2022_FL0012,_complete_genome.fasta	Monkeypoxvirus	197147
376	KY123651.1__Human_betaherpesvirus_5_strain_HANRTR4,_complete_genome.fasta	Human_betaherpesvirus	235329	OP225966.1__Monkeypox_virus_isolate_MPXV_USA_2022_IL0023,_complete_genome.fasta	Monkeypoxvirus	197147
377	KY215944.1__Bovine_alphaherpesvirus_1_isolate_216_II,_complete_genome.fasta	Bovine_alphaherpesvirus	135301	OP225968.1__Monkeypox_virus_isolate_MPXV_USA_2022_DC0005,_complete_genome.fasta	Monkeypoxvirus	197140
378	KY307857.1__Human_adenovirus_21a_isolate_LRTI-7,_complete_genome.fasta	Human_adenovirus	35372	OP225969.1__Monkeypox_virus_isolate_MPXV_USA_2022_IL0025,_complete_genome.fasta	Monkeypoxvirus	197143
379	KY307858.1__Human_adenovirus_21a_isolate_LRTI-8,_complete_genome.fasta	Human_adenovirus	35368	OP297402.1__Lumpy_skin_disease_virus_isolate_LSDV-WB_IND_19,_complete_genome.fasta	Lumpy_skin_diseasevirus	150969
380	KY307859.1__Human_adenovirus_21a_isolate_LRTI-9,_complete_genome.fasta	Human_adenovirus	35372	OP297866.1__Human_alphaherpesvirus_1_strain_HSV1-v71_d395_cu_gen_les,_complete_genome.fasta	Human_alphaherpesvirus	151281
381	KY307860.1__Human_adenovirus_21a_isolate_Sibu-97,_complete_genome.fasta	Human_adenovirus	35379	OP297882.1__Human_alphaherpesvirus_1_strain_HSV1-v76_d266_cu_gen_les,_complete_genome.fasta	Human_alphaherpesvirus	150499
382	KY316160.1__Human_adenovirus_41_isolate_SH_2015_D16,_complete_genome.fasta	Human_adenovirus	34169	OP297884.1__Human_alphaherpesvirus_1_strain_HSV1-v57_d3_cu_gen_les,_complete_genome.fasta	Human_alphaherpesvirus	156387
383	KY316161.1__Human_adenovirus_41_isolate_SH_2015_D187,_complete_genome.fasta	Human_adenovirus	34198	OP297885.1__Human_alphaherpesvirus_1_strain_HSV1-v67_d346_cu_gen_les,_complete_genome.fasta	Human_alphaherpesvirus	149990
384	KY316162.1__Human_adenovirus_41_isolate_SH_2015_D240,_complete_genome.fasta	Human_adenovirus	34165	OP303778.1__Monkeypox_virus_isolate_MPXV_USA_2022_FL0015,_complete_genome.fasta	Monkeypoxvirus	197172
385	KY316163.1__Human_adenovirus_41_isolate_SH_2015_D363,_complete_genome.fasta	Human_adenovirus	34175	OP303779.1__Monkeypox_virus_isolate_MPXV_USA_2022_FL0016,_complete_genome.fasta	Monkeypoxvirus	197161
386	KY316164.1__Human_adenovirus_41_isolate_SH_2015_D381,_complete_genome.fasta	Human_adenovirus	34184	OP303780.1__Monkeypox_virus_isolate_MPXV_USA_2022_FL0017,_complete_genome.fasta	Monkeypoxvirus	197133
387	KY471318.1__Human_adenovirus_55_strain_AFMC_16-0007,_complete_genome.fasta	Human_adenovirus	34776	OP303781.1__Monkeypox_virus_isolate_MPXV_USA_2022_FL0018,_complete_genome.fasta	Monkeypoxvirus	197127
388	KY471322.1__Human_adenovirus_55_strain_AFMC_16-0035,_complete_genome.fasta	Human_adenovirus	34776	OP303782.1__Monkeypox_virus_isolate_MPXV_USA_2022_IL0027,_complete_genome.fasta	Monkeypoxvirus	197153
389	KY490064.1__Human_betaherpesvirus_5_strain_PRA2,_complete_genome.fasta	Human_betaherpesvirus	234791	OP303783.1__Monkeypox_virus_isolate_MPXV_USA_2022_IL0028,_complete_genome.fasta	Monkeypoxvirus	197150
390	KY490067.1__Human_betaherpesvirus_5_strain_PRA5,_complete_genome.fasta	Human_betaherpesvirus	234989	OP303784.1__Monkeypox_virus_isolate_MPXV_USA_2022_IL0034,_complete_genome.fasta	Monkeypoxvirus	197138
391	KY490069.1__Human_betaherpesvirus_5_strain_PRA7,_complete_genome.fasta	Human_betaherpesvirus	236373	OP303785.1__Monkeypox_virus_isolate_MPXV_USA_2022_IL0042,_complete_genome.fasta	Monkeypoxvirus	197122
392	KY490077.1__Human_betaherpesvirus_5_strain_HANRTR9,_complete_genome.fasta	Human_betaherpesvirus	235175	OP303786.1__Monkeypox_virus_isolate_MPXV_USA_2022_IL0040,_complete_genome.fasta	Monkeypoxvirus	197144
393	KY490078.1__Human_betaherpesvirus_5_strain_HANRTR10,_complete_genome.fasta	Human_betaherpesvirus	234360	OP303787.1__Monkeypox_virus_isolate_MPXV_USA_2022_TX0007,_complete_genome.fasta	Monkeypoxvirus	197123
394	KY490079.1__Human_betaherpesvirus_5_strain_HANSCTR1A,_complete_genome.fasta	Human_betaherpesvirus	235579	OP303788.1__Monkeypox_virus_isolate_MPXV_USA_2022_KY0001,_complete_genome.fasta	Monkeypoxvirus	197125
395	KY490080.1__Human_betaherpesvirus_5_strain_HANSCTR1B,_complete_genome.fasta	Human_betaherpesvirus	235688	OP303789.1__Monkeypox_virus_isolate_MPXV_USA_2022_NY0014,_complete_genome.fasta	Monkeypoxvirus	197154
396	KY490084.1__Human_betaherpesvirus_5_strain_HANSCTR10,_complete_genome.fasta	Human_betaherpesvirus	235018	OP303790.1__Monkeypox_virus_isolate_MPXV_USA_2022_IL0044,_complete_genome.fasta	Monkeypoxvirus	197147
397	KY490085.1__Human_betaherpesvirus_5_strain_HANSCTR11A,_complete_genome.fasta	Human_betaherpesvirus	235632	OP303791.1__Monkeypox_virus_isolate_MPXV_USA_2022_NE0001,_complete_genome.fasta	Monkeypoxvirus	197172
398	KY490086.1__Human_betaherpesvirus_5_strain_HANSCTR11B,_complete_genome.fasta	Human_betaherpesvirus	234962	OP303792.1__Monkeypox_virus_isolate_MPXV_USA_2022_NE0002,_complete_genome.fasta	Monkeypoxvirus	197120
399	KY490088.1__Human_betaherpesvirus_5_strain_HANSCTR13,_complete_genome.fasta	Human_betaherpesvirus	235403	OP303793.1__Monkeypox_virus_isolate_MPXV_USA_2022_NY0020,_complete_genome.fasta	Monkeypoxvirus	197131
400	KY549171.1__Human_papillomavirus_type_16_isolate_1127291NP,_complete_genome.fasta	Human_papillomavirus	7908	OP303794.1__Monkeypox_virus_isolate_MPXV_USA_2022_NY0023,_complete_genome.fasta	Monkeypoxvirus	197129
401	KY549203.1__Human_papillomavirus_type_16_isolate_1422568NP,_complete_genome.fasta	Human_papillomavirus	7906	OP303795.1__Monkeypox_virus_isolate_MPXV_USA_2022_OH0002,_complete_genome.fasta	Monkeypoxvirus	197148
402	KY549222.1__Human_papillomavirus_type_16_isolate_C300172R21616290(0w),_complete_genome.fasta	Human_papillomavirus	7908	OP303796.1__Monkeypox_virus_isolate_MPXV_USA_2022_NY0015,_complete_genome.fasta	Monkeypoxvirus	197139
403	KY549298.1__Human_papillomavirus_type_16_isolate_C560323R11076275(0w),_complete_genome.fasta	Human_papillomavirus	7908	OP303797.1__Monkeypox_virus_isolate_MPXV_USA_2022_VA0003,_complete_genome.fasta	Monkeypoxvirus	197151
404	KY618127.1__Mayaro_virus_strain_BeAr20290,_complete_genome.fasta	Mayarovirus	11472	OP326284.1__Monkeypox_virus_isolate_hMpxV_Germany_BE-ChVir28607_2022,_complete_genome.fasta	Monkeypoxvirus	197341
405	KY618130.1__Mayaro_virus_strain_BeAr757954,_complete_genome.fasta	Mayarovirus	11550	OP328307.1__Monkeypox_virus_isolate_MpxV_human_USA_WA-UW-083953_2022,_complete_genome.fasta	Monkeypoxvirus	197196
406	KY618132.1__Mayaro_virus_strain_BeH394885,_complete_genome.fasta	Mayarovirus	11416	OP328308.1__Monkeypox_virus_isolate_MpxV_human_USA_WA-UW-083083_2022,_complete_genome.fasta	Monkeypoxvirus	197204
407	KY618133.1__Mayaro_virus_strain_BeH473130,_complete_genome.fasta	Mayarovirus	11535	OP328309.1__Monkeypox_virus_isolate_MpxV_human_USA_WA-UW-089142_2022,_complete_genome.fasta	Monkeypoxvirus	197190
408	KY618135.1__Mayaro_virus_strain_BeH505465,_complete_genome.fasta	Mayarovirus	11612	OP328310.1__Monkeypox_virus_isolate_MpxV_human_USA_WA-UW-088725_2022,_complete_genome.fasta	Monkeypoxvirus	197192
409	KY618140.1__Mayaro_virus_strain_BeH792430,_complete_genome.fasta	Mayarovirus	11480	OP328312.1__Monkeypox_virus_isolate_MpxV_human_USA_WA-UW-087564_2022,_complete_genome.fasta	Monkeypoxvirus	197194
410	KY628972.1__Macacine_alphaherpesvirus_1_isolate_16293,_complete_genome.fasta	Macacine_alphaherpesvirus	155180	OP331334.1__Monkeypox_virus_isolate_MPXV_UK_2022_9000060,_complete_genome.fasta	Monkeypoxvirus	197205
411	KY628978.1__Macacine_alphaherpesvirus_1_isolate_31618-G,_complete_genome.fasta	Macacine_alphaherpesvirus	155425	OP331335.1__Monkeypox_virus_isolate_MPXV_UK_2022_9000155,_complete_genome.fasta	Monkeypoxvirus	197212
412	KY628981.1__Macacine_alphaherpesvirus_1_isolate_32425-G,_complete_genome.fasta	Macacine_alphaherpesvirus	155528	OP331336.1__Monkeypox_virus_isolate_MPXV_UK_2022_9000166,_complete_genome.fasta	Monkeypoxvirus	197196
413	KY628984.1__Macacine_alphaherpesvirus_1_isolate_E2490,_complete_genome.fasta	Macacine_alphaherpesvirus	156131	OP331337.1__Monkeypox_virus_isolate_MPXV_UK_2022_9000183,_complete_genome.fasta	Monkeypoxvirus	197205
414	KY922718.1__Human_alphaherpesvirus_1_isolate_HSV-R-13,_complete_genome.fasta	Human_alphaherpesvirus	151636	OP331338.1__Monkeypox_virus_isolate_MPXV_UK_2022_9000194,_complete_genome.fasta	Monkeypoxvirus	197189
415	KY922719.1__Human_alphaherpesvirus_1_isolate_HSV-N-7,_complete_genome.fasta	Human_alphaherpesvirus	151765	OP378693.1__Monkeypox_virus_isolate_MPXV_USA_2022_DC0009,_complete_genome.fasta	Monkeypoxvirus	197032
416	KY922721.1__Human_alphaherpesvirus_2_isolate_HSV2-H1227,_complete_genome.fasta	Human_alphaherpesvirus	152782	OP378694.1__Monkeypox_virus_isolate_MPXV_USA_2022_GA0006,_complete_genome.fasta	Monkeypoxvirus	197122
417	LC037955.1__Orthohepevirus_A_genomic_RNA,_complete_genome,_isolate__MNE13-227.fasta	Orthohepevirus	7258	OP378695.1__Monkeypox_virus_isolate_MPXV_USA_2022_DC0010,_complete_genome.fasta	Monkeypoxvirus	197025
418	LC057248.1__Orthohepevirus_A_genomic_RNA,_complete_genome,_strain__CF4370.fasta	Orthohepevirus	6852	OP378696.1__Monkeypox_virus_isolate_MPXV_USA_2022_DC0008,_complete_genome.fasta	Monkeypoxvirus	197028
419	LC068712.1__Human_adenovirus_6_DNA,_nearly_complete_genome,_strain__870550.fasta	Human_adenovirus	35779	OP378697.1__Monkeypox_virus_isolate_MPXV_USA_2022_GA0014,_complete_genome.fasta	Monkeypoxvirus	197026
420	LC068714.1__Human_adenovirus_6_DNA,_nearly_complete_genome,_strain__930113.fasta	Human_adenovirus	35758	OP378698.1__Monkeypox_virus_isolate_MPXV_USA_2022_GA0007,_complete_genome.fasta	Monkeypoxvirus	197026
421	LC068715.1__Human_adenovirus_6_DNA,_nearly_complete_genome,_strain__940162.fasta	Human_adenovirus	35776	OP378699.1__Monkeypox_virus_isolate_MPXV_USA_2022_GA0013,_complete_genome.fasta	Monkeypoxvirus	197028
422	LC068716.1__Human_adenovirus_6_DNA,_nearly_complete_genome,_strain__1030787.fasta	Human_adenovirus	35778	OP378700.1__Monkeypox_virus_isolate_MPXV_USA_2022_GA0015,_complete_genome.fasta	Monkeypoxvirus	197030
423	LC068717.1__Human_adenovirus_6_DNA,_nearly_complete_genome,_strain__1040264.fasta	Human_adenovirus	35746	OP378701.1__Monkeypox_virus_isolate_MPXV_USA_2022_NY0028,_complete_genome.fasta	Monkeypoxvirus	197029
424	LC068718.1__Human_adenovirus_6_DNA,_nearly_complete_genome,_strain__1040502.fasta	Human_adenovirus	35774	OP378702.1__Monkeypox_virus_isolate_MPXV_USA_2022_MI0001,_complete_genome.fasta	Monkeypoxvirus	197037
425	LC068719.1__Human_adenovirus_6_DNA,_nearly_complete_genome,_strain__1050156.fasta	Human_adenovirus	35745	OP378703.1__Monkeypox_virus_isolate_MPXV_USA_2022_HI0003,_complete_genome.fasta	Monkeypoxvirus	197130
426	LC126331.1__Orthohepevirus_A_genomic_RNA,_complete_genome,_genotype_3,_isolate__P5_pJE03-1760F_wt.fasta	Orthohepevirus	7246	OP378704.1__Monkeypox_virus_isolate_MPXV_USA_2022_TX0010,_complete_genome.fasta	Monkeypoxvirus	197134
427	LC126332.1__Orthohepevirus_A_genomic_RNA,_complete_genome,_genotype_3,_isolate__P10_pJE03-1760F_wt.fasta	Orthohepevirus	7246	OP378705.1__Monkeypox_virus_isolate_MPXV_USA_2022_TX0011,_complete_genome.fasta	Monkeypoxvirus	197124
428	LC131066.1__Orthohepevirus_A_genomic_RNA,_complete_genome,_strain__huJB-0414.fasta	Orthohepevirus	7238	OP378706.1__Monkeypox_virus_isolate_MPXV_USA_2022_IL0053,_complete_genome.fasta	Monkeypoxvirus	197125
429	LC145325.1__Orthohepevirus_A_genomic_RNA,_complete_genome,_strain__ratELOMB-131.fasta	Orthohepevirus	6984	OP378707.1__Monkeypox_virus_isolate_MPXV_USA_2022_VA0004,_complete_genome.fasta	Monkeypoxvirus	197034
430	LC215427.1__Human_adenovirus_54_DNA,_complete_genome,_strain__case44_20121523.fasta	Human_adenovirus	34927	OP378708.1__Monkeypox_virus_isolate_MPXV_USA_2022_VA0005,_complete_genome.fasta	Monkeypoxvirus	197135
431	LC225388.1__Orthohepevirus_A_genomic_RNA,_complete_genome,_isolate__ratEBali-2016D-047L.fasta	Orthohepevirus	6988	OP378710.1__Monkeypox_virus_isolate_MPXV_USA_2022_VA0007,_complete_genome.fasta	Monkeypoxvirus	197030
432	LC225389.1__Orthohepevirus_A_genomic_RNA,_complete_genome,_isolate__ratESUMBAWA-140L.fasta	Orthohepevirus	6988	OP378711.1__Monkeypox_virus_isolate_MPXV_USA_2022_VA0008,_complete_genome.fasta	Monkeypoxvirus	197036
433	LC260517.1__Orthohepevirus_A_genomic_RNA,_complete_genome,_isolate__swHE1606845.fasta	Orthohepevirus	7242	OP392531.1__Monkeypox_virus_isolate_MpxV_human_USA_OH-UW-071356_2022,_complete_genome.fasta	Monkeypoxvirus	197186
434	LC368954.1__Human_papillomavirus_type_16_K0133_genomic_DNA,_complete_genome.fasta	Human_papillomavirus	7906	OP392532.1__Monkeypox_virus_isolate_MpxV_human_USA_OH-UW-080114_2022,_complete_genome.fasta	Monkeypoxvirus	197205
435	LC368965.1__Human_papillomavirus_type_16_TK019_genomic_DNA,_complete_genome.fasta	Human_papillomavirus	7905	OP392533.1__Monkeypox_virus_isolate_MpxV_human_USA_OH-UW-085672_2022,_complete_genome.fasta	Monkeypoxvirus	197194
436	LC368974.1__Human_papillomavirus_type_16_TK009_genomic_DNA,_complete_genome.fasta	Human_papillomavirus	7905	OP392534.1__Monkeypox_virus_isolate_MpxV_human_USA_OH-UW-089384_2022,_complete_genome.fasta	Monkeypoxvirus	197193
437	LC368982.1__Human_papillomavirus_type_16_SW018_genomic_DNA,_complete_genome.fasta	Human_papillomavirus	7884	OP392535.1__Monkeypox_virus_isolate_MpxV_human_USA_WA-UW-080100_2022,_complete_genome.fasta	Monkeypoxvirus	197191
438	LC368985.1__Human_papillomavirus_type_16_K1227_genomic_DNA,_complete_genome.fasta	Human_papillomavirus	7905	OP392536.1__Monkeypox_virus_isolate_MpxV_human_USA_WA-UW-080292_2022,_complete_genome.fasta	Monkeypoxvirus	197205
439	LC368987.1__Human_papillomavirus_type_16_K1240_genomic_DNA,_complete_genome.fasta	Human_papillomavirus	7904	OP392538.1__Monkeypox_virus_isolate_MpxV_human_USA_WA-UW-081714_2022,_complete_genome.fasta	Monkeypoxvirus	197192
440	LC406473.1__Orthohepevirus_A_JAI-sap14L_genomic_RNA,_nearly_complete_genome.fasta	Orthohepevirus	7228	OP392540.1__Monkeypox_virus_isolate_MpxV_human_USA_WA-UW-082770_2022,_complete_genome.fasta	Monkeypoxvirus	197191
441	LC406475.1__Orthohepevirus_A_JAM-Tok13C_genomic_RNA,_complete_genome.fasta	Orthohepevirus	7242	OP392541.1__Monkeypox_virus_isolate_MpxV_human_USA_WA-UW-082880_2022,_complete_genome.fasta	Monkeypoxvirus	197202
442	LC406476.1__Orthohepevirus_A_JAS-Sap12C_genomic_RNA,_complete_genome.fasta	Orthohepevirus	7254	OP392542.1__Monkeypox_virus_isolate_MpxV_human_USA_WA-UW-083506_2022,_complete_genome.fasta	Monkeypoxvirus	197192
443	LC406478.1__Orthohepevirus_A_JAT-Sun12C_genomic_RNA,_complete_genome.fasta	Orthohepevirus	7255	OP392543.1__Monkeypox_virus_isolate_MpxV_human_USA_WA-UW-083584_2022,_complete_genome.fasta	Monkeypoxvirus	197207
444	LC406480.1__Orthohepevirus_A_JAY-Sap16C_genomic_RNA,_complete_genome.fasta	Orthohepevirus	7254	OP392544.1__Monkeypox_virus_isolate_MpxV_human_USA_WA-UW-083781_2022,_complete_genome.fasta	Monkeypoxvirus	197197
445	LC406481.1__Orthohepevirus_A_JAZ-Sap17L_genomic_RNA,_nearly_complete_genome.fasta	Orthohepevirus	7216	OP392545.1__Monkeypox_virus_isolate_MpxV_human_USA_WA-UW-084148_2022,_complete_genome.fasta	Monkeypoxvirus	197205
446	LC406482.1__Orthohepevirus_A_JBOAR22-Aic09_genomic_RNA,_nearly_complete_genome.fasta	Orthohepevirus	7214	OP392546.1__Monkeypox_virus_isolate_MpxV_human_USA_WA-UW-085171_2022,_complete_genome.fasta	Monkeypoxvirus	197190
447	LC406483.1__Orthohepevirus_A_JBOAR24-Aic09L_genomic_RNA,_nearly_complete_genome.fasta	Orthohepevirus	7214	OP392547.1__Monkeypox_virus_isolate_MpxV_human_USA_WA-UW-085462_2022,_complete_genome.fasta	Monkeypoxvirus	197192
448	LC406484.1__Orthohepevirus_A_JBOAR25-Aic09L_genomic_RNA,_nearly_complete_genome.fasta	Orthohepevirus	7214	OP392548.1__Monkeypox_virus_isolate_MpxV_human_USA_WA-UW-087094_2022,_complete_genome.fasta	Monkeypoxvirus	197194
449	LC406485.1__Orthohepevirus_A_JBOAR89-Aic09C_genomic_RNA,_complete_genome.fasta	Orthohepevirus	7240	OP392549.1__Monkeypox_virus_isolate_MpxV_human_USA_WA-UW-087104_2022,_complete_genome.fasta	Monkeypoxvirus	197192
450	LC406486.1__Orthohepevirus_A_JBOAR106-Aic09L_genomic_RNA,_nearly_complete_genome.fasta	Orthohepevirus	7214	OP392551.1__Monkeypox_virus_isolate_MpxV_human_USA_WA-UW-088092_2022,_complete_genome.fasta	Monkeypoxvirus	197191
451	LC406487.1__Orthohepevirus_A_JBOAR122-Shiz09L_genomic_RNA,_nearly_complete_genome.fasta	Orthohepevirus	7214	OP392552.1__Monkeypox_virus_isolate_MpxV_human_USA_WA-UW-088325_2022,_complete_genome.fasta	Monkeypoxvirus	197191
452	LC406488.1__Orthohepevirus_A_JBOAR124-Shiz09L_genomic_RNA,_nearly_complete_genome.fasta	Orthohepevirus	7214	OP392553.1__Monkeypox_virus_isolate_MpxV_human_USA_WA-UW-088960_2022,_complete_genome.fasta	Monkeypoxvirus	197193
453	LC406489.1__Orthohepevirus_A_JBOAR139-Aic09L_genomic_RNA,_nearly_complete_genome.fasta	Orthohepevirus	7215	OP394229.1__Monkeypox_virus_isolate_9000220_NCPV_1703,_complete_genome.fasta	Monkeypoxvirus	197205
454	LC406490.1__Orthohepevirus_A_JBOAR162-Aic10L_genomic_RNA,_nearly_complete_genome.fasta	Orthohepevirus	7214	OP413713.1__Monkeypox_virus_isolate_9000231,_complete_genome.fasta	Monkeypoxvirus	197205
455	LC406491.1__Orthohepevirus_A_JBOAR196-Aic10C_genomic_RNA,_complete_genome.fasta	Orthohepevirus	7240	OP413714.1__Monkeypox_virus_isolate_9000289,_complete_genome.fasta	Monkeypoxvirus	197202
456	LC406493.1__Orthohepevirus_A_JMS-Tok17L_genomic_RNA,_nearly_complete_genome.fasta	Orthohepevirus	7240	OP413715.1__Monkeypox_virus_isolate_9000327,_complete_genome.fasta	Monkeypoxvirus	197205
457	LC406494.1__Orthohepevirus_A_JCI-Sap03L_genomic_RNA,_nearly_complete_genome.fasta	Orthohepevirus	7234	OP413716.1__Monkeypox_virus_isolate_9000351,_complete_genome.fasta	Monkeypoxvirus	197205
458	LC406498.1__Orthohepevirus_A_JES-Sap01L_genomic_RNA,_nearly_complete_genome.fasta	Orthohepevirus	7229	OP413717.1__Monkeypox_virus_isolate_9000353,_complete_genome.fasta	Monkeypoxvirus	197205
459	LC406500.1__Orthohepevirus_A_JES-Sap16L_genomic_RNA,_nearly_complete_genome.fasta	Orthohepevirus	7229	OP413718.1__Monkeypox_virus_isolate_9000360,_complete_genome.fasta	Monkeypoxvirus	197211
460	LC406502.1__Orthohepevirus_A_JFI-Hak10L_genomic_RNA,_nearly_complete_genome.fasta	Orthohepevirus	7231	OP415180.1__Monkeypox_virus_isolate_MPX_CJjutN_9000198,_complete_genome.fasta	Monkeypoxvirus	197205
461	LC406503.1__Orthohepevirus_A_JFK-Sap02C_genomic_RNA,_complete_genome.fasta	Orthohepevirus	7255	OP415182.1__Monkeypox_virus_isolate_MPX_Yob5K4_9000201,_complete_genome.fasta	Monkeypoxvirus	197205
462	LC406504.1__Orthohepevirus_A_JFK-Sap10L_genomic_RNA,_nearly_complete_genome.fasta	Orthohepevirus	7232	OP415184.1__Monkeypox_virus_isolate_MPX_h9DUQg_9000203,_complete_genome.fasta	Monkeypoxvirus	197205
463	LC406505.1__Orthohepevirus_A_JFM-Gif13L_genomic_RNA,_nearly_complete_genome.fasta	Orthohepevirus	7219	OP415186.1__Monkeypox_virus_isolate_MPX_cmjxZM_9000205,_complete_genome.fasta	Monkeypoxvirus	197205
464	LC406506.1__Orthohepevirus_A_JFS-Hak10L_genomic_RNA,_nearly_complete_genome.fasta	Orthohepevirus	7215	OP415187.1__Monkeypox_virus_isolate_MPX_Q9BB92_9000206,_complete_genome.fasta	Monkeypoxvirus	197205
465	LC406509.1__Orthohepevirus_A_JHA-Kit10L_genomic_RNA,_nearly_complete_genome.fasta	Orthohepevirus	7226	OP415188.1__Monkeypox_virus_isolate_MPX_dDDHx_9000207,_complete_genome.fasta	Monkeypoxvirus	197191
466	LC406511.1__Orthohepevirus_A_JHH-Sap05L_genomic_RNA,_nearly_complete_genome.fasta	Orthohepevirus	7231	OP415189.1__Monkeypox_virus_isolate_MPX_luLfgA_9000208,_complete_genome.fasta	Monkeypoxvirus	197191
467	LC406513.1__Orthohepevirus_A_JHK-Kit10L_genomic_RNA,_nearly_complete_genome.fasta	Orthohepevirus	7231	OP415192.1__Monkeypox_virus_isolate_MPX_Qi7K5L_9000213,_complete_genome.fasta	Monkeypoxvirus	197205
468	LC406514.1__Orthohepevirus_A_JHK-Sap10C_genomic_RNA,_complete_genome.fasta	Orthohepevirus	7253	OP415193.1__Monkeypox_virus_isolate_MPX_gOirGi_9000215,_complete_genome.fasta	Monkeypoxvirus	197205
469	LC406515.1__Orthohepevirus_A_JHM-ChiOsa09L_genomic_RNA,_nearly_complete_genome.fasta	Orthohepevirus	7232	OP415195.1__Monkeypox_virus_isolate_MPX_96X1Vd_9000217,_complete_genome.fasta	Monkeypoxvirus	197205
470	LC406516.1__Orthohepevirus_A_JHM-Sap12C_genomic_RNA,_complete_genome.fasta	Orthohepevirus	7256	OP415196.1__Monkeypox_virus_isolate_MPX_96X1Vd_9000218,_complete_genome.fasta	Monkeypoxvirus	197205
471	LC406518.1__Orthohepevirus_A_JHM-Tok06L_genomic_RNA,_nearly_complete_genome.fasta	Orthohepevirus	7220	OP415197.1__Monkeypox_virus_isolate_MPX_2v76E1_9000221,_complete_genome.fasta	Monkeypoxvirus	197205
472	LC406520.1__Orthohepevirus_A_JHN-Sap11C_genomic_RNA,_complete_genome.fasta	Orthohepevirus	7256	OP415199.1__Monkeypox_virus_isolate_MPX_K1dQNt_9000223,_complete_genome.fasta	Monkeypoxvirus	197205
473	LC406521.1__Orthohepevirus_A_JHN-Sun10L_genomic_RNA,_nearly_complete_genome.fasta	Orthohepevirus	7231	OP415200.1__Monkeypox_virus_isolate_MPX_K1dQNt_9000224,_complete_genome.fasta	Monkeypoxvirus	197205
474	LC406522.1__Orthohepevirus_A_JHO-Chiba05L_genomic_RNA,_nearly_complete_genome.fasta	Orthohepevirus	7219	OP415201.1__Monkeypox_virus_isolate_MPX_K1dQNt_9000225,_complete_genome.fasta	Monkeypoxvirus	197205
475	LC406524.1__Orthohepevirus_A_JHS-Sap12L_genomic_RNA,_nearly_complete_genome.fasta	Orthohepevirus	7219	OP415202.1__Monkeypox_virus_isolate_MPX_fZLVcc_9000227,_complete_genome.fasta	Monkeypoxvirus	197205
476	LC406525.1__Orthohepevirus_A_JHS-Sap16C_genomic_RNA,_complete_genome.fasta	Orthohepevirus	7255	OP415203.1__Monkeypox_virus_isolate_MPX_fZLVcc_9000228,_complete_genome.fasta	Monkeypoxvirus	197205
477	LC406527.1__Orthohepevirus_A_JHT-Sap12C_genomic_RNA,_complete_genome.fasta	Orthohepevirus	7255	OP415204.1__Monkeypox_virus_isolate_MPX_fZLVcc_9000229,_complete_genome.fasta	Monkeypoxvirus	197205
478	LC406528.1__Orthohepevirus_A_JHY-Sap07L_genomic_RNA,_nearly_complete_genome.fasta	Orthohepevirus	7232	OP415205.1__Monkeypox_virus_isolate_MPX_TcUINH_9000230,_complete_genome.fasta	Monkeypoxvirus	197205
479	LC406530.1__Orthohepevirus_A_JIN-Sun10C_genomic_RNA,_complete_genome.fasta	Orthohepevirus	7254	OP415207.1__Monkeypox_virus_isolate_MPX_BhVKjm_9000233,_complete_genome.fasta	Monkeypoxvirus	197208
480	LC406533.1__Orthohepevirus_A_JJT-Tok01L_genomic_RNA,_nearly_complete_genome.fasta	Orthohepevirus	7216	OP415208.1__Monkeypox_virus_isolate_MPX_Fap1fz_9000234,_complete_genome.fasta	Monkeypoxvirus	197203
481	LC406534.1__Orthohepevirus_A_JKH-Sap12L_genomic_RNA,_nearly_complete_genome.fasta	Orthohepevirus	7237	OP415209.1__Monkeypox_virus_isolate_MPX_Fap1fz_9000235,_complete_genome.fasta	Monkeypoxvirus	197205
482	LC406537.1__Orthohepevirus_A_JKI-Sap11C_genomic_RNA,_complete_genome.fasta	Orthohepevirus	7255	OP415210.1__Monkeypox_virus_isolate_MPX_KMgssq_9000236,_complete_genome.fasta	Monkeypoxvirus	197205
483	LC406538.1__Orthohepevirus_A_JKI-Sap17L_genomic_RNA,_nearly_complete_genome.fasta	Orthohepevirus	7229	OP415211.1__Monkeypox_virus_isolate_MPX_KMgssq_9000237,_complete_genome.fasta	Monkeypoxvirus	197205
484	LC406539.1__Orthohepevirus_A_JKI-Tok12L_genomic_RNA,_nearly_complete_genome.fasta	Orthohepevirus	7195	OP415212.1__Monkeypox_virus_isolate_MPX_UbfBKN_9000238,_complete_genome.fasta	Monkeypoxvirus	197205
485	LC406540.1__Orthohepevirus_A_JKK-Sap07C_genomic_RNA,_complete_genome.fasta	Orthohepevirus	7254	OP415213.1__Monkeypox_virus_isolate_MPX_UbfBKN_9000239,_complete_genome.fasta	Monkeypoxvirus	197205
486	LC406542.1__Orthohepevirus_A_JKK-Tok98L_genomic_RNA,_nearly_complete_genome.fasta	Orthohepevirus	7215	OP415214.1__Monkeypox_virus_isolate_MPX_42KDT6_9000240,_complete_genome.fasta	Monkeypoxvirus	197205
487	LC406543.1__Orthohepevirus_A_JKM-Sap12C_genomic_RNA,_complete_genome.fasta	Orthohepevirus	7255	OP415216.1__Monkeypox_virus_isolate_MPX_OXSHAI_9000245,_complete_genome.fasta	Monkeypoxvirus	197205
488	LC406544.1__Orthohepevirus_A_JKM-Sap16L_genomic_RNA,_nearly_complete_genome.fasta	Orthohepevirus	7229	OP415218.1__Monkeypox_virus_isolate_MPX_V5dRAI_9000247,_complete_genome.fasta	Monkeypoxvirus	197205
489	LC406546.1__Orthohepevirus_A_JKM-Tok12L_genomic_RNA,_nearly_complete_genome.fasta	Orthohepevirus	7218	OP415219.1__Monkeypox_virus_isolate_MPX_AooXJI_9000248,_complete_genome.fasta	Monkeypoxvirus	197205
490	LC406547.1__Orthohepevirus_A_JKO-Hak11L_genomic_RNA,_nearly_complete_genome.fasta	Orthohepevirus	7233	OP415221.1__Monkeypox_virus_isolate_MPX_diQWGf_9000250,_complete_genome.fasta	Monkeypoxvirus	197205
491	LC406550.1__Orthohepevirus_A_JKO-Sap09L_genomic_RNA,_nearly_complete_genome.fasta	Orthohepevirus	7231	OP415222.1__Monkeypox_virus_isolate_MPX_12DvO8_9000251,_complete_genome.fasta	Monkeypoxvirus	197205
492	LC406551.1__Orthohepevirus_A_JKS-ChiHyo10L_genomic_RNA,_nearly_complete_genome.fasta	Orthohepevirus	7223	OP415224.1__Monkeypox_virus_isolate_MPX_3U0idu_9000254,_complete_genome.fasta	Monkeypoxvirus	197179
493	LC406557.1__Orthohepevirus_A_JKT-Sap09L_genomic_RNA,_nearly_complete_genome.fasta	Orthohepevirus	7231	OP415225.1__Monkeypox_virus_isolate_MPX_vBjMTK_9000255,_complete_genome.fasta	Monkeypoxvirus	197207
494	LC406560.1__Orthohepevirus_A_JMK-Gif14L_genomic_RNA,_nearly_complete_genome.fasta	Orthohepevirus	7218	OP415226.1__Monkeypox_virus_isolate_MPX_k9tr7U_9000256,_complete_genome.fasta	Monkeypoxvirus	197202
495	LC406562.1__Orthohepevirus_A_KMM-Fukuo12L_genomic_RNA,_nearly_complete_genome.fasta	Orthohepevirus	7220	OP415227.1__Monkeypox_virus_isolate_MPX_1bN2W6_9000258,_complete_genome.fasta	Monkeypoxvirus	197181
496	LC406563.1__Orthohepevirus_A_JMM-Sap15C_genomic_RNA,_complete_genome.fasta	Orthohepevirus	7255	OP415228.1__Monkeypox_virus_isolate_MPX_UBm6ar_9000259,_complete_genome.fasta	Monkeypoxvirus	197205
497	LC406566.1__Orthohepevirus_A_JMN-Kit15C_genomic_RNA,_complete_genome.fasta	Orthohepevirus	7254	OP415230.1__Monkeypox_virus_isolate_MPX_dlHLXa_9000261,_complete_genome.fasta	Monkeypoxvirus	197207
498	LC406568.1__Orthohepevirus_A_JMN-Sap08L_genomic_RNA,_nearly_complete_genome.fasta	Orthohepevirus	7229	OP415231.1__Monkeypox_virus_isolate_MPX_8gbW2X_9000262,_complete_genome.fasta	Monkeypoxvirus	197179
499	LC406571.1__Orthohepevirus_A_JMO-Sap13L_genomic_RNA,_nearly_complete_genome.fasta	Orthohepevirus	7231	OP415232.1__Monkeypox_virus_isolate_MPX_AZQnFn_9000263,_complete_genome.fasta	Monkeypoxvirus	197179
500	LC406573.1__Orthohepevirus_A_JMT-Iwami07L_genomic_RNA,_nearly_complete_genome.fasta	Orthohepevirus	7232	OP415233.1__Monkeypox_virus_isolate_MPX_qQzToC_9000264,_complete_genome.fasta	Monkeypoxvirus	197205
501	LC406574.1__Orthohepevirus_A_JMT-Sap17L_genomic_RNA,_nearly_complete_genome.fasta	Orthohepevirus	7229	OP415234.1__Monkeypox_virus_isolate_MPX_L6rBi6_9000265,_complete_genome.fasta	Monkeypoxvirus	197177
502	LC406575.1__Orthohepevirus_A_JMT-Tok16L_genomic_RNA,_nearly_complete_genome.fasta	Orthohepevirus	7219	OP415235.1__Monkeypox_virus_isolate_MPX_YhLyQX_9000266,_complete_genome.fasta	Monkeypoxvirus	197203
503	LC406576.1__Orthohepevirus_A_JMY-Asa10L_genomic_RNA,_nearly_complete_genome.fasta	Orthohepevirus	7231	OP415237.1__Monkeypox_virus_isolate_MPX_oJ2Z6R_9000271,_complete_genome.fasta	Monkeypoxvirus	197205
504	LC406577.1__Orthohepevirus_A_JMY-Hak12L_genomic_RNA,_nearly_complete_genome.fasta	Orthohepevirus	7233	OP415238.1__Monkeypox_virus_isolate_MPX_GGr0lD_9000276,_complete_genome.fasta	Monkeypoxvirus	197207
505	LC406578.1__Orthohepevirus_A_JNF-Shiz08L_genomic_RNA,_nearly_complete_genome.fasta	Orthohepevirus	7217	OP415239.1__Monkeypox_virus_isolate_MPX_cAC1lu_9000277,_complete_genome.fasta	Monkeypoxvirus	197205
506	LC406579.1__Orthohepevirus_A_JNS-Iba04L_genomic_RNA,_nearly_complete_genome.fasta	Orthohepevirus	7217	OP415240.1__Monkeypox_virus_isolate_MPX_OSmnPq_9000278,_complete_genome.fasta	Monkeypoxvirus	197203
507	LC406580.1__Orthohepevirus_A_JNS-Sai15L_genomic_RNA,_nearly_complete_genome.fasta	Orthohepevirus	7220	OP415241.1__Monkeypox_virus_isolate_MPX_lBTTWI_9000279,_complete_genome.fasta	Monkeypoxvirus	197205
508	LC406581.1__Orthohepevirus_A_JNT-Sap10L_genomic_RNA,_nearly_complete_genome.fasta	Orthohepevirus	7237	OP415242.1__Monkeypox_virus_isolate_MPX_7f1tnH_9000280,_complete_genome.fasta	Monkeypoxvirus	197203
509	LC406582.1__Orthohepevirus_A_JOF-Kit14C_genomic_RNA,_complete_genome.fasta	Orthohepevirus	7255	OP415243.1__Monkeypox_virus_isolate_MPX_vSkiJH_9000281,_complete_genome.fasta	Monkeypoxvirus	197205
510	LC406583.1__Orthohepevirus_A_JOF-Tok14L_genomic_RNA,_nearly_complete_genome.fasta	Orthohepevirus	7229	OP415244.1__Monkeypox_virus_isolate_MPX_z0MIuQ_9000282,_complete_genome.fasta	Monkeypoxvirus	197203
511	LC406584.1__Orthohepevirus_A_JOM-Hak-FH09C_genomic_RNA,_complete_genome.fasta	Orthohepevirus	7254	OP415245.1__Monkeypox_virus_isolate_MPX_jW1uT9_9000283,_complete_genome.fasta	Monkeypoxvirus	197207
512	LC406587.1__Orthohepevirus_A_JRN-Tok04L_genomic_RNA,_nearly_complete_genome.fasta	Orthohepevirus	7219	OP415246.1__Monkeypox_virus_isolate_MPX_J6xzTO_9000286,_complete_genome.fasta	Monkeypoxvirus	197205
513	LC406588.1__Orthohepevirus_A_JRS-Sap94L_genomic_RNA,_nearly_complete_genome.fasta	Orthohepevirus	7235	OP415247.1__Monkeypox_virus_isolate_MPX_J6xzTO_9000287,_complete_genome.fasta	Monkeypoxvirus	197205
514	LC406589.1__Orthohepevirus_A_JRT-Sap15_genomic_RNA,_nearly_complete_genome.fasta	Orthohepevirus	7229	OP415248.1__Monkeypox_virus_isolate_MPX_XJRG9b_9000293,_complete_genome.fasta	Monkeypoxvirus	197179
515	LC406591.1__Orthohepevirus_A_JSK-Hak07C_genomic_RNA,_complete_genome.fasta	Orthohepevirus	7254	OP415249.1__Monkeypox_virus_isolate_MPX_nKUAZz_9000294,_complete_genome.fasta	Monkeypoxvirus	197205
516	LC406592.1__Orthohepevirus_A_JSK-Kus16C_genomic_RNA,_complete_genome.fasta	Orthohepevirus	7255	OP415250.1__Monkeypox_virus_isolate_MPX_xSF5DR_9000295,_complete_genome.fasta	Monkeypoxvirus	197204
517	LC406593.1__Orthohepevirus_A_JSK-Sap11L_genomic_RNA,_nearly_complete_genome.fasta	Orthohepevirus	7231	OP415251.1__Monkeypox_virus_isolate_MPX_eobXCZ_9000296,_complete_genome.fasta	Monkeypoxvirus	197205
518	LC406595.1__Orthohepevirus_A_JSM-Sap09C_genomic_RNA,_complete_genome.fasta	Orthohepevirus	7256	OP415252.1__Monkeypox_virus_isolate_MPX_WOcPOH_9000297,_complete_genome.fasta	Monkeypoxvirus	197205
519	LC406596.1__Orthohepevirus_A_JSM-Sap95C_genomic_RNA,_complete_genome.fasta	Orthohepevirus	7256	OP415253.1__Monkeypox_virus_isolate_MPX_cbQgLw_9000299,_complete_genome.fasta	Monkeypoxvirus	197205
520	LC406597.1__Orthohepevirus_A_JSO-Hak10L_genomic_RNA,_nearly_complete_genome.fasta	Orthohepevirus	7229	OP415254.1__Monkeypox_virus_isolate_MPX_imBNaw_9000300,_complete_genome.fasta	Monkeypoxvirus	197205
521	LC406598.1__Orthohepevirus_A_JSO-Sap09L_genomic_RNA,_nearly_complete_genome.fasta	Orthohepevirus	7229	OP415255.1__Monkeypox_virus_isolate_MPX_GZUtx9_9000301,_complete_genome.fasta	Monkeypoxvirus	197203
522	LC406599.1__Orthohepevirus_A_JSS-Kus10L_genomic_RNA,_nearly_complete_genome.fasta	Orthohepevirus	7232	OP415258.1__Monkeypox_virus_isolate_MPX_XAF7gk_9000317,_complete_genome.fasta	Monkeypoxvirus	197194
523	LC406601.1__Orthohepevirus_A_JSS-Tok03L_genomic_RNA,_nearly_complete_genome.fasta	Orthohepevirus	7218	OP415259.1__Monkeypox_virus_isolate_MPX_VghSe2_9000318,_complete_genome.fasta	Monkeypoxvirus	197205
524	LC406602.1__Orthohepevirus_A_JST-Kit12L_genomic_RNA,_nearly_complete_genome.fasta	Orthohepevirus	7229	OP415260.1__Monkeypox_virus_isolate_MPX_PZ8OdF_9000319,_complete_genome.fasta	Monkeypoxvirus	197205
525	LC406605.1__Orthohepevirus_A_JTF-Sap11L_genomic_RNA,_nearly_complete_genome.fasta	Orthohepevirus	7229	OP415261.1__Monkeypox_virus_isolate_MPX_1bN2W6_9000321,_complete_genome.fasta	Monkeypoxvirus	197205
526	LC406606.1__Orthohepevirus_A_JTF-Tok99L_genomic_RNA,_nearly_complete_genome.fasta	Orthohepevirus	7221	OP415262.1__Monkeypox_virus_isolate_MPX_Gb1XpC_9000323,_complete_genome.fasta	Monkeypoxvirus	197207
527	LC406607.1__Orthohepevirus_A_JTH-Hak13L_genomic_RNA,_nearly_complete_genome.fasta	Orthohepevirus	7238	OP415263.1__Monkeypox_virus_isolate_MPX_1bN2W6_9000324,_complete_genome.fasta	Monkeypoxvirus	197205
528	LC406608.1__Orthohepevirus_A_JTH-Sap12L_genomic_RNA,_nearly_complete_genome.fasta	Orthohepevirus	7231	OP415265.1__Monkeypox_virus_isolate_MPX_7eECz2_9000326,_complete_genome.fasta	Monkeypoxvirus	197205
529	LC406609.1__Orthohepevirus_A_JTI-Aba09L_genomic_RNA,_nearly_complete_genome.fasta	Orthohepevirus	7232	OP415266.1__Monkeypox_virus_isolate_MPX_ElGfGw_9000328,_complete_genome.fasta	Monkeypoxvirus	197208
530	LC406611.1__Orthohepevirus_A_JTK-Fukuo12C_genomic_RNA,_complete_genome.fasta	Orthohepevirus	7242	OP415268.1__Monkeypox_virus_isolate_MPX_Qjmiyl_9000330,_complete_genome.fasta	Monkeypoxvirus	197207
531	LC406612.1__Orthohepevirus_A_JTK-Hak13L_genomic_RNA,_nearly_complete_genome.fasta	Orthohepevirus	7237	OP415271.1__Monkeypox_virus_isolate_MPX_Mfh7qh_9000333,_complete_genome.fasta	Monkeypoxvirus	197205
532	LC406613.1__Orthohepevirus_A_JTK-Iwami07L_genomic_RNA,_nearly_complete_genome.fasta	Orthohepevirus	7228	OP415272.1__Monkeypox_virus_isolate_MPX_bSkpM3_9000334,_complete_genome.fasta	Monkeypoxvirus	197205
533	LC406614.1__Orthohepevirus_A_JTK-Kit13C_genomic_RNA,_complete_genome.fasta	Orthohepevirus	7256	OP415273.1__Monkeypox_virus_isolate_MPX_L0aaxP_9000335,_complete_genome.fasta	Monkeypoxvirus	197205
534	LC406617.1__Orthohepevirus_A_JTK-Tok15a_genomic_RNA,_complete_genome.fasta	Orthohepevirus	7257	OP415274.1__Monkeypox_virus_isolate_MPX_i96eY5_9000346,_complete_genome.fasta	Monkeypoxvirus	197205
535	LC406619.1__Orthohepevirus_A_JTK-Tok16c_genomic_RNA,_nearly_complete_genome.fasta	Orthohepevirus	7236	OP415277.1__Monkeypox_virus_isolate_MPX_znBYiF_9000350,_complete_genome.fasta	Monkeypoxvirus	197205
536	LC406623.1__Orthohepevirus_A_JTK-Tok16g_genomic_RNA,_nearly_complete_genome.fasta	Orthohepevirus	7236	OP415278.1__Monkeypox_virus_isolate_MPX_ev2D41_9000352,_complete_genome.fasta	Monkeypoxvirus	197205
537	LC406624.1__Orthohepevirus_A_JTK-Tok16h_genomic_RNA,_nearly_complete_genome.fasta	Orthohepevirus	7236	OP415280.1__Monkeypox_virus_isolate_MPX_3LjZEY_9000355,_complete_genome.fasta	Monkeypoxvirus	197205
538	LC406625.1__Orthohepevirus_A_JTK-Tok16i_genomic_RNA,_nearly_complete_genome.fasta	Orthohepevirus	7236	OP415281.1__Monkeypox_virus_isolate_MPX_hSAaEl_9000356,_complete_genome.fasta	Monkeypoxvirus	197205
539	LC406626.1__Orthohepevirus_A_JTM-Fukui07L_genomic_RNA,_nearly_complete_genome.fasta	Orthohepevirus	7218	OP415282.1__Monkeypox_virus_isolate_MPX_yttrq1_9000358,_complete_genome.fasta	Monkeypoxvirus	197205
540	LC406627.1__Orthohepevirus_A_JTM-Kan13L_genomic_RNA,_nearly_complete_genome.fasta	Orthohepevirus	7218	OP415283.1__Monkeypox_virus_isolate_MPX_QfgFmq_9000359,_complete_genome.fasta	Monkeypoxvirus	197207
541	LC406628.1__Orthohepevirus_A_JTM-Sap17L_genomic_RNA,_nearly_complete_genome.fasta	Orthohepevirus	7229	OP422340.1__Monkeypox_virus_isolate_hMPXV_Austria_MUW1533948_2022,_complete_genome.fasta	Monkeypoxvirus	197204
542	LC406630.1__Orthohepevirus_A_JTS-Aba12C_genomic_RNA,_complete_genome.fasta	Orthohepevirus	7255	OP422341.1__Monkeypox_virus_isolate_hMPXV_Austria_MUW1538395_2022,_complete_genome.fasta	Monkeypoxvirus	197205
543	LC406632.1__Orthohepevirus_A_JTS-Tok09L_genomic_RNA,_nearly_complete_genome.fasta	Orthohepevirus	7221	OP422342.1__Monkeypox_virus_isolate_hMPXV_Austria_MUW1539124_2022,_complete_genome.fasta	Monkeypoxvirus	197204
544	LC406633.1__Orthohepevirus_A_JTS2-Tok15L_genomic_RNA,_nearly_complete_genome.fasta	Orthohepevirus	7198	OP442940.1__Monkeypox_virus_isolate_MpxV_human_USA_OH-UW-086376_2022,_complete_genome.fasta	Monkeypoxvirus	197192
545	LC406634.1__Orthohepevirus_A_JTT-Hak14C_genomic_RNA,_complete_genome.fasta	Orthohepevirus	7254	OP442945.1__Monkeypox_virus_isolate_MpxV_human_USA_WA-UW-083698_2022,_complete_genome.fasta	Monkeypoxvirus	197189
546	LC406636.1__Orthohepevirus_A_JTT-Tom12L_genomic_RNA,_nearly_complete_genome.fasta	Orthohepevirus	7218	OP442946.1__Monkeypox_virus_isolate_MpxV_human_USA_WA-UW-085393_2022,_complete_genome.fasta	Monkeypoxvirus	197190
547	LC406637.1__Orthohepevirus_A_JTU-Nar03L_genomic_RNA,_nearly_complete_genome.fasta	Orthohepevirus	7217	OP442947.1__Monkeypox_virus_isolate_MpxV_human_USA_WA-UW-088793_2022,_complete_genome.fasta	Monkeypoxvirus	197186
548	LC406638.1__Orthohepevirus_A_JTU-Sap09L_genomic_RNA,_nearly_complete_genome.fasta	Orthohepevirus	7192	OP459202.1__Monkeypox_virus_isolate_MPXV_USA_2022_GA0005,_complete_genome.fasta	Monkeypoxvirus	197224
549	LC406641.1__Orthohepevirus_A_JTY-Kit10L_genomic_RNA,_nearly_complete_genome.fasta	Orthohepevirus	7232	OP484676.1__Monkeypox_virus_isolate_MPXV_Germany_2022_RKI355,_complete_genome.fasta	Monkeypoxvirus	197173
550	LC406642.1__Orthohepevirus_A_JTY-Kit15L_genomic_RNA,_nearly_complete_genome.fasta	Orthohepevirus	7228	OP523979.1__Monkeypox_virus_isolate_MPXV_Germany_2022_RKI377,_complete_genome.fasta	Monkeypoxvirus	197171
551	LC406643.1__Orthohepevirus_A_JWS-Sai00L_genomic_RNA,_nearly_complete_genome.fasta	Orthohepevirus	7219	OP526856.1__Monkeypox_virus_isolate_MPXV_USA_2022_MN0001,_complete_genome.fasta	Monkeypoxvirus	205032
552	LC406647.1__Orthohepevirus_A_JTS-Tok15L_genomic_RNA,_nearly_complete_genome.fasta	Orthohepevirus	7219	OP526857.1__Monkeypox_virus_isolate_MPXV_USA_2022_FL0052,_complete_genome.fasta	Monkeypoxvirus	183230
553	LC406649.1__Orthohepevirus_A_JYF-VetFukuo05L_genomic_RNA,_nearly_complete_genome.fasta	Orthohepevirus	7223	OP526859.1__Monkeypox_virus_isolate_MPXV_USA_2022_MD0005,_complete_genome.fasta	Monkeypoxvirus	195410
554	LC406650.1__Orthohepevirus_A_JYG-Sap09L_genomic_RNA,_nearly_complete_genome.fasta	Orthohepevirus	7221	OP526861.1__Monkeypox_virus_isolate_MPXV_USA_2022_FL0019,_complete_genome.fasta	Monkeypoxvirus	210919
555	LC406651.1__Orthohepevirus_A_JYH-Sap12L_genomic_RNA,_nearly_complete_genome.fasta	Orthohepevirus	7236	OP526862.1__Monkeypox_virus_isolate_MPXV_USA_2022_DC0013,_complete_genome.fasta	Monkeypoxvirus	195412
556	LC406652.1__Orthohepevirus_A_JYI-Sap01L_genomic_RNA,_nearly_complete_genome.fasta	Orthohepevirus	7231	OP536686.2__Monkeypox_virus_isolate_MPXV-USA-IL-IDPH-025,_complete_genome.fasta	Monkeypoxvirus	197083
557	LC406653.1__Orthohepevirus_A_JYI-Sap09L_genomic_RNA,_nearly_complete_genome.fasta	Orthohepevirus	7228	OP536688.2__Monkeypox_virus_isolate_MPXV-USA-IL-IDPH-027,_complete_genome.fasta	Monkeypoxvirus	197084
558	LC406654.1__Orthohepevirus_A_JYI-Tok15L_genomic_RNA,_nearly_complete_genome.fasta	Orthohepevirus	7217	OP536697.2__Monkeypox_virus_isolate_MPXV-USA-IL-IDPH-036,_complete_genome.fasta	Monkeypoxvirus	197083
559	LC406656.1__Orthohepevirus_A_JYK-Aba07L_genomic_RNA,_nearly_complete_genome.fasta	Orthohepevirus	7232	OP536702.2__Monkeypox_virus_isolate_MPXV-USA-IL-IDPH-041,_complete_genome.fasta	Monkeypoxvirus	197085
560	LC406661.1__Orthohepevirus_A_JYN-Sap09C_genomic_RNA,_complete_genome.fasta	Orthohepevirus	7254	OP536704.2__Monkeypox_virus_isolate_MPXV-USA-IL-IDPH-043,_complete_genome.fasta	Monkeypoxvirus	197083
561	LC406662.1__Orthohepevirus_A_JYN-Tok14L_genomic_RNA,_nearly_complete_genome.fasta	Orthohepevirus	7220	OP536709.2__Monkeypox_virus_isolate_MPXV-USA-IL-IDPH-048,_complete_genome.fasta	Monkeypoxvirus	197083
562	LC406663.1__Orthohepevirus_A_JYO-Sap11L_genomic_RNA,_nearly_complete_genome.fasta	Orthohepevirus	7220	OP536711.2__Monkeypox_virus_isolate_MPXV-USA-IL-IDPH-050,_complete_genome.fasta	Monkeypoxvirus	197083
563	LC406665.1__Orthohepevirus_A_JYS-Sap09C_genomic_RNA,_complete_genome.fasta	Orthohepevirus	7254	OP536712.2__Monkeypox_virus_isolate_MPXV-USA-IL-IDPH-051,_complete_genome.fasta	Monkeypoxvirus	197083
564	LC406666.1__Orthohepevirus_A_JYT-Sap03L_genomic_RNA,_nearly_complete_genome.fasta	Orthohepevirus	7232	OP536713.2__Monkeypox_virus_isolate_MPXV-USA-IL-IDPH-052,_complete_genome.fasta	Monkeypoxvirus	197083
565	LC406667.1__Orthohepevirus_A_JYW-Kit10L_genomic_RNA,_nearly_complete_genome.fasta	Orthohepevirus	7231	OP536718.2__Monkeypox_virus_isolate_MPXV-USA-IL-IDPH-057,_complete_genome.fasta	Monkeypoxvirus	197084
566	LC428039.1__Orthohepevirus_A_RMKM15_genomic_RNA,_nearly_complete_genome.fasta	Orthohepevirus	7244	OP536731.2__Monkeypox_virus_isolate_MPXV-USA-IL-IDPH-070,_complete_genome.fasta	Monkeypoxvirus	197084
567	LC456183.1__Human_papillomavirus_type_16_K0256_genomic_DNA,_complete_genome.fasta	Human_papillomavirus	7905	OP536732.2__Monkeypox_virus_isolate_MPXV-USA-IL-IDPH-071,_complete_genome.fasta	Monkeypoxvirus	197083
568	LC456186.1__Human_papillomavirus_type_16_K0976_genomic_DNA,_complete_genome.fasta	Human_papillomavirus	7906	OP536737.2__Monkeypox_virus_isolate_MPXV-USA-IL-IDPH-076,_complete_genome.fasta	Monkeypoxvirus	197083
569	LC456196.1__Human_papillomavirus_type_16_K1885_genomic_DNA,_complete_genome.fasta	Human_papillomavirus	7905	OP536738.2__Monkeypox_virus_isolate_MPXV-USA-IL-IDPH-077,_complete_genome.fasta	Monkeypoxvirus	197084
570	LC456608.1__Human_papillomavirus_type_16_K1784_DNA,_complete_genome.fasta	Human_papillomavirus	7906	OP536740.2__Monkeypox_virus_isolate_MPXV-USA-IL-IDPH-079,_complete_genome.fasta	Monkeypoxvirus	197083
571	LC456619.1__Human_papillomavirus_type_16_K2063_DNA,_complete_genome.fasta	Human_papillomavirus	7905	OP536742.2__Monkeypox_virus_isolate_MPXV-USA-IL-IDPH-081,_complete_genome.fasta	Monkeypoxvirus	197083
572	LC456622.1__Human_papillomavirus_type_16_K2124_DNA,_complete_genome.fasta	Human_papillomavirus	7905	OP536745.2__Monkeypox_virus_isolate_MPXV-USA-IL-IDPH-084,_complete_genome.fasta	Monkeypoxvirus	197084
573	LC456625.1__Human_papillomavirus_type_16_K1198_DNA,_complete_genome.fasta	Human_papillomavirus	7905	OP580154.1___Monkeypox_virus_isolate_MPXV_Human_USA_CA-CDPH-MPX000006_2022,_complete_genome.fasta	Monkeypoxvirus	197174
574	LC456634.1__Human_papillomavirus_type_16_TK0153_DNA,_complete_genome.fasta	Human_papillomavirus	7905	OP587252.1__Monkeypox_virus_isolate_MPXV_Human_USA_CA-CDPH-MPX000023_2022,_complete_genome.fasta	Monkeypoxvirus	195601
575	LC511107.1__Human_papillomavirus_type_16_SW064_genomic_DNA,_complete_genome.fasta	Human_papillomavirus	7906	OP587259.1__Monkeypox_virus_isolate_MPXV_Human_USA_CA-CDPH-MPX000037_2022,_complete_genome.fasta	Monkeypoxvirus	196368
576	LC530212.1__Human_adenovirus_7_293_DNA,_complete_genome.fasta	Human_adenovirus	35242	OP587260.1__Monkeypox_virus_isolate_MPXV_Human_USA_CA-CDPH-MPX000038_2022,_complete_genome.fasta	Monkeypoxvirus	195618
577	LC549184.1__Orthohepevirus_A_Rat_HEV577_genomic_RNA,_complete_genome.fasta	Orthohepevirus	7002	OP587264.1__Monkeypox_virus_isolate_MPXV_Human_USA_CA-CDPH-MPX000040_2022,_complete_genome.fasta	Monkeypoxvirus	196099
578	LC549185.1__Orthohepevirus_A_Rat_HEV324_genomic_RNA,_complete_genome.fasta	Orthohepevirus	6961	OP597769.1__Monkeypox_virus_isolate_hMpxV_Egypt_MOH-NRC-0002_2022,_complete_genome.fasta	Monkeypoxvirus	197201
579	LC549186.1__Orthohepevirus_A_S1129_genomic_RNA,_complete_genome.fasta	Orthohepevirus	6989	OP603001.1__Monkeypox_virus_isolate_MPXV_USA_2022_AR0001,_complete_genome.fasta	Monkeypoxvirus	197222
580	LC549187.1__Orthohepevirus_A_S1129c1_genomic_RNA,_complete_genome.fasta	Orthohepevirus	6980	OP603002.1__Monkeypox_virus_isolate_MPXV_USA_2022_WI0001,_complete_genome.fasta	Monkeypoxvirus	197074
581	LC573546.1__Orthohepevirus_A_ratEJM1703495L_RNA,_complete_genome.fasta	Orthohepevirus	7012	OP603004.1__Monkeypox_virus_isolate_MPXV_USA_2022_MN0004,_complete_genome.fasta	Monkeypoxvirus	197142
582	LC589272.1__Gallid_alphaherpesvirus_2_Kgs-c1_DNA,_nearly_complete_genome.fasta	Gallid_alphaherpesvirus	174999	OP603005.1__Monkeypox_virus_isolate_MPXV_USA_2022_SC0003,_complete_genome.fasta	Monkeypoxvirus	197170
583	LC597024.1__Orthohepevirus_A_BcHEV-MNG140_genomic_RNA,_complete_genome.fasta	Orthohepevirus	7242	OP603006.1__Monkeypox_virus_isolate_MPXV_USA_2022_NJ0003,_complete_genome.fasta	Monkeypoxvirus	197174
584	LC597025.1__Orthohepevirus_A_BcHEV-MNG146_genomic_RNA,_complete_genome.fasta	Orthohepevirus	7242	OP603007.1__Monkeypox_virus_isolate_MPXV_USA_2022_PA0007,_complete_genome.fasta	Monkeypoxvirus	197174
585	LC644167.1__Human_papillomavirus_type_16_22-19-P-005_DNA,_complete_genome.fasta	Human_papillomavirus	7906	OP603008.1__Monkeypox_virus_isolate_MPXV_USA_2022_NY0022,_complete_genome.fasta	Monkeypoxvirus	197179
586	LC644183.1__Human_papillomavirus_type_16_K2818_DNA,_complete_genome.fasta	Human_papillomavirus	7906	OP603009.1__Monkeypox_virus_isolate_MPXV_USA_2022_AZ0003,_complete_genome.fasta	Monkeypoxvirus	197172
587	LC644184.1__Human_papillomavirus_type_16_K2907_DNA,_complete_genome.fasta	Human_papillomavirus	7906	OP603010.1__Monkeypox_virus_isolate_MPXV_USA_2022_MI0002,_complete_genome.fasta	Monkeypoxvirus	197173
588	LC644186.1__Human_papillomavirus_type_16_K2928_DNA,_complete_genome.fasta	Human_papillomavirus	7906	OP603011.1__Monkeypox_virus_isolate_MPXV_USA_2022_IN0005,_complete_genome.fasta	Monkeypoxvirus	197234
589	LC644189.1__Human_papillomavirus_type_16_SW0112_DNA,_complete_genome.fasta	Human_papillomavirus	7911	OP603012.1__Monkeypox_virus_isolate_MPXV_USA_2022_CA0034,_complete_genome.fasta	Monkeypoxvirus	197182
590	LC647452.1__Human_papillomavirus_type_16_K3108_DNA,_complete_genome.fasta	Human_papillomavirus	7905	OP603013.1__Monkeypox_virus_isolate_MPXV_USA_2022_AZ0002,_complete_genome.fasta	Monkeypoxvirus	197172
591	LC647455.1__Human_papillomavirus_type_16_K3080_DNA,_complete_genome.fasta	Human_papillomavirus	7905	OP603014.1__Monkeypox_virus_isolate_MPXV_USA_2022_NY0021,_complete_genome.fasta	Monkeypoxvirus	197147
592	LC647456.1__Human_papillomavirus_type_16_K3081_DNA,_complete_genome.fasta	Human_papillomavirus	7905	OP603015.1__Monkeypox_virus_isolate_MPXV_USA_2022_GA0017,_complete_genome.fasta	Monkeypoxvirus	197195
593	LC651410.1__Orthohepevirus_A_deJOI_14_genomic_RNA,_complete_genome.fasta	Orthohepevirus	7245	OP603016.1__Monkeypox_virus_isolate_MPXV_USA_2022_CA0032,_complete_genome.fasta	Monkeypoxvirus	197192
594	LC703522.1__Human_mastadenovirus_C_ADV2_Fukushima_O170_2018_DNA,_nearly_complete_genome.fasta	Human_mastadenovirus	35905	OP604519.1__Monkeypox_virus_isolate_MPXV_USA_2022_SD0001,_complete_genome.fasta	Monkeypoxvirus	197179
595	LC704569.1__Paslahepevirus_balayani_swEJM1201802SC_RNA,_complete_genome.fasta	Paslahepevirus	7246	OP604520.1__Monkeypox_virus_isolate_MPXV_USA_2022_UT0003,_complete_genome.fasta	Monkeypoxvirus	193810
596	LC704570.1__Paslahepevirus_balayani_swEJM2100729FC_RNA,_complete_genome.fasta	Paslahepevirus	7247	OP604522.1__Monkeypox_virus_isolate_MPXV_USA_2022_PA0008,_complete_genome.fasta	Monkeypoxvirus	197166
597	LC720426.1__Human_mastadenovirus_C_HAdVC_Fukushima_OR32_2020_DNA,_nearly_complete_genome.fasta	Human_mastadenovirus	35944	OP604523.1__Monkeypox_virus_isolate_MPXV_USA_2022_NC0007,_complete_genome.fasta	Monkeypoxvirus	197218
598	LC722946.1__Monkeypox_virus_MPXV_human_Japan_Tokyo_TKY220091_2022_DNA,_complete_genome.fasta	Monkeypoxvirus	197141	OP604524.1__Monkeypox_virus_isolate_MPXV_USA_2022_NV0003,_complete_genome.fasta	Monkeypoxvirus	197237
599	LC753968.1__Monkeypox_virus_MPXV_human_Japan_Tokyo_2022_TKY220165_DNA,_complete_genome.fasta	Monkeypoxvirus	197141	OP604525.1__Monkeypox_virus_isolate_MXPV_USA_2022_NJ0010,_complete_genome.fasta	Monkeypoxvirus	197193
600	LC756665.1__Human_mastadenovirus_C_ADV2_Fukushima_H739_2019_DNA,_nearly_complete_genome.fasta	Human_mastadenovirus	35881	OP604526.1__Monkeypox_virus_isolate_MPXV_USA_2022_NC0005,_complete_genome.fasta	Monkeypoxvirus	197174
601	LC756666.1__Human_mastadenovirus_C_ADV2_Fukushima_O898_2019_DNA,_nearly_complete_genome.fasta	Human_mastadenovirus	35774	OP604527.1__Monkeypox_virus_isolate_MPXV_USA_2022_MD0002,_complete_genome.fasta	Monkeypoxvirus	197241
602	LC756922.1__Monkeypox_virus_MPXV_human_Japan_Tokyo_2023_TKY220310_DNA,_complete_genome.fasta	Monkeypoxvirus	197141	OP604528.1__Monkeypox_virus_isolate_MPXV_USA_2022_MD0003,_complete_genome.fasta	Monkeypoxvirus	197209
603	LC756924.1__Monkeypox_virus_MPXV_human_Japan_Tokyo_2023_TKY220325_DNA,_complete_genome.fasta	Monkeypoxvirus	197141	OP604529.1__Monkeypox_virus_isolate_MPXV_USA_2022_GA0011,_complete_genome.fasta	Monkeypoxvirus	197153
604	LC756925.1__Monkeypox_virus_MPXV_human_Japan_Tokyo_2023_TKY220342_DNA,_complete_genome.fasta	Monkeypoxvirus	197141	OP604530.1__Monkeypox_virus_isolate_MPXV_USA_2022_FL0021,_complete_genome.fasta	Monkeypoxvirus	197197
605	LC757030.1__Human_mastadenovirus_B_ADVB3_Fukushima_O898_2019_DNA,_complete_genome.fasta	Human_mastadenovirus	35079	OP604531.1__Monkeypox_virus_isolate_MPXV_USA_2022_FL0020,_complete_genome.fasta	Monkeypoxvirus	197204
606	LC760460.1__Monkeypox_virus_MPXV_human_Japan_Tokyo_2023_TKY220304_DNA,_complete_genome.fasta	Monkeypoxvirus	197141	OP604532.1__Monkeypox_virus_isolate_MPXV_USA_2022_DC0012,_complete_genome.fasta	Monkeypoxvirus	197184
607	LC760461.1__Monkeypox_virus_MPXV_human_Japan_Tokyo_2023_TKY220343_DNA,_complete_genome.fasta	Monkeypoxvirus	197141	OP604533.1__Monkeypox_virus_isolate_MPXV_USA_2022_CA0035,_complete_genome.fasta	Monkeypoxvirus	197163
608	LC775584.1__Paslahepevirus_balayani_HE-JF5_RNA,_complete_genome.fasta	Paslahepevirus	7270	OP612674.1__Monkeypox_virus_isolate_MPXV_003_19,_complete_genome.fasta	Monkeypoxvirus	197011
609	LC775585.1__Paslahepevirus_balayani_rbIM223_RNA,_complete_genome.fasta	Paslahepevirus	7298	OP612678.1__Monkeypox_virus_isolate_MPXV_017_19,_complete_genome.fasta	Monkeypoxvirus	196950
610	LC789535.1__Paslahepevirus_balayani_wbJHG_23_RNA,_complete_genome.fasta	Paslahepevirus	7259	OP612683.1__Monkeypox_virus_isolate_MPXV_042_19,_complete_genome.fasta	Monkeypoxvirus	197061
611	LC791110.1__Human_mastadenovirus_B_Kobe180054_DNA,_complete_genome.fasta	Human_mastadenovirus	33791	OP612688.1__Monkeypox_virus_isolate_MPXV_104_19,_complete_genome.fasta	Monkeypoxvirus	197087
612	LC791111.1__Human_mastadenovirus_C_Kobe180087_DNA,_complete_genome.fasta	Human_mastadenovirus	35923	OP612690.1__Monkeypox_virus_isolate_MPXV_113_19,_complete_genome.fasta	Monkeypoxvirus	197343
613	LC791114.1__Human_mastadenovirus_C_Kobe180114_DNA,_complete_genome.fasta	Human_mastadenovirus	35988	OP650027.1__Monkeypox_virus_isolate_MpxV_human_USA_WA-UW-082786_2022,_complete_genome.fasta	Monkeypoxvirus	196292
614	LC791119.1__Human_mastadenovirus_C_Kobe180152_DNA,_complete_genome.fasta	Human_mastadenovirus	35934	OP681772.1__Monkeypox_virus_isolate_MpxV_human_USA_WA-UW-085088_2022,_complete_genome.fasta	Monkeypoxvirus	197205
615	LC791122.1__Human_mastadenovirus_C_Kobe180173_DNA,_complete_genome.fasta	Human_mastadenovirus	36000	OP681773.1__Monkeypox_virus_isolate_MpxV_human_USA_WA-UW-091243_2022,_complete_genome.fasta	Monkeypoxvirus	197203
616	LC791123.1__Human_mastadenovirus_C_Kobe180186_DNA,_complete_genome.fasta	Human_mastadenovirus	35924	OP681774.1__Monkeypox_virus_isolate_MpxV_human_USA_WA-UW-092889_2022,_complete_genome.fasta	Monkeypoxvirus	197195
617	LC791126.1__Human_mastadenovirus_C_Kobe180370_DNA,_complete_genome.fasta	Human_mastadenovirus	35958	OP681776.1__Monkeypox_virus_isolate_MpxV_human_USA_WA-UW-096851_2022,_complete_genome.fasta	Monkeypoxvirus	193000
618	LC791128.1__Human_mastadenovirus_B_Kobe180381_DNA,_complete_genome.fasta	Human_mastadenovirus	35271	OP681777.1__Monkeypox_virus_isolate_MpxV_human_USA_WA-UW-092113_2022,_complete_genome.fasta	Monkeypoxvirus	197207
619	LC791129.1__Human_mastadenovirus_C_Kobe180386_DNA,_complete_genome.fasta	Human_mastadenovirus	35921	OP687926.1__Monkeypox_virus_isolate_MPXV_USA_2022_AZ0004,_complete_genome.fasta	Monkeypoxvirus	197164
620	LC791132.1__Human_mastadenovirus_C_Kobe180476_DNA,_complete_genome.fasta	Human_mastadenovirus	36005	OP687927.1__Monkeypox_virus_isolate_MPXV_USA_2022_CA0036,_complete_genome.fasta	Monkeypoxvirus	197180
621	LC791134.1__Human_mastadenovirus_C_Kobe180520_DNA,_complete_genome.fasta	Human_mastadenovirus	35861	OP687928.1__Monkeypox_virus_isolate_MPXV_USA_2022_CA0037,_complete_genome.fasta	Monkeypoxvirus	197173
622	LC791138.1__Human_mastadenovirus_C_Kobe180680_DNA,_complete_genome.fasta	Human_mastadenovirus	35945	OP687930.1__Monkeypox_virus_isolate_MPXV_USA_2022_FL0022,_complete_genome.fasta	Monkeypoxvirus	197194
623	LC791141.1__Human_mastadenovirus_F_Kobe180841_DNA,_complete_genome.fasta	Human_mastadenovirus	34165	OP687931.1__Monkeypox_virus_isolate_MPXV_USA_2022_FL0023,_complete_genome.fasta	Monkeypoxvirus	197209
624	LC791143.1__Human_mastadenovirus_F_Kobe180857_DNA,_complete_genome.fasta	Human_mastadenovirus	34102	OP687932.1__Monkeypox_virus_isolate_MPXV_USA_2022_FL0024,_complete_genome.fasta	Monkeypoxvirus	197196
625	LC791147.1__Human_mastadenovirus_C_Kobe190036_DNA,_complete_genome.fasta	Human_mastadenovirus	35769	OP687933.1__Monkeypox_virus_isolate_MPXV_USA_2022_MI0003,_complete_genome.fasta	Monkeypoxvirus	197169
626	LC791148.1__Human_mastadenovirus_C_Kobe190044_DNA,_complete_genome.fasta	Human_mastadenovirus	35770	OP687934.1__Monkeypox_virus_isolate_MPXV_USA_2022_MN0007,_complete_genome.fasta	Monkeypoxvirus	197143
627	LC791151.1__Human_mastadenovirus_C_Kobe190136_DNA,_complete_genome.fasta	Human_mastadenovirus	35953	OP687935.1__Monkeypox_virus_isolate_MPXV_USA_2022_NC0008,_complete_genome.fasta	Monkeypoxvirus	197175
628	LC791152.1__Human_mastadenovirus_C_Kobe190144_DNA,_complete_genome.fasta	Human_mastadenovirus	35797	OP687936.1__Monkeypox_virus_isolate_MPXV_USA_2022_NC0009,_complete_genome.fasta	Monkeypoxvirus	197149
629	LC791156.1__Human_mastadenovirus_C_Kobe190179_DNA,_complete_genome.fasta	Human_mastadenovirus	35793	OP687937.1__Monkeypox_virus_isolate_MPXV_USA_2022_NJ0004,_complete_genome.fasta	Monkeypoxvirus	197257
630	LC791157.1__Human_mastadenovirus_C_Kobe190187_DNA,_complete_genome.fasta	Human_mastadenovirus	35960	OP687938.1__Monkeypox_virus_isolate_MPXV_USA_2022_NJ0005,_complete_genome.fasta	Monkeypoxvirus	197416
631	LC791158.1__Human_mastadenovirus_C_Kobe190189_DNA,_complete_genome.fasta	Human_mastadenovirus	35934	OP687939.1__Monkeypox_virus_isolate_MPXV_USA_2022_NY0029,_complete_genome.fasta	Monkeypoxvirus	197217
632	LC791159.1__Human_mastadenovirus_B_Kobe190194_DNA,_complete_genome.fasta	Human_mastadenovirus	35237	OP687942.1__Monkeypox_virus_isolate_MPXV_USA_2022_OH0003,_complete_genome.fasta	Monkeypoxvirus	197172
633	LC791164.1__Human_mastadenovirus_C_Kobe190266_DNA,_complete_genome.fasta	Human_mastadenovirus	35954	OP687943.1__Monkeypox_virus_isolate_MPXV_USA_2022_RI0002,_complete_genome.fasta	Monkeypoxvirus	197189
634	LC791175.1__Human_mastadenovirus_C_Kobe190455_DNA,_complete_genome.fasta	Human_mastadenovirus	35927	OP687944.1__Monkeypox_virus_isolate_MPXV_USA_2022_TX0021,_complete_genome.fasta	Monkeypoxvirus	197173
635	LC791183.1__Human_mastadenovirus_C_Kobe190684_DNA,_complete_genome.fasta	Human_mastadenovirus	35946	OP687945.1__Monkeypox_virus_isolate_MPXV_USA_2022_TX0022,_complete_genome.fasta	Monkeypoxvirus	197238
636	LC791185.1__Human_mastadenovirus_C_Kobe200035_DNA,_complete_genome.fasta	Human_mastadenovirus	35958	OP687946.1__Monkeypox_virus_isolate_MPXV_USA_2022_TX0023,_complete_genome.fasta	Monkeypoxvirus	197177
637	LC791187.1__Human_mastadenovirus_C_Kobe210036_DNA,_complete_genome.fasta	Human_mastadenovirus	35954	OP687947.1__Monkeypox_virus_isolate_MPXV_USA_2022_TX0024,_complete_genome.fasta	Monkeypoxvirus	197194
638	LC791188.1__Human_mastadenovirus_C_Kobe220083_DNA,_complete_genome.fasta	Human_mastadenovirus	35984	OP687948.1__Monkeypox_virus_isolate_MPXV_USA_2022_TX0025,_complete_genome.fasta	Monkeypoxvirus	197181
639	LC794352.1__Paslahepevirus_balayani_wbJSO_20-1_RNA,_complete_genome.fasta	Paslahepevirus	7259	OP687949.1__Monkeypox_virus_isolate_MPXV_USA_2022_TX0026,_complete_genome.fasta	Monkeypoxvirus	197170
640	LC794353.1__Paslahepevirus_balayani_wbJSO_20-3_RNA,_complete_genome.fasta	Paslahepevirus	7259	OP696840.1__Monkeypox_virus_isolate_MPXV_Germany_2022_RKI337,_complete_genome.fasta	Monkeypoxvirus	185499
641	LC796938.1__Human_mastadenovirus_C_Aichi1964_1997_DNA,_complete_genome.fasta	Human_mastadenovirus	35722	OP696841.1__Monkeypox_virus_isolate_MPXV_Germany_2022_RKI338,_complete_genome.fasta	Monkeypoxvirus	194417
642	LC799978.1__Human_mastadenovirus_B_Kobe-230147_DNA,_complete_genome.fasta	Human_mastadenovirus	35049	OP696842.1__Monkeypox_virus_isolate_MPXV_Germany_2022_RKI339,_complete_genome.fasta	Monkeypoxvirus	208626
643	LC799979.1__Human_mastadenovirus_B_Kobe-230174_DNA,_complete_genome.fasta	Human_mastadenovirus	35046	OP715788.1__Monkeypox_virus_isolate_MpxV_human_USA_WA-UW-091072_2022,_complete_genome.fasta	Monkeypoxvirus	197200
644	LC799982.1__Human_mastadenovirus_B_Kobe-230218_DNA,_complete_genome.fasta	Human_mastadenovirus	35196	OP727820.1__Monkeypox_virus_isolate_PEV_case,_complete_genome.fasta	Monkeypoxvirus	196666
645	LC799993.1__Human_mastadenovirus_B_Nara-A230067_DNA,_complete_genome.fasta	Human_mastadenovirus	35050	OP727823.1__Monkeypox_virus_isolate_PrEV_case_4,_complete_genome.fasta	Monkeypoxvirus	197023
646	LC799997.1__Human_mastadenovirus_B_Nara-A230084_DNA,_complete_genome.fasta	Human_mastadenovirus	35050	OP743951.1__Monkeypox_virus_isolate_MpxV_human_USA_WA-UW-077466_2022,_complete_genome.fasta	Monkeypoxvirus	197207
647	LC815003.1__Paslahepevirus_balayani_pwbJHG_23_P1_genomic_RNA,_complete_genome.fasta	Paslahepevirus	7275	OP743952.1__Monkeypox_virus_isolate_MpxV_human_USA_WA-UW-081100_2022,_complete_genome.fasta	Monkeypoxvirus	197205
648	LC815004.1__Paslahepevirus_balayani_pwbJHG_23_P1-GAA_genomic_RNA,_complete_genome.fasta	Paslahepevirus	7275	OP743955.1__Monkeypox_virus_isolate_MpxV_human_USA_WA-UW-089756_2022,_complete_genome.fasta	Monkeypoxvirus	197203
649	LC817366.1__Human_mastadenovirus_B_ADVB3_Fukushima_O454_2018_DNA,_complete_genome.fasta	Human_mastadenovirus	35094	OP743956.1__Monkeypox_virus_isolate_MpxV_human_USA_OH-UW-083520_2022,_complete_genome.fasta	Monkeypoxvirus	197202
650	LC817367.1__Human_mastadenovirus_B_ADVB3_Fukushima_O456_2018_DNA,_complete_genome.fasta	Human_mastadenovirus	35093	OP743957.1__Monkeypox_virus_isolate_MpxV_human_USA_OH-UW-080634_2022,_complete_genome.fasta	Monkeypoxvirus	197205
651	LC817368.1__Human_mastadenovirus_B_ADVB3_Fukushima_O492_2018_DNA,_complete_genome.fasta	Human_mastadenovirus	35093	OP743958.1__Monkeypox_virus_isolate_MpxV_human_USA_WA-UW-089473_2022,_complete_genome.fasta	Monkeypoxvirus	197205
652	LC817369.1__Human_mastadenovirus_B_ADVB3_Fukushima_O512_2019_DNA,_complete_genome.fasta	Human_mastadenovirus	35081	OP743959.1__Monkeypox_virus_isolate_MpxV_human_USA_WA-UW-089051_2022,_complete_genome.fasta	Monkeypoxvirus	197205
653	LC817371.1__Human_mastadenovirus_B_ADVB3_Fukushima_O573_2019_DNA,_complete_genome.fasta	Human_mastadenovirus	35090	OP743960.1__Monkeypox_virus_isolate_MpxV_human_USA_WA-UW-085326_2022,_complete_genome.fasta	Monkeypoxvirus	197205
654	LC817372.1__Human_mastadenovirus_B_ADVB3_Fukushima_O708_2019_DNA,_complete_genome.fasta	Human_mastadenovirus	35095	OP743961.1__Monkeypox_virus_isolate_MpxV_human_USA_WA-UW-086295_2022,_complete_genome.fasta	Monkeypoxvirus	197205
655	LC823185.1__Human_mastadenovirus_B_ADVB3_Fukushima_OH214_2023_DNA,_nearly_complete_genome.fasta	Human_mastadenovirus	35091	OP743962.1__Monkeypox_virus_isolate_MpxV_human_USA_WA-UW-088248_2022,_complete_genome.fasta	Monkeypoxvirus	197201
656	LC830687.1__Human_adenovirus_14_Kobe-240056_DNA,_complete_genome.fasta	Human_adenovirus	34761	OP743964.1__Monkeypox_virus_isolate_MpxV_human_USA_WA-UW-098738_2022,_complete_genome.fasta	Monkeypoxvirus	197207
657	LC830688.1__Human_adenovirus_14_Kobe-240057_DNA,_complete_genome.fasta	Human_adenovirus	34760	OP743965.1__Monkeypox_virus_isolate_MpxV_human_USA_WA-UW-090263_2022,_complete_genome.fasta	Monkeypoxvirus	197207
658	LC831698.1__Monkeypox_virus_MPXV_human_Japan_Tokyo_NCGM240303_2024_DNA,_complete_genome.fasta	Monkeypoxvirus	197177	OP743966.1__Monkeypox_virus_isolate_MpxV_human_USA_WA-UW-099102_2022,_complete_genome.fasta	Monkeypoxvirus	197203
659	LC849254.1__Gallid_alphaherpesvirus_2_vRB-1B_L-Meq_DNA,_nearly_complete_genome.fasta	Gallid_alphaherpesvirus	177430	OP743967.1__Monkeypox_virus_isolate_MpxV_human_USA_WA-UW-092798_2022,_complete_genome.fasta	Monkeypoxvirus	197205
660	LC849255.1__Gallid_alphaherpesvirus_2_vRB-1B_Meq_DNA,_nearly_complete_genome.fasta	Gallid_alphaherpesvirus	177880	OP743969.1__Monkeypox_virus_isolate_MpxV_human_USA_WA-UW-099881_2022,_complete_genome.fasta	Monkeypoxvirus	197205
661	LC849256.1__Gallid_alphaherpesvirus_2_vRB-1B_S-Meq_DNA,_nearly_complete_genome.fasta	Gallid_alphaherpesvirus	176917	OP743970.1__Monkeypox_virus_isolate_MpxV_human_USA_WA-UW-098347_2022,_complete_genome.fasta	Monkeypoxvirus	197205
662	LC851170.1__Human_mastadenovirus_D_Kobe-230171_DNA,_complete_genome.fasta	Human_mastadenovirus	34920	OP743971.1__Monkeypox_virus_isolate_MpxV_human_USA_WA-UW-098189_2022,_complete_genome.fasta	Monkeypoxvirus	197205
663	LC851177.1__Human_mastadenovirus_B_Kobe-230228_DNA,_complete_genome.fasta	Human_mastadenovirus	35040	OP743972.1__Monkeypox_virus_isolate_MpxV_human_USA_WA-UW-094364_2022,_complete_genome.fasta	Monkeypoxvirus	197205
664	LC851183.1__Human_mastadenovirus_B_Kobe-230327_DNA,_complete_genome.fasta	Human_mastadenovirus	35040	OP743975.1__Monkeypox_virus_isolate_MpxV_human_USA_WA-UW-098297_2022,_complete_genome.fasta	Monkeypoxvirus	197191
665	LC851184.1__Human_mastadenovirus_C_Kobe-230333_DNA,_complete_genome.fasta	Human_mastadenovirus	35947	OP743976.1__Monkeypox_virus_isolate_MpxV_human_USA_WA-UW-096136_2022,_complete_genome.fasta	Monkeypoxvirus	197191
666	LC851186.1__Human_mastadenovirus_C_Kobe-230339_DNA,_complete_genome.fasta	Human_mastadenovirus	35940	OP743978.1__Monkeypox_virus_isolate_MpxV_human_USA_WA-UW-090635_2022,_complete_genome.fasta	Monkeypoxvirus	197205
667	LC851187.1__Human_mastadenovirus_B_Kobe-230397_DNA,_complete_genome.fasta	Human_mastadenovirus	35050	OP743979.1__Monkeypox_virus_isolate_MpxV_human_USA_WA-UW-092912_2022,_complete_genome.fasta	Monkeypoxvirus	197188
668	LC851189.1__Human_mastadenovirus_B_Nara-230099_DNA,_complete_genome.fasta	Human_mastadenovirus	35040	OP743980.1__Monkeypox_virus_isolate_MpxV_human_USA_WA-UW-091162_2022,_complete_genome.fasta	Monkeypoxvirus	197207
669	LC851192.1__Human_mastadenovirus_C_Nara-230117_DNA,_complete_genome.fasta	Human_mastadenovirus	35880	OP743981.1__Monkeypox_virus_isolate_MpxV_human_USA_WA-UW-093226_2022,_complete_genome.fasta	Monkeypoxvirus	197193
670	LC852831.1__Monkeypox_virus_hMpxV_Japan_MX23-014-2-P0_2023_DNA,_complete_genome.fasta	Monkeypoxvirus	197205	OP743982.1__Monkeypox_virus_isolate_MpxV_human_USA_WA-UW-099700_2022,_complete_genome.fasta	Monkeypoxvirus	197189
671	LC852836.1__Monkeypox_virus_hMpxV_Japan_MX23-021-1-P0_2023_DNA,_nearly_complete_genome.fasta	Monkeypoxvirus	197201	OP743983.1__Monkeypox_virus_isolate_MpxV_human_USA_WA-UW-099493_2022,_complete_genome.fasta	Monkeypoxvirus	197207
672	LC855211.1__Monkeypox_virus_hMpxV_Japan_MX23-022-2-P0_2023_DNA,_complete_genome.fasta	Monkeypoxvirus	197205	OP743984.1__Monkeypox_virus_isolate_MpxV_human_USA_WA-UW-090134_2022,_complete_genome.fasta	Monkeypoxvirus	197188
673	LC855212.1__Monkeypox_virus_hMpxV_Japan_MX23-023-1-P0_2023_DNA,_complete_genome.fasta	Monkeypoxvirus	197206	OP743986.1__Monkeypox_virus_isolate_MpxV_human_USA_WA-UW-098348_2022,_complete_genome.fasta	Monkeypoxvirus	197193
674	LC855214.1__Monkeypox_virus_hMpxV_Japan_MX23-028-01-P0_2023_DNA,_complete_genome.fasta	Monkeypoxvirus	197206	OP743987.1__Monkeypox_virus_isolate_MpxV_human_USA_WA-UW-098721_2022,_complete_genome.fasta	Monkeypoxvirus	197205
675	LC855215.1__Monkeypox_virus_hMpxV_Japan_MX24-004-01-P0_2024_DNA,_nearly_complete_genome.fasta	Monkeypoxvirus	197207	OP743988.1__Monkeypox_virus_isolate_MpxV_human_USA_WA-UW-095681_2022,_complete_genome.fasta	Monkeypoxvirus	197207
676	LC855216.1__Monkeypox_virus_hMpxV_Japan_MX24-005-01-P0_2024_DNA,_nearly_complete_genome.fasta	Monkeypoxvirus	197207	OP743989.1__Monkeypox_virus_isolate_MpxV_human_USA_WA-UW-090611_2022,_complete_genome.fasta	Monkeypoxvirus	197200
677	LC862891.1__Gallid_alphaherpesvirus_2_rRB-1B_Meq(77-80)_DNA,_nearly_complete_genome.fasta	Gallid_alphaherpesvirus	177806	OP743990.1__Monkeypox_virus_isolate_MpxV_human_USA_WA-UW-098408_2022,_complete_genome.fasta	Monkeypoxvirus	197200
678	LC864042.1__Human_mastadenovirus_B_ADVB3_Fukushima_O733_2019_DNA,_nearly_complete_genome.fasta	Human_mastadenovirus	35089	OP743991.1__Monkeypox_virus_isolate_MpxV_human_USA_WA-UW-092990_2022,_complete_genome.fasta	Monkeypoxvirus	197205
679	LC876638.1__Monkeypox_virus_hMpoxV_Japan_MX24-002-01_202X_DNA,_complete_genome.fasta	Monkeypoxvirus	197203	OP743992.1__Monkeypox_virus_isolate_MpxV_human_USA_WA-UW-096711_2022,_complete_genome.fasta	Monkeypoxvirus	197190
680	LC876639.1__Monkeypox_virus_hMpoxV_Japan_MX24-004-01_2024_DNA,_complete_genome.fasta	Monkeypoxvirus	196118	OP743993.1__Monkeypox_virus_isolate_MpxV_human_USA_WA-UW-094603_2022,_complete_genome.fasta	Monkeypoxvirus	197207
681	LC876640.1__Monkeypox_virus_hMpoxV_Japan_MX24-005-01_2024_DNA,_complete_genome.fasta	Monkeypoxvirus	196118	OP743994.1__Monkeypox_virus_isolate_MpxV_human_USA_WA-UW-086389_2022,_complete_genome.fasta	Monkeypoxvirus	197205
682	LC876641.1__Monkeypox_virus_hMpoxV_Japan_MX23-001-01_202X_DNA,_nearly_complete_genome.fasta	Monkeypoxvirus	197197	OP743995.1__Monkeypox_virus_isolate_MpxV_human_USA_WA-UW-102951_2022,_complete_genome.fasta	Monkeypoxvirus	197193
683	LC876642.1__Monkeypox_virus_hMpoxV_Japan_MX23-001-02_202X_DNA,_complete_genome.fasta	Monkeypoxvirus	197205	OP743996.1__Monkeypox_virus_isolate_MpxV_human_USA_WA-UW-108647_2022,_complete_genome.fasta	Monkeypoxvirus	197192
684	LC876646.1__Monkeypox_virus_hMpoxV_Japan_MX23-003-01_2023_DNA,_complete_genome.fasta	Monkeypoxvirus	197204	OP743997.1__Monkeypox_virus_isolate_MpxV_human_USA_Unknown-UW-105322_2022,_complete_genome.fasta	Monkeypoxvirus	197191
685	LC876647.1__Monkeypox_virus_hMpoxV_Japan_MX23-004-01_2023_DNA,_complete_genome.fasta	Monkeypoxvirus	197203	OP743998.1__Monkeypox_virus_isolate_MpxV_human_USA_Unknown-UW-102378_2022,_complete_genome.fasta	Monkeypoxvirus	197185
686	LC876648.1__Monkeypox_virus_hMpoxV_Japan_MX23-005-02_2023_DNA,_complete_genome.fasta	Monkeypoxvirus	197205	OP743999.1__Monkeypox_virus_isolate_MpxV_human_USA_WA-UW-108943_2022,_complete_genome.fasta	Monkeypoxvirus	197194
687	LC876649.1__Monkeypox_virus_hMpoxV_Japan_MX23-006-02_2023_DNA,_complete_genome.fasta	Monkeypoxvirus	197204	OP744000.1__Monkeypox_virus_isolate_MpxV_human_USA_Unknown-UW-101667_2022,_complete_genome.fasta	Monkeypoxvirus	197188
688	LC876650.1__Monkeypox_virus_hMpoxV_Japan_MX23-008-01_2023_DNA,_complete_genome.fasta	Monkeypoxvirus	197205	OP747051.1__Monkeypox_virus_isolate_MpxV_human_USA_WA-UW-085359_2022,_complete_genome.fasta	Monkeypoxvirus	197184
689	LC876652.1__Monkeypox_virus_hMpoxV_Japan_MX23-010-01_202X_DNA,_complete_genome.fasta	Monkeypoxvirus	197205	OP747052.1__Monkeypox_virus_isolate_MpxV_human_USA_WA-UW-096615_2022,_complete_genome.fasta	Monkeypoxvirus	197196
690	LC876653.1__Monkeypox_virus_hMpoxV_Japan_MX23-012-01_202X_DNA,_complete_genome.fasta	Monkeypoxvirus	197205	OP747053.1__Monkeypox_virus_isolate_MpxV_human_USA_WA-UW-097661_2022,_complete_genome.fasta	Monkeypoxvirus	197205
691	LC876654.1__Monkeypox_virus_hMpoxV_Japan_MX23-013-01_202X_DNA,_complete_genome.fasta	Monkeypoxvirus	197205	OP747054.1__Monkeypox_virus_isolate_MpxV_human_USA_WA-UW-094434_2022,_complete_genome.fasta	Monkeypoxvirus	197205
692	LC876655.1__Monkeypox_virus_hMpoxV_Japan_MX23-014-02_2023_DNA,_complete_genome.fasta	Monkeypoxvirus	197205	OP747055.1__Monkeypox_virus_isolate_MpxV_human_USA_WA-UW-095970_2022,_complete_genome.fasta	Monkeypoxvirus	197198
693	LC876656.1__Monkeypox_virus_hMpoxV_Japan_MX23-015-01_2023_DNA,_complete_genome.fasta	Monkeypoxvirus	197205	OP747056.1__Monkeypox_virus_isolate_MpxV_human_USA_WA-UW-095653_2022,_complete_genome.fasta	Monkeypoxvirus	197202
694	LC876657.1__Monkeypox_virus_hMpoxV_Japan_MX23-016-01_2023_DNA,_complete_genome.fasta	Monkeypoxvirus	197203	OP747057.1__Monkeypox_virus_isolate_MpxV_human_USA_WA-UW-091890_2022,_complete_genome.fasta	Monkeypoxvirus	197201
695	LC876658.1__Monkeypox_virus_hMpoxV_Japan_MX23-017-01_2023_DNA,_complete_genome.fasta	Monkeypoxvirus	197205	OP747058.1__Monkeypox_virus_isolate_MpxV_human_USA_WA-UW-109000_2022,_complete_genome.fasta	Monkeypoxvirus	197205
696	LC876659.1__Monkeypox_virus_hMpoxV_Japan_MX23-019-01_2023_DNA,_complete_genome.fasta	Monkeypoxvirus	197205	OP747059.1__Monkeypox_virus_isolate_MpxV_human_USA_Unknown-UW-109319_2022,_complete_genome.fasta	Monkeypoxvirus	197205
697	LC876660.1__Monkeypox_virus_hMpoxV_Japan_MX23-020-01_2023_DNA,_complete_genome.fasta	Monkeypoxvirus	197205	OP747060.1__Monkeypox_virus_isolate_MpxV_human_USA_WA-UW-104793_2022,_complete_genome.fasta	Monkeypoxvirus	197191
698	LC876661.1__Monkeypox_virus_hMpoxV_Japan_MX23-021-01_2023_DNA,_nearly_complete_genome.fasta	Monkeypoxvirus	191684	OP747061.1__Monkeypox_virus_isolate_MpxV_human_USA_Unknown-UW-093679_2022,_complete_genome.fasta	Monkeypoxvirus	197192
699	LC876662.1__Monkeypox_virus_hMpoxV_Japan_MX23-022-02_2023_DNA,_complete_genome.fasta	Monkeypoxvirus	197205	OP747062.1__Monkeypox_virus_isolate_MpxV_human_USA_WA-UW-106624_2022,_complete_genome.fasta	Monkeypoxvirus	197205
700	LC876663.1__Monkeypox_virus_hMpoxV_Japan_MX23-023-01_2023_DNA,_complete_genome.fasta	Monkeypoxvirus	197206	OP752103.1__Monkeypox_virus_isolate_MPXV_USA_2022_AR0002,_complete_genome.fasta	Monkeypoxvirus	197223
701	LC876664.1__Monkeypox_virus_hMpoxV_Japan_MX23-025-01_2023_DNA,_complete_genome.fasta	Monkeypoxvirus	197205	OP752104.1__Monkeypox_virus_isolate_MPXV_USA_2022_AZ0006,_complete_genome.fasta	Monkeypoxvirus	197172
702	LC876665.1__Monkeypox_virus_hMpoxV_Japan_MX23-026-01_2023_DNA,_complete_genome.fasta	Monkeypoxvirus	197203	OP752105.1__Monkeypox_virus_isolate_MPXV_USA_2022_CA0038,_complete_genome.fasta	Monkeypoxvirus	197179
703	LC876666.1__Monkeypox_virus_hMpoxV_Japan_MX23-028-01_2023_DNA,_complete_genome.fasta	Monkeypoxvirus	197206	OP752106.1__Monkeypox_virus_isolate_MPXV_USA_2022_FL0025,_complete_genome.fasta	Monkeypoxvirus	197114
704	LR777863.1__Paslahepevirus_balayani_isolate_52271.2_UM_2016_genome_assembly,_complete_genome__monopartite.fasta	Paslahepevirus	7266	OP752107.1__Monkeypox_virus_isolate_MPXV_USA_2022_GA0018,_complete_genome.fasta	Monkeypoxvirus	197315
705	LR777864.1__Paslahepevirus_balayani_isolate_54563_UM_2016_genome_assembly,_complete_genome__monopartite.fasta	Paslahepevirus	7266	OP752108.1__Monkeypox_virus_isolate_MPXV_USA_2022_NM0001,_complete_genome.fasta	Monkeypoxvirus	197049
706	LR777866.1__Paslahepevirus_balayani_isolate_47270.213_UM_2017_genome_assembly,_complete_genome__monopartite.fasta	Paslahepevirus	7266	OP752109.1__Monkeypox_virus_isolate_MPXV_USA_2022_NM0002,_complete_genome.fasta	Monkeypoxvirus	197174
707	LR861872.1__Human_papillomavirus_type_33_isolate_LNS3510974_HPV33,_complete_genome.fasta	Human_papillomavirus	7833	OP752110.1__Monkeypox_virus_isolate_MPXV_USA_2022_NY0032,_complete_genome.fasta	Monkeypoxvirus	197176
708	LR862077.1__Human_papillomavirus_type_33_isolate_LNS9453833_HPV33,_complete_genome.fasta	Human_papillomavirus	7911	OP752111.1__Monkeypox_virus_isolate_MPXV_USA_2022_NY0033,_complete_genome.fasta	Monkeypoxvirus	197219
709	LT594108.1__Human_herpesvirus_1_isolate_1319_2005_genome_assembly,_complete_genome__monopartite.fasta	Human_herpesvirus	151216	OP752112.1__Monkeypox_virus_isolate_MPXV_USA_2022_NY0034,_complete_genome.fasta	Monkeypoxvirus	197179
710	LT594110.1__Human_herpesvirus_1_isolate_66_2007_genome_assembly,_complete_genome__monopartite.fasta	Human_herpesvirus	150842	OP752113.1__Monkeypox_virus_isolate_MPXV_USA_2022_NY0035,_complete_genome.fasta	Monkeypoxvirus	197235
711	LT594192.1__Human_herpesvirus_1_isolate_160_1982_genome_assembly,_complete_genome__monopartite.fasta	Human_herpesvirus	150711	OP752114.1__Monkeypox_virus_isolate_MPXV_USA_2022_OR0003,_complete_genome.fasta	Monkeypoxvirus	197204
712	MF062484.1__Human_adenovirus_14_isolate_HAdV-B_CHN_GZ02-6161_2010_14[P14H14F14],_complete_genome.fasta	Human_adenovirus	34766	OP752115.1__Monkeypox_virus_isolate_MPXV_USA_2022_OR0004,_complete_genome.fasta	Monkeypoxvirus	197168
713	MF084224.1__Human_betaherpesvirus_5_strain_HER1,_complete_genome.fasta	Human_betaherpesvirus	235079	OP752116.1__Monkeypox_virus_isolate_MPXV_USA_2022_OR0005,_complete_genome.fasta	Monkeypoxvirus	197121
714	MF156584.1__Human_alphaherpesvirus_1_isolate_K(delta)25_26,_complete_genome.fasta	Human_alphaherpesvirus	149586	OP752117.1__Monkeypox_virus_isolate_MPXV_USA_2022_SC0004,_complete_genome.fasta	Monkeypoxvirus	197165
715	MF315028.1__Human_mastadenovirus_C_isolate_human_CHN_BJ04_2012_[P1_H2_F2],_complete_genome.fasta	Human_mastadenovirus	35953	OP752118.1__Monkeypox_virus_isolate_MPXV_USA_2022_SC0005,_complete_genome.fasta	Monkeypoxvirus	197073
716	MF315029.1__Human_mastadenovirus_C_isolate_human_CHN_BJ09_2013_[P1_H2_F2],_complete_genome.fasta	Human_mastadenovirus	35958	OP752119.1__Monkeypox_virus_isolate_MPXV_USA_2022_TN0006,_complete_genome.fasta	Monkeypoxvirus	197172
717	MF384286.1__Deltapapillomavirus_4_isolate_25_equ_CH,_complete_genome.fasta	Deltapapillomavirus	7935	OP752120.1__Monkeypox_virus_isolate_MPXV_USA_2022_TN0007,_complete_genome.fasta	Monkeypoxvirus	197159
718	MF384288.1__Deltapapillomavirus_4_isolate_04_asi_UK,_complete_genome.fasta	Deltapapillomavirus	7935	OP752121.1__Monkeypox_virus_isolate_MPXV_USA_2022_TX0028,_complete_genome.fasta	Monkeypoxvirus	197132
719	MF421714.1__Bovine_alphaherpesvirus_1_strain_Los_Angeles,_complete_genome.fasta	Bovine_alphaherpesvirus	134766	OP752122.1__Monkeypox_virus_isolate_MPXV_USA_2022_WA0010,_complete_genome.fasta	Monkeypoxvirus	197171
720	MF431495.1__Gallid_alphaherpesvirus_2_strain_MD70_13,_complete_genome.fasta	Gallid_alphaherpesvirus	177844	OP752123.1__Monkeypox_virus_isolate_MPXV_USA_2022_WA0011,_complete_genome.fasta	Monkeypoxvirus	197253
721	MF502426.1__Human_adenovirus_21_isolate_OHT-006,_complete_genome.fasta	Human_adenovirus	35341	OP752124.1__Monkeypox_virus_isolate_MPXV_USA_2022_WA0012,_complete_genome.fasta	Monkeypoxvirus	197173
722	MF783090.1__Human_betaherpesvirus_5_isolate_Toledo-p7_majority,_complete_genome.fasta	Human_betaherpesvirus	235403	OP752125.1__Monkeypox_virus_isolate_MPXV_USA_2022_WA0014,_complete_genome.fasta	Monkeypoxvirus	197297
723	MF783091.1__Human_betaherpesvirus_5_isolate_Toledo-p7_minority,_complete_genome.fasta	Human_betaherpesvirus	235667	OP752126.1__Monkeypox_virus_isolate_MPXV_USA_2022_WA0015,_complete_genome.fasta	Monkeypoxvirus	197179
724	MF783093.1__Human_betaherpesvirus_5_clone_TAR_Toledo-P,_complete_genome.fasta	Human_betaherpesvirus	235667	OP776109.1__Kobuvirus_dekago_isolate_BKV_Yak_SCDF77_2021_CHN,_complete_genome.fasta	Kobuvirus	8484
725	MF805789.1__Canine_parvovirus_strain_Canine_China_01_2016,_complete_genome.fasta	Canine_parvovirus	5051	OP776110.1__Kobuvirus_dekago_isolate_BKV_Yak_QHHN16_2021_CHN,_complete_genome.fasta	Kobuvirus	8484
726	MF805792.1__Canine_parvovirus_strain_Canine_China_04_2016,_complete_genome.fasta	Canine_parvovirus	5051	OP820454.1__Monkeypox_virus_isolate_hMpxV_Human_USA_IL-RIPHL-MPXV_10005_2022,_complete_genome.fasta	Monkeypoxvirus	196451
727	MF805795.1__Canine_parvovirus_strain_Canine_China_07_2016,_complete_genome.fasta	Canine_parvovirus	5051	OP820455.1__Monkeypox_virus_isolate_hMpxV_Human_USA_IL-RIPHL-MPXV_10006_2022,_complete_genome.fasta	Monkeypoxvirus	196439
728	MF805796.1__Canine_parvovirus_strain_Canine_China_08_2016,_complete_genome.fasta	Canine_parvovirus	5051	OP820456.1__Monkeypox_virus_isolate_hMpxV_Human_USA_IL-RIPHL-MPXV_10007_2022,_complete_genome.fasta	Monkeypoxvirus	196432
729	MF805797.1__Canine_parvovirus_strain_Canine_China_09_2016,_complete_genome.fasta	Canine_parvovirus	5051	OP871847.1__Human_alphaherpesvirus_1_strain_INV-22B,_complete_genome.fasta	Human_alphaherpesvirus	155163
730	MF898328.1__Human_alphaherpesvirus_3_strain_Baike,_complete_genome.fasta	Human_alphaherpesvirus	125095	OP871848.1__Human_alphaherpesvirus_1_strain_INV-22C,_complete_genome.fasta	Human_alphaherpesvirus	153324
731	MG020022.1__Rocahepevirus_ratti_isolate_RdHEVAc14_LiJiang_2015,_complete_genome.fasta	Rocahepevirus	6982	OP879722.1__Monkeypox_virus_isolate_NJ-MPXV-001,_complete_genome.fasta	Monkeypoxvirus	195578
732	MG020023.1__Rocahepevirus_ratti_isolate_RdHEVAc86_LiJiang_2015,_complete_genome.fasta	Rocahepevirus	6980	OP879723.1__Monkeypox_virus_isolate_NJ-MPXV-002,_complete_genome.fasta	Monkeypoxvirus	195581
733	MG407775.1__Bovine_alphaherpesvirus_1_isolate_MN1,_complete_genome.fasta	Bovine_alphaherpesvirus	134896	OP881941.1__Monkeypox_virus_isolate_MPXV_USA_2022_AL0001,_complete_genome.fasta	Monkeypoxvirus	197226
734	MG407776.1__Bovine_alphaherpesvirus_1_isolate_MN2,_complete_genome.fasta	Bovine_alphaherpesvirus	134960	OP881942.1__Monkeypox_virus_isolate_MPXV_USA_2022_CA0010,_complete_genome.fasta	Monkeypoxvirus	197172
735	MG407777.1__Bovine_alphaherpesvirus_1_isolate_MN3,_complete_genome.fasta	Bovine_alphaherpesvirus	134901	OP881943.1__Monkeypox_virus_isolate_MPXV_USA_2022_CA0011,_complete_genome.fasta	Monkeypoxvirus	197226
736	MG407778.1__Bovine_alphaherpesvirus_1_isolate_MN4,_complete_genome.fasta	Bovine_alphaherpesvirus	134896	OP881945.1__Monkeypox_virus_isolate_MPXV_USA_2022_FL0026,_complete_genome.fasta	Monkeypoxvirus	197232
737	MG407779.1__Bovine_alphaherpesvirus_1_isolate_MN5,_complete_genome.fasta	Bovine_alphaherpesvirus	134878	OP881946.1__Monkeypox_virus_isolate_MPXV_USA_2022_FL0027,_complete_genome.fasta	Monkeypoxvirus	197178
738	MG407780.1__Bovine_alphaherpesvirus_1_isolate_MN6,_complete_genome.fasta	Bovine_alphaherpesvirus	134885	OP881947.1__Monkeypox_virus_isolate_MPXV_USA_2022_LA0002,_complete_genome.fasta	Monkeypoxvirus	197241
739	MG407781.1__Bovine_alphaherpesvirus_1_isolate_MN7,_complete_genome.fasta	Bovine_alphaherpesvirus	134883	OP881948.1__Monkeypox_virus_isolate_MPXV_USA_2022_MD0006,_complete_genome.fasta	Monkeypoxvirus	197181
740	MG407782.1__Bovine_alphaherpesvirus_1_isolate_MN8,_complete_genome.fasta	Bovine_alphaherpesvirus	134884	OP881949.1__Monkeypox_virus_isolate_MPXV_USA_2022_MD0007,_complete_genome.fasta	Monkeypoxvirus	197158
741	MG407783.1__Bovine_alphaherpesvirus_1_isolate_MN9,_complete_genome.fasta	Bovine_alphaherpesvirus	134913	OP881950.1__Monkeypox_virus_isolate_MPXV_USA_2022_MO0001,_complete_genome.fasta	Monkeypoxvirus	197186
742	MG407784.1__Bovine_alphaherpesvirus_1_isolate_MN10,_complete_genome.fasta	Bovine_alphaherpesvirus	134892	OP881951.1__Monkeypox_virus_isolate_MPXV_USA_2022_TX0029,_complete_genome.fasta	Monkeypoxvirus	197186
743	MG407785.1__Bovine_alphaherpesvirus_1_isolate_MN11,_complete_genome.fasta	Bovine_alphaherpesvirus	134896	OP881952.1__Monkeypox_virus_isolate_MPXV_USA_2022_TX0030,_complete_genome.fasta	Monkeypoxvirus	197183
744	MG407786.1__Bovine_alphaherpesvirus_1_isolate_MN12,_complete_genome.fasta	Bovine_alphaherpesvirus	134885	OP881953.1__Monkeypox_virus_isolate_MPXV_USA_2022_TX0031,_complete_genome.fasta	Monkeypoxvirus	197215
745	MG407787.1__Bovine_alphaherpesvirus_1_isolate_MN13,_complete_genome.fasta	Bovine_alphaherpesvirus	134896	OP881954.1__Monkeypox_virus_isolate_MPXV_USA_2022_VA0009,_complete_genome.fasta	Monkeypoxvirus	197183
746	MG407788.1__Bovine_alphaherpesvirus_1_isolate_MN14,_complete_genome.fasta	Bovine_alphaherpesvirus	134883	OP881955.1__Monkeypox_virus_isolate_MPXV_USA_2022_VA0010,_complete_genome.fasta	Monkeypoxvirus	197166
747	MG407789.1__Bovine_alphaherpesvirus_1_isolate_MN15,_complete_genome.fasta	Bovine_alphaherpesvirus	134889	OP881956.1__Monkeypox_virus_isolate_MPXV_USA_2022_VT0001,_complete_genome.fasta	Monkeypoxvirus	197180
748	MG407790.1__Bovine_alphaherpesvirus_1_isolate_PA1,_complete_genome.fasta	Bovine_alphaherpesvirus	134884	OQ054218.1__Monkeypox_virus_isolate_MPXV_USA_2022_GA0019,_complete_genome.fasta	Monkeypoxvirus	197320
749	MG407791.1__Bovine_alphaherpesvirus_1_isolate_PA2,_complete_genome.fasta	Bovine_alphaherpesvirus	134884	OQ054219.1__Monkeypox_virus_isolate_MPXV_USA_2022_GA0020,_complete_genome.fasta	Monkeypoxvirus	197156
750	MG407792.1__Bovine_alphaherpesvirus_1_isolate_PA3,_complete_genome.fasta	Bovine_alphaherpesvirus	134890	OQ054220.1__Monkeypox_virus_isolate_MPXV_USA_2022_IA0001,_complete_genome.fasta	Monkeypoxvirus	197198
751	MG432697.1__Gallid_alphaherpesvirus_2_strain_HNGS101,_complete_genome.fasta	Gallid_alphaherpesvirus	175888	OQ054221.1__Monkeypox_virus_isolate_MPXV_USA_2022_IA0002,_complete_genome.fasta	Monkeypoxvirus	197161
752	MG518371.1__Gallid_alphaherpesvirus_2_strain_HNLC503,_complete_genome.fasta	Gallid_alphaherpesvirus	178195	OQ054222.1__Monkeypox_virus_isolate_MPXV_USA_2022_IA0003,_complete_genome.fasta	Monkeypoxvirus	197159
753	MG642753.1__Human_adenovirus_14_strain_HAdV-B_USA_NHRC_25032_2010,_complete_genome.fasta	Human_adenovirus	34755	OQ054223.1__Monkeypox_virus_isolate_MPXV_USA_2022_IL0029,_complete_genome.fasta	Monkeypoxvirus	197245
754	MG905100.1__Human_adenovirus_14_strain_HAdV-B_Ireland_1782_2010_P14H14F14,_complete_genome.fasta	Human_adenovirus	34767	OQ054224.1__Monkeypox_virus_isolate_MPXV_USA_2022_IL0030,_complete_genome.fasta	Monkeypoxvirus	197161
755	MG905103.1__Human_adenovirus_14_strain_HAdV-B_USA_CA_CG5671_2003_P14H14F14,_complete_genome.fasta	Human_adenovirus	34765	OQ054225.1__Monkeypox_virus_isolate_MPXV_USA_2022_NC0010,_complete_genome.fasta	Monkeypoxvirus	197159
756	MG905105.1__Human_adenovirus_14_strain_HAdV-B_USA_CA_RL2128_2007_P14H14F14,_complete_genome.fasta	Human_adenovirus	34765	OQ054226.1__Monkeypox_virus_isolate_MPXV_USA_2022_NC0011,_complete_genome.fasta	Monkeypoxvirus	197155
757	MG905106.1__Human_adenovirus_14_strain_HAdV-B_USA_NY_1550_2008_P14H14F14,_complete_genome.fasta	Human_adenovirus	34761	OQ054227.1__Monkeypox_virus_isolate_MPXV_USA_2022_NC0012,_complete_genome.fasta	Monkeypoxvirus	197187
758	MG905109.1__Human_adenovirus_14_strain_HAdV-B_US_OR_2971_2007_P14H14F14,_complete_genome.fasta	Human_adenovirus	34766	OQ054228.1__Monkeypox_virus_isolate_MPXV_USA_2022_NY0027,_complete_genome.fasta	Monkeypoxvirus	197151
759	MG905110.1__Human_adenovirus_55_strain_HAdV-B_Spain_273_1969_P14H11F14,_complete_genome.fasta	Human_adenovirus	34779	OQ054229.1__Monkeypox_virus_isolate_MPXV_USA_2022_OR0006,_complete_genome.fasta	Monkeypoxvirus	197148
760	MG925485.1__Cyprinid_herpesvirus_3_strain_Cavoy,_complete_genome.fasta	Cyprinid_herpesvirus	294645	OQ054230.1__Monkeypox_virus_isolate_MPXV_USA_2022_PA0009,_complete_genome.fasta	Monkeypoxvirus	197169
761	MG925486.1__Cyprinid_herpesvirus_3_strain_E,_complete_genome.fasta	Cyprinid_herpesvirus	294978	OQ054231.1__Monkeypox_virus_isolate_MPXV_USA_2022_PA0010,_complete_genome.fasta	Monkeypoxvirus	197159
762	MG925487.1__Cyprinid_herpesvirus_3_strain_FL,_complete_genome.fasta	Cyprinid_herpesvirus	294636	OQ054232.1__Monkeypox_virus_isolate_MPXV_USA_2022_PA0011,_complete_genome.fasta	Monkeypoxvirus	197150
763	MG925488.1__Cyprinid_herpesvirus_3_strain_GZ11-SC,_complete_genome.fasta	Cyprinid_herpesvirus	295053	OQ054233.1__Monkeypox_virus_isolate_MPXV_USA_2022_PA0012,_complete_genome.fasta	Monkeypoxvirus	197184
764	MG925489.1__Cyprinid_herpesvirus_3_strain_I,_complete_genome.fasta	Cyprinid_herpesvirus	295029	OQ054234.1__Monkeypox_virus_isolate_MPXV_USA_2022_PA0013,_complete_genome.fasta	Monkeypoxvirus	197154
765	MH183293.1__Human_adenovirus_1_strain_SH2016,_complete_genome.fasta	Human_adenovirus	35946	OQ054235.1__Monkeypox_virus_isolate_MPXV_USA_2022_SC0006,_complete_genome.fasta	Monkeypoxvirus	197155
766	MH262318.1__Human_adenovirus_7_strain_HAdV-B_USA_NJ_5644_2016_P7H7F7,_complete_genome.fasta	Human_adenovirus	35229	OQ054236.1__Monkeypox_virus_isolate_MPXV_USA_2022_TN0009,_complete_genome.fasta	Monkeypoxvirus	197210
767	MH262323.1__Human_adenovirus_7_strain_HAdV-B_USA_NJ_6295_2017_P7H7F7,_complete_genome.fasta	Human_adenovirus	35217	OQ054237.1__Monkeypox_virus_isolate_MPXV_USA_2022_TN0010,_complete_genome.fasta	Monkeypoxvirus	197174
768	MH320547.1__Molluscum_contagiosum_virus_subtype_1_isolate_MCV1_MB100,_complete_genome.fasta	Molluscum_contagiosumvirus	187826	OQ054238.1__Monkeypox_virus_isolate_MPXV_USA_2022_TX0016,_complete_genome.fasta	Monkeypoxvirus	197143
769	MH320552.1__Molluscum_contagiosum_virus_subtype_1_isolate_MCV1_MC340,_complete_genome.fasta	Molluscum_contagiosumvirus	187884	OQ054239.1__Monkeypox_virus_isolate_MPXV_USA_2022_TX0017,_complete_genome.fasta	Monkeypoxvirus	197217
770	MH320553.1__Molluscum_contagiosum_virus_subtype_1_isolate_MCV1_MC343,_complete_genome.fasta	Molluscum_contagiosumvirus	187558	OQ054240.1__Monkeypox_virus_isolate_MPXV_USA_2022_TX0027,_complete_genome.fasta	Monkeypoxvirus	197207
771	MH320554.1__Molluscum_contagiosum_virus_subtype_1_isolate_MCV1_MC349,_complete_genome.fasta	Molluscum_contagiosumvirus	196781	OQ054241.1__Monkeypox_virus_isolate_MPXV_USA_2022_AK0001,_complete_genome.fasta	Monkeypoxvirus	197227
772	MH320555.1__Molluscum_contagiosum_virus_subtype_1_isolate_MCV1_MC505,_complete_genome.fasta	Molluscum_contagiosumvirus	189292	OQ054242.1__Monkeypox_virus_isolate_MPXV_USA_2022_AK0002,_complete_genome.fasta	Monkeypoxvirus	197182
773	MH355567.1__Human_adenovirus_7_strain_BJ_CHN_2018,_complete_genome.fasta	Human_adenovirus	35217	OQ054243.1__Monkeypox_virus_isolate_MPXV_USA_2022_AZ0007,_complete_genome.fasta	Monkeypoxvirus	197151
774	MH381810.1__Goatpox_virus_strain_AV41,_complete_genome.fasta	Goatpoxvirus	147959	OQ054244.1__Monkeypox_virus_isolate_MPXV_USA_2022_CA0029,_complete_genome.fasta	Monkeypoxvirus	197154
775	MH465394.1__Human_adenovirus_41_isolate_Anhui_2018,_complete_genome.fasta	Human_adenovirus	34138	OQ054245.1__Monkeypox_virus_isolate_MPXV_USA_2022_CA0030,_complete_genome.fasta	Monkeypoxvirus	197159
776	MH476581.1__Canine_parvovirus_strain_Canine_China_12_2017,_complete_genome.fasta	Canine_parvovirus	5054	OQ054246.1__Monkeypox_virus_isolate_MPXV_USA_2022_FL0028,_complete_genome.fasta	Monkeypoxvirus	197270
777	MH476583.1__Canine_parvovirus_strain_Canine_China_14_2017,_complete_genome.fasta	Canine_parvovirus	5053	OQ054247.1__Monkeypox_virus_isolate_MPXV_USA_2022_FL0029,_complete_genome.fasta	Monkeypoxvirus	197190
778	MH476585.1__Canine_parvovirus_strain_Canine_China_16_2017,_complete_genome.fasta	Canine_parvovirus	5051	OQ099604.1__Monkeypox_virus_isolate_MPXV_USA_2022_NY0016,_complete_genome.fasta	Monkeypoxvirus	197185
779	MH476592.1__Canine_parvovirus_strain_Canine_China_23_2017,_complete_genome.fasta	Canine_parvovirus	5052	OQ099605.1__Monkeypox_virus_isolate_MPXV_USA_2022_NY0017,_complete_genome.fasta	Monkeypoxvirus	197187
780	MH558113.1__Human_mastadenovirus_C_strain_human_CHN_GD2467_2017_87'[P1H1F2],_complete_genome.fasta	Human_mastadenovirus	35933	OQ099606.1__Monkeypox_virus_isolate_MPXV_USA_2022_DC0014,_complete_genome.fasta	Monkeypoxvirus	197201
781	MH598936.1__Bovine_alphaherpesvirus_1_isolate_C14_CSU_034-10640,_complete_genome.fasta	Bovine_alphaherpesvirus	134430	OQ099607.1__Monkeypox_virus_isolate_MPXV_USA_2022_FL0010,_complete_genome.fasta	Monkeypoxvirus	197253
782	MH598937.1__Bovine_alphaherpesvirus_1_isolate_C35_1839-9847,_complete_genome.fasta	Bovine_alphaherpesvirus	134208	OQ099608.1__Monkeypox_virus_isolate_MPXV_USA_2022_IL0026,_complete_genome.fasta	Monkeypoxvirus	197177
783	MH598938.1__Bovine_alphaherpesvirus_1_isolate_C28_55771,_complete_genome.fasta	Bovine_alphaherpesvirus	135192	OQ099609.1__Monkeypox_virus_isolate_MPXV_USA_2022_IL0031,_complete_genome.fasta	Monkeypoxvirus	197171
784	MH646551.1__Molluscum_contagiosum_virus_isolate_sercmolcont1,_complete_genome.fasta	Molluscum_contagiosumvirus	184529	OQ121956.1__Monkeypox_virus_isolate_hMpxV_Human_USA_IL-RIPHL-MPXV_10012_2022,_complete_genome.fasta	Monkeypoxvirus	196445
785	MH660909.1__Canine_parvovirus_2c_strain_5_MGL,_complete_genome.fasta	Canine_parvovirus	5075	OQ121962.1__Monkeypox_virus_isolate_hMpxV_Human_USA_IL-RIPHL-MPXV_10018_2022,_complete_genome.fasta	Monkeypoxvirus	196432
786	MH668280.1__Human_mastadenovirus_B_isolate_75658,_complete_genome.fasta	Human_mastadenovirus	34754	OQ249660.1__Monkeypox_virus_isolate_CIBU-220035,_complete_genome.fasta	Monkeypoxvirus	197205
787	MH668281.1__Human_mastadenovirus_B_isolate_75668,_complete_genome.fasta	Human_mastadenovirus	34724	OQ249661.1__Monkeypox_virus_isolate_CMIP-P0,_complete_genome.fasta	Monkeypoxvirus	197205
788	MH669070.1__Human_mastadenovirus_B_isolate_HAdV-B_USA_New_York_1550_2006_P14H14F14,_complete_genome.fasta	Human_mastadenovirus	34756	OQ261707.1__Monkeypox_virus_isolate_ANT-LDSP-ANT-MPX-28354C,_complete_genome.fasta	Monkeypoxvirus	197065
789	MH697602.1__Human_adenovirus_7_strain_HAdV-B_USA_VA_5799_2017_P7H7F7,_complete_genome.fasta	Human_adenovirus	35227	OQ267712.1__Kobuvirus_dekago_isolate_BKV_cow_NXC1_2021_CHN,_complete_genome.fasta	Kobuvirus	8492
790	MH709319.1__Human_alphaherpesvirus_3_isolate_KPZ12-218,_complete_genome.fasta	Human_alphaherpesvirus	125082	OQ320438.1__Monkeypox_virus_isolate_MPXV_USA_2022_TX0037,_complete_genome.fasta	Monkeypoxvirus	197200
791	MH709322.1__Human_alphaherpesvirus_3_isolate_KPZ12-251,_complete_genome.fasta	Human_alphaherpesvirus	125150	OQ320439.1__Monkeypox_virus_isolate_MPXV_USA_2022_TX0038,_complete_genome.fasta	Monkeypoxvirus	197229
792	MH709323.1__Human_alphaherpesvirus_3_isolate_KPZ12-260,_complete_genome.fasta	Human_alphaherpesvirus	125056	OQ320440.1__Monkeypox_virus_isolate_MPXV_USA_2022_TX0039,_complete_genome.fasta	Monkeypoxvirus	197186
793	MH709324.1__Human_alphaherpesvirus_3_isolate_KPZ12-283,_complete_genome.fasta	Human_alphaherpesvirus	125091	OQ320441.1__Monkeypox_virus_isolate_MPXV_USA_2022_TX0040,_complete_genome.fasta	Monkeypoxvirus	197151
794	MH709326.1__Human_alphaherpesvirus_3_isolate_KPZ12-329,_complete_genome.fasta	Human_alphaherpesvirus	124987	OQ320442.1__Monkeypox_virus_isolate_MPXV_USA_2022_TX0041,_complete_genome.fasta	Monkeypoxvirus	197216
795	MH709334.1__Human_alphaherpesvirus_3_isolate_KPZ12-436,_complete_genome.fasta	Human_alphaherpesvirus	124845	OQ320443.1__Monkeypox_virus_isolate_MPXV_USA_2022_TX0042,_complete_genome.fasta	Monkeypoxvirus	197175
796	MH709341.1__Human_alphaherpesvirus_3_isolate_KPZ13-042,_complete_genome.fasta	Human_alphaherpesvirus	124852	OQ320444.1__Monkeypox_virus_isolate_MPXV_USA_2022_UT0004,_complete_genome.fasta	Monkeypoxvirus	197232
797	MH709357.1__Human_alphaherpesvirus_3_isolate_KPZ13-204,_complete_genome.fasta	Human_alphaherpesvirus	125032	OQ320445.1__Monkeypox_virus_isolate_MPXV_USA_2022_UT0005,_complete_genome.fasta	Monkeypoxvirus	197219
798	MH709370.1__Human_alphaherpesvirus_3_isolate_KPZ13-287,_complete_genome.fasta	Human_alphaherpesvirus	125075	OQ320446.1__Monkeypox_virus_isolate_MPXV_USA_2022_DC0017,_complete_genome.fasta	Monkeypoxvirus	197217
799	MH709372.1__Human_alphaherpesvirus_3_isolate_KPZ13-316,_complete_genome.fasta	Human_alphaherpesvirus	124942	OQ320447.1__Monkeypox_virus_isolate_MPXV_USA_2022_DC0018,_complete_genome.fasta	Monkeypoxvirus	197157
800	MH711894.1__Canine_parvovirus_2c_strain_CU24,_complete_genome.fasta	Canine_parvovirus	4269	OQ320448.1__Monkeypox_virus_isolate_MPXV_USA_2022_DC0019,_complete_genome.fasta	Monkeypoxvirus	197147
801	MH724202.1__Bovine_alphaherpesvirus_1_isolate_Arsenal_IBR_MLV_vaccine,_complete_genome.fasta	Bovine_alphaherpesvirus	133737	OQ320449.1__Monkeypox_virus_isolate_MPXV_USA_2022_DC0020,_complete_genome.fasta	Monkeypoxvirus	197216
802	MH724203.1__Bovine_alphaherpesvirus_1_isolate_Titanium_IBR_MLV_vaccine,_complete_genome.fasta	Bovine_alphaherpesvirus	134650	OQ320450.1__Monkeypox_virus_isolate_MPXV_USA_2022_DC0021,_complete_genome.fasta	Monkeypoxvirus	197153
803	MH724204.1__Bovine_alphaherpesvirus_1_isolate_Express_1_IBR_MLV_vaccine,_complete_genome.fasta	Bovine_alphaherpesvirus	134823	OQ320451.1__Monkeypox_virus_isolate_MPXV_USA_2022_DC0022,_complete_genome.fasta	Monkeypoxvirus	197154
804	MH724205.1__Bovine_alphaherpesvirus_1_isolate_Pyramid_IBR_MLV_vaccine,_complete_genome.fasta	Bovine_alphaherpesvirus	134754	OQ320452.1__Monkeypox_virus_isolate_MPXV_USA_2022_DC0023,_complete_genome.fasta	Monkeypoxvirus	197185
805	MH724206.1__Bovine_alphaherpesvirus_1_isolate_Vista_IBR_MLV_vaccine,_complete_genome.fasta	Bovine_alphaherpesvirus	134931	OQ320453.1__Monkeypox_virus_isolate_MPXV_USA_2022_KS0001,_complete_genome.fasta	Monkeypoxvirus	197190
806	MH724207.1__Bovine_alphaherpesvirus_1_isolate_BoviShield_IBR_MLV_vaccine,_complete_genome.fasta	Bovine_alphaherpesvirus	134745	OQ320454.1__Monkeypox_virus_isolate_MPXV_USA_2022_KS0002,_complete_genome.fasta	Monkeypoxvirus	197156
807	MH724208.1__Bovine_alphaherpesvirus_1_isolate_BoviShield_Gold_FP5_MLV_vaccine,_complete_genome.fasta	Bovine_alphaherpesvirus	134631	OQ320455.1__Monkeypox_virus_isolate_MPXV_USA_2022_KS0003,_complete_genome.fasta	Monkeypoxvirus	197214
808	MH724209.1__Bovine_alphaherpesvirus_1_isolate_TSV-2_Nasal_MLV_vaccine,_complete_genome.fasta	Bovine_alphaherpesvirus	134888	OQ320456.1__Monkeypox_virus_isolate_MPXV_USA_2022_KS0004,_complete_genome.fasta	Monkeypoxvirus	197210
809	MH724210.1__Bovine_alphaherpesvirus_1_isolate_Nasalgen_IP_MLV_vaccine,_complete_genome.fasta	Bovine_alphaherpesvirus	133709	OQ320457.1__Monkeypox_virus_isolate_MPXV_USA_2022_MI0005,_complete_genome.fasta	Monkeypoxvirus	197205
810	MH751898.1__Bovine_alphaherpesvirus_1_isolate_C18,_complete_genome.fasta	Bovine_alphaherpesvirus	134339	OQ320458.1__Monkeypox_virus_isolate_MPXV_USA_2022_MO0002,_complete_genome.fasta	Monkeypoxvirus	197166
811	MH751899.1__Bovine_alphaherpesvirus_1_isolate_C26,_complete_genome.fasta	Bovine_alphaherpesvirus	134549	OQ320459.1__Monkeypox_virus_isolate_MPXV_USA_2022_MT0001,_complete_genome.fasta	Monkeypoxvirus	197165
812	MH751900.1__Bovine_alphaherpesvirus_1_isolate_C29,_complete_genome.fasta	Bovine_alphaherpesvirus	134519	OQ320460.1__Monkeypox_virus_isolate_MPXV_USA_2022_MT0002,_complete_genome.fasta	Monkeypoxvirus	197153
813	MH751901.1__Bovine_alphaherpesvirus_1_isolate_C33,_complete_genome.fasta	Bovine_alphaherpesvirus	134492	OQ320461.1__Monkeypox_virus_isolate_MPXV_USA_2022_NV0004,_complete_genome.fasta	Monkeypoxvirus	197168
814	MH791336.1__Bovine_alphaherpesvirus_1_isolate_C42,_complete_genome.fasta	Bovine_alphaherpesvirus	134727	OQ320462.1__Monkeypox_virus_isolate_MPXV_USA_2022_NY0019,_complete_genome.fasta	Monkeypoxvirus	197175
815	MH791337.1__Bovine_alphaherpesvirus_1_isolate_C43,_complete_genome.fasta	Bovine_alphaherpesvirus	134755	OQ320464.1__Monkeypox_virus_isolate_MPXV_USA_2022_NY0025,_complete_genome.fasta	Monkeypoxvirus	197161
816	MH791338.1__Bovine_alphaherpesvirus_1_isolate_C44,_complete_genome.fasta	Bovine_alphaherpesvirus	133563	OQ320465.1__Monkeypox_virus_isolate_MPXV_USA_2022_NY0026,_complete_genome.fasta	Monkeypoxvirus	197183
817	MH791339.1__Bovine_alphaherpesvirus_1_isolate_C45,_complete_genome.fasta	Bovine_alphaherpesvirus	133582	OQ320467.1__Monkeypox_virus_isolate_MPXV_USA_2022_NY0037,_complete_genome.fasta	Monkeypoxvirus	197154
818	MH791340.1__Bovine_alphaherpesvirus_1_isolate_C46,_complete_genome.fasta	Bovine_alphaherpesvirus	133554	OQ320468.1__Monkeypox_virus_isolate_MPXV_USA_2022_TN0014,_complete_genome.fasta	Monkeypoxvirus	197224
819	MH791341.1__Bovine_alphaherpesvirus_1_isolate_C47,_complete_genome.fasta	Bovine_alphaherpesvirus	133441	OQ320469.1__Monkeypox_virus_isolate_MPXV_USA_2022_TX0036,_complete_genome.fasta	Monkeypoxvirus	197138
820	MH828485.1__Human_mastadenovirus_C_strain_vzhadvc2,_complete_genome.fasta	Human_mastadenovirus	35940	OQ320503.1__Monkeypox_virus_isolate_MPXV_USA_2022_NC0013,_complete_genome.fasta	Monkeypoxvirus	197158
821	MH910665.1__Human_adenovirus_7_strain_HAdV-B_USA_8010_1998,_complete_genome.fasta	Human_adenovirus	35238	OQ320504.1__Monkeypox_virus_isolate_MPXV_USA_2022_NC0014,_complete_genome.fasta	Monkeypoxvirus	197179
822	MH910667.1__Human_adenovirus_7_strain_HAdV-B_USA_R081586_1999,_complete_genome.fasta	Human_adenovirus	35223	OQ320505.1__Monkeypox_virus_isolate_MPXV_USA_2022_TN0011,_complete_genome.fasta	Monkeypoxvirus	197167
823	MH910668.1__Human_adenovirus_7_strain_HAdV-B_USA_6866_1997,_complete_genome.fasta	Human_adenovirus	35197	OQ320506.1__Monkeypox_virus_isolate_MPXV_USA_2022_TN0012,_complete_genome.fasta	Monkeypoxvirus	197169
824	MH918640.1__Paslahepevirus_balayani_isolate_NG_17-0503,_complete_genome.fasta	Paslahepevirus	7202	OQ320507.1__Monkeypox_virus_isolate_MPXV_USA_2022_TN0013,_complete_genome.fasta	Monkeypoxvirus	197162
825	MH921831.1__Human_adenovirus_7_strain_HAdVB_USA_15004_2017_P7H7F7,_complete_genome.fasta	Human_adenovirus	35243	OQ320508.1__Monkeypox_virus_isolate_MPXV_USA_2022_TX0032,_complete_genome.fasta	Monkeypoxvirus	197165
826	MH921833.1__Human_adenovirus_7_strain_HAdVB_USA_55450_2017_P7H7F7,_complete_genome.fasta	Human_adenovirus	35243	OQ320509.1__Monkeypox_virus_isolate_MPXV_USA_2022_WA0016,_complete_genome.fasta	Monkeypoxvirus	197173
827	MH921834.1__Human_adenovirus_7_strain_HAdVB_USA_56107_2017_P7H7F7,_complete_genome.fasta	Human_adenovirus	35243	OQ320510.1__Monkeypox_virus_isolate_MPXV_USA_2022_AZ0008,_complete_genome.fasta	Monkeypoxvirus	197159
828	MH921835.1__Human_adenovirus_7_strain_HAdVB_USA_59007_2017_P7H7F7,_complete_genome.fasta	Human_adenovirus	35243	OQ320511.1__Monkeypox_virus_isolate_MPXV_USA_2022_CA0012,_complete_genome.fasta	Monkeypoxvirus	197169
829	MH921836.1__Human_adenovirus_7_strain_HAdVB_USA_12462_2018_P7H7F7,_complete_genome.fasta	Human_adenovirus	35242	OQ320512.1__Monkeypox_virus_isolate_MPXV_USA_2022_DC0015,_complete_genome.fasta	Monkeypoxvirus	197153
830	MH921844.1__Human_adenovirus_7_strain_HAdVB_USA_52399_2015_P7H7F7,_complete_genome.fasta	Human_adenovirus	35239	OQ320513.1__Monkeypox_virus_isolate_MPXV_USA_2022_FL0009,_complete_genome.fasta	Monkeypoxvirus	197133
831	MH923228.1__Human_adenovirus_21_strain_HAdVB_USA_NY_10208_2018_P21H21F21,_complete_genome.fasta	Human_adenovirus	35367	OQ320514.1__Monkeypox_virus_isolate_MPXV_USA_2022_GA0021,_complete_genome.fasta	Monkeypoxvirus	197163
832	MH999840.1__Human_alphaherpesvirus_1_strain_Ty25,_complete_genome.fasta	Human_alphaherpesvirus	151249	OQ320515.1__Monkeypox_virus_isolate_MPXV_USA_2022_GA0022,_complete_genome.fasta	Monkeypoxvirus	197165
833	MH999841.1__Human_alphaherpesvirus_1_strain_Ty148,_complete_genome.fasta	Human_alphaherpesvirus	153234	OQ320516.1__Monkeypox_virus_isolate_MPXV_USA_2022_GA0023,_complete_genome.fasta	Monkeypoxvirus	197172
834	MH999842.1__Human_alphaherpesvirus_1_strain_HSV-H12113,_complete_genome.fasta	Human_alphaherpesvirus	152599	OQ320517.1__Monkeypox_virus_isolate_MPXV_USA_2022_GA0024,_complete_genome.fasta	Monkeypoxvirus	197130
835	MH999845.1__Human_alphaherpesvirus_1_strain_HSV-H12117,_complete_genome.fasta	Human_alphaherpesvirus	156077	OQ320518.1__Monkeypox_virus_isolate_MPXV_USA_2022_IN0006,_complete_genome.fasta	Monkeypoxvirus	197179
836	MH999850.1__Human_alphaherpesvirus_1_strain_HSV-H15119,_complete_genome.fasta	Human_alphaherpesvirus	155156	OQ320519.1__Monkeypox_virus_isolate_MPXV_USA_2022_LA0003,_complete_genome.fasta	Monkeypoxvirus	197200
837	MH999851.1__Human_alphaherpesvirus_1_strain_HSV-H1412,_complete_genome.fasta	Human_alphaherpesvirus	152094	OQ320520.1__Monkeypox_virus_isolate_MPXV_USA_2022_MN0008,_complete_genome.fasta	Monkeypoxvirus	197158
838	MK041226.1__Human_mastadenovirus_C_isolate_human_Shanxi-CHN_122_2012,_complete_genome.fasta	Human_mastadenovirus	35916	OQ320521.1__Monkeypox_virus_isolate_MPXV_USA_2022_MN0009,_complete_genome.fasta	Monkeypoxvirus	197169
839	MK041228.1__Human_mastadenovirus_C_isolate_human_Xizang-CHN_150_2015,_complete_genome.fasta	Human_mastadenovirus	35932	OQ320522.1__Monkeypox_virus_isolate_MPXV_USA_2022_MN0010,_complete_genome.fasta	Monkeypoxvirus	197174
840	MK041229.1__Human_mastadenovirus_C_isolate_human_Yunnan-CHN_472_2014,_complete_genome.fasta	Human_mastadenovirus	35894	OQ320523.1__Monkeypox_virus_isolate_MPXV_USA_2022_TX0034,_complete_genome.fasta	Monkeypoxvirus	197144
841	MK041230.1__Human_mastadenovirus_C_isolate_human_Shanxi-CHN_160_2001,_complete_genome.fasta	Human_mastadenovirus	35906	OQ419002.1__Monkeypox_virus_isolate_NY-NYCPHL-000097,_complete_genome.fasta	Monkeypoxvirus	195654
842	MK041232.1__Human_mastadenovirus_C_isolate_human_Shanxi-CHN_154_2003,_complete_genome.fasta	Human_mastadenovirus	35913	OQ419003.1__Monkeypox_virus_isolate_NY-NYCPHL-000157,_complete_genome.fasta	Monkeypoxvirus	195636
843	MK041236.1__Human_mastadenovirus_C_isolate_human_Xizang-CHN_55_2015,_complete_genome.fasta	Human_mastadenovirus	35934	OQ419005.1__Monkeypox_virus_isolate_NY-NYCPHL-000179,_complete_genome.fasta	Monkeypoxvirus	195655
844	MK041237.1__Human_mastadenovirus_C_isolate_human_Shanxi-CHN_38_2007,_complete_genome.fasta	Human_mastadenovirus	35932	OQ419006.1__Monkeypox_virus_isolate_NY-NYCPHL-000237,_complete_genome.fasta	Monkeypoxvirus	195636
845	MK041238.1__Human_mastadenovirus_C_isolate_human_Shaanxi-CHN_12045_2012,_complete_genome.fasta	Human_mastadenovirus	35935	OQ419008.1__Monkeypox_virus_isolate_NY-NYCPHL-000337,_complete_genome.fasta	Monkeypoxvirus	195659
846	MK041239.1__Human_mastadenovirus_C_isolate_human_Shanxi-CHN_87_2002,_complete_genome.fasta	Human_mastadenovirus	35758	OQ419010.1__Monkeypox_virus_isolate_NY-NYCPHL-000394,_complete_genome.fasta	Monkeypoxvirus	195656
847	MK041240.1__Human_mastadenovirus_C_isolate_human_Shanxi-CHN_151_2002,_complete_genome.fasta	Human_mastadenovirus	35754	OQ419011.1__Monkeypox_virus_isolate_NY-NYCPHL-000408,_complete_genome.fasta	Monkeypoxvirus	195641
848	MK041243.1__Human_mastadenovirus_C_isolate_human_Changchun-CHN_255_2013,_complete_genome.fasta	Human_mastadenovirus	35935	OQ419012.1__Monkeypox_virus_isolate_NY-NYCPHL-000422,_complete_genome.fasta	Monkeypoxvirus	195615
849	MK041244.1__Human_mastadenovirus_C_isolate_human_Shanxi-CHN_32_2006,_complete_genome.fasta	Human_mastadenovirus	35994	OQ419013.1__Monkeypox_virus_isolate_NY-NYCPHL-000424,_complete_genome.fasta	Monkeypoxvirus	195656
850	MK041245.1__Human_mastadenovirus_C_isolate_human_Hebei-CHN_6645_2010,_complete_genome.fasta	Human_mastadenovirus	35940	OQ419014.1__Monkeypox_virus_isolate_NY-NYCPHL-000427,_complete_genome.fasta	Monkeypoxvirus	195656
851	MK041246.1__Human_mastadenovirus_C_isolate_human_Hunan-CHN_E177_2012,_complete_genome.fasta	Human_mastadenovirus	36024	OQ419016.1__Monkeypox_virus_isolate_NY-NYCPHL-000462,_complete_genome.fasta	Monkeypoxvirus	195656
852	MK050105.1__Rocahepevirus_ratti_strain_HEV_17_1683,_complete_genome.fasta	Rocahepevirus	6972	OQ419017.1__Monkeypox_virus_isolate_NY-NYCPHL-000467,_complete_genome.fasta	Monkeypoxvirus	195656
853	MK089847.1__Paslahepevirus_balayani_isolate_15-22016,_complete_genome.fasta	Paslahepevirus	7256	OQ419018.1__Monkeypox_virus_isolate_NY-NYCPHL-000475,_complete_genome.fasta	Monkeypoxvirus	195653
854	MK089848.1__Paslahepevirus_balayani_isolate_14-22707,_complete_genome.fasta	Paslahepevirus	7255	OQ419020.1__Monkeypox_virus_isolate_NY-NYCPHL-000491,_complete_genome.fasta	Monkeypoxvirus	195656
855	MK089849.1__Paslahepevirus_balayani_isolate_14-16753,_complete_genome.fasta	Paslahepevirus	7251	OQ419021.1__Monkeypox_virus_isolate_NY-NYCPHL-000495,_complete_genome.fasta	Monkeypoxvirus	195656
856	MK260012.1__Cyprinid_herpesvirus_2_strain_YZ-01,_complete_genome.fasta	Cyprinid_herpesvirus	288076	OQ419022.1__Monkeypox_virus_isolate_NY-NYCPHL-000498,_complete_genome.fasta	Monkeypoxvirus	195656
857	MK359450.1__Human_adenovirus_7_strain_HAdVB_USA_24851_2018_P7H7F7,_complete_genome.fasta	Human_adenovirus	35243	OQ419023.1__Monkeypox_virus_isolate_NY-NYCPHL-000515,_complete_genome.fasta	Monkeypoxvirus	195663
858	MK359452.1__Human_adenovirus_7_strain_HAdVB_USA_50314_2018_P7H7F7,_complete_genome.fasta	Human_adenovirus	35242	OQ419024.1__Monkeypox_virus_isolate_NY-NYCPHL-000516,_complete_genome.fasta	Monkeypoxvirus	195651
859	MK388674.1__Canine_parvovirus_isolate_HB2017,_complete_genome.fasta	Canine_parvovirus	4723	OQ419025.1__Monkeypox_virus_isolate_NY-NYCPHL-000522,_complete_genome.fasta	Monkeypoxvirus	195650
860	MK568769.1__Human_mastadenovirus_B_strain_HAdV-B14_California_NHRC_25783_2011_P14H14F14,_complete_genome.fasta	Human_mastadenovirus	34765	OQ419026.1__Monkeypox_virus_isolate_NY-NYCPHL-000523,_complete_genome.fasta	Monkeypoxvirus	195645
861	MK568770.1__Human_mastadenovirus_B_strain_HAdV-B14_California_NHRC_25826_2011_P14H14F14,_complete_genome.fasta	Human_mastadenovirus	34765	OQ419028.1__Monkeypox_virus_isolate_NY-NYCPHL-000525,_complete_genome.fasta	Monkeypoxvirus	195656
862	MK568772.1__Human_mastadenovirus_B_strain_HAdV-B14_California_NHRC_29872_2011_P14H14F14,_complete_genome.fasta	Human_mastadenovirus	34767	OQ419030.1__Monkeypox_virus_isolate_NY-NYCPHL-000527,_complete_genome.fasta	Monkeypoxvirus	195656
863	MK783028.1___Monkeypox_virus_strain_3019,_complete_genome.fasta	Monkeypoxvirus	197566	OQ419032.1__Monkeypox_virus_isolate_NY-NYCPHL-000529,_complete_genome.fasta	Monkeypoxvirus	195653
864	MK783029.1___Monkeypox_virus_strain_3029,_complete_genome.fasta	Monkeypoxvirus	197566	OQ419033.1__Monkeypox_virus_isolate_NY-NYCPHL-000530,_complete_genome.fasta	Monkeypoxvirus	195656
865	MK783030.1___Monkeypox_virus_strain_3025,_complete_genome.fasta	Monkeypoxvirus	197566	OQ419034.1__Monkeypox_virus_isolate_NY-NYCPHL-000531,_complete_genome.fasta	Monkeypoxvirus	195650
866	MK783031.1___Monkeypox_virus_strain_3020,_complete_genome.fasta	Monkeypoxvirus	197566	OQ419035.1__Monkeypox_virus_isolate_NY-NYCPHL-000546,_complete_genome.fasta	Monkeypoxvirus	195653
867	MK783032.1___Monkeypox_virus_strain_3030,_complete_genome.fasta	Monkeypoxvirus	197566	OQ419036.1__Monkeypox_virus_isolate_NY-NYCPHL-000547,_complete_genome.fasta	Monkeypoxvirus	195656
868	MK805085.1__Human_mastadenovirus_C_isolate_Human_China_Shanghai_673_P1H1F1_2009,_complete_genome.fasta	Human_mastadenovirus	35796	OQ419037.1__Monkeypox_virus_isolate_NY-NYCPHL-000554,_complete_genome.fasta	Monkeypoxvirus	195656
869	MK836309.1__Human_mastadenovirus_C_isolate_Human_China_Shanghai_793_P2H2F2_2_2009,_complete_genome.fasta	Human_mastadenovirus	35944	OQ419038.1__Monkeypox_virus_isolate_NY-NYCPHL-000562,_complete_genome.fasta	Monkeypoxvirus	195650
870	MK836312.1__Human_mastadenovirus_B_isolate_Human_China_Shanghai_3418_2011_7[P7H7F7],_complete_genome.fasta	Human_mastadenovirus	35080	OQ419039.1__Monkeypox_virus_isolate_NY-NYCPHL-000571,_complete_genome.fasta	Monkeypoxvirus	195656
871	MK855052.1__Human_alphaherpesvirus_2_strain_MS,_complete_genome.fasta	Human_alphaherpesvirus	155975	OQ419040.1__Monkeypox_virus_isolate_NY-NYCPHL-000577,_complete_genome.fasta	Monkeypoxvirus	195656
872	MK883612.1__Human_mastadenovirus_B_isolate_Human_China_Shanghai_6138_7_2014[P7H7F7],_complete_genome.fasta	Human_mastadenovirus	35240	OQ419041.1__Monkeypox_virus_isolate_NY-NYCPHL-000578,_complete_genome.fasta	Monkeypoxvirus	195650
873	MK896857.1__Human_mastadenovirus_B_isolate_Human_China_Shanghai_8473_2016_7[P7H7F7],_complete_genome.fasta	Human_mastadenovirus	35152	OQ419042.1__Monkeypox_virus_isolate_NY-NYCPHL-000579,_complete_genome.fasta	Monkeypoxvirus	195653
874	MK896858.1__Human_mastadenovirus_C_isolate_Human_China_Shanghai_8694_2016_2[P1H1F1],_complete_genome.fasta	Human_mastadenovirus	35937	OQ419043.1__Monkeypox_virus_isolate_NY-NYCPHL-000586,_complete_genome.fasta	Monkeypoxvirus	195650
875	MN011575.1__Human_mastadenovirus_B_isolate_SH6220,_complete_genome.fasta	Human_mastadenovirus	35172	OQ419044.1__Monkeypox_virus_isolate_NY-NYCPHL-000594,_complete_genome.fasta	Monkeypoxvirus	195653
876	MN072622.1__Goatpox_virus_isolate_Turkey,_complete_genome.fasta	Goatpoxvirus	149955	OQ419046.1__Monkeypox_virus_isolate_NY-NYCPHL-000609,_complete_genome.fasta	Monkeypoxvirus	195653
877	MN072623.1__Goatpox_virus_isolate_Oman,_complete_genome.fasta	Goatpoxvirus	150404	OQ419048.1__Monkeypox_virus_isolate_NY-NYCPHL-000613,_complete_genome.fasta	Monkeypoxvirus	195656
878	MN072624.1__Goatpox_virus_isolate_Sudan,_complete_genome.fasta	Goatpoxvirus	150347	OQ419049.1__Monkeypox_virus_isolate_NY-NYCPHL-000625,_complete_genome.fasta	Monkeypoxvirus	195656
879	MN072625.1__Goatpox_virus_isolate_Yemen,_complete_genome.fasta	Goatpoxvirus	150458	OQ419050.1__Monkeypox_virus_isolate_NY-NYCPHL-000632,_complete_genome.fasta	Monkeypoxvirus	195656
880	MN072626.1__Sheeppox_virus_isolate_Abu_Gharib,_complete_genome.fasta	Sheeppoxvirus	148584	OQ419051.1__Monkeypox_virus_isolate_NY-NYCPHL-000634,_complete_genome.fasta	Monkeypoxvirus	195648
881	MN072627.1__Sheeppox_virus_isolate_Saudi_Arabia_vaccine,_complete_genome.fasta	Sheeppoxvirus	148707	OQ419052.1__Monkeypox_virus_isolate_NY-NYCPHL-000648,_complete_genome.fasta	Monkeypoxvirus	195643
882	MN072629.1__Sheeppox_virus_isolate_Pendik,_complete_genome.fasta	Sheeppoxvirus	150046	OQ419053.1__Monkeypox_virus_isolate_NY-NYCPHL-000656,_complete_genome.fasta	Monkeypoxvirus	195659
883	MN072630.1__Sheeppox_virus_isolate_Saudi_Arabia,_complete_genome.fasta	Sheeppoxvirus	150166	OQ419054.1__Monkeypox_virus_isolate_NY-NYCPHL-000659,_complete_genome.fasta	Monkeypoxvirus	195656
884	MN072631.1__Sheeppox_virus_isolate_Turkey_vaccine,_complete_genome.fasta	Sheeppoxvirus	150172	OQ419055.1__Monkeypox_virus_isolate_NY-NYCPHL-000661,_complete_genome.fasta	Monkeypoxvirus	195650
885	MN136523.1__Human_alphaherpesvirus_1_strain_MacIntyre,_complete_genome.fasta	Human_alphaherpesvirus	152476	OQ419058.1__Monkeypox_virus_isolate_NY-NYCPHL-000667,_complete_genome.fasta	Monkeypoxvirus	195640
886	MN201961.1__Cyprinid_herpesvirus_2_strain_CNDF-TB2015,_complete_genome.fasta	Cyprinid_herpesvirus	288321	OQ419085.1__Monkeypox_virus_isolate_NY-NYCPHL-001183,_complete_genome.fasta	Monkeypoxvirus	195653
887	MN202187.1__Molluscum_contagiosum_virus_subtype_1_isolate_NT2017,_complete_genome.fasta	Molluscum_contagiosumvirus	185655	OQ419086.1__Monkeypox_virus_isolate_NY-NYCPHL-001186,_complete_genome.fasta	Monkeypoxvirus	195650
888	MN274568.2__Human_betaherpesvirus_5_strain_Ig-KG-H2,_complete_genome.fasta	Human_betaherpesvirus	236244	OQ419087.1__Monkeypox_virus_isolate_NY-NYCPHL-001187,_complete_genome.fasta	Monkeypoxvirus	195646
889	MN307146.1__Human_adenovirus_7_strain_HAdV-B_USA_MD_9631_2018_P7H7F7,_complete_genome.fasta	Human_adenovirus	35228	OQ419088.1__Monkeypox_virus_isolate_NY-NYCPHL-001188,_complete_genome.fasta	Monkeypoxvirus	195655
890	MN307150.1__Human_adenovirus_7_strain_HAdV-B_USA_PA_7575_2018_P7H7F7,_complete_genome.fasta	Human_adenovirus	35225	OQ419089.1__Monkeypox_virus_isolate_NY-NYCPHL-001189,_complete_genome.fasta	Monkeypoxvirus	195653
891	MN307153.1__Human_adenovirus_7_strain_HAdV-B_USA_MI_6118_2019_P7H7F7,_complete_genome.fasta	Human_adenovirus	35227	OQ419091.1__Monkeypox_virus_isolate_NY-NYCPHL-001191,_complete_genome.fasta	Monkeypoxvirus	195656
892	MN307156.1__Human_adenovirus_7_strain_HAdV-B_USA_MI_0380_2019_P7H7F7,_complete_genome.fasta	Human_adenovirus	35226	OQ427112.1__Monkeypox_virus_isolate_MPXV_USA_2022_NV0005,_complete_genome.fasta	Monkeypoxvirus	197164
893	MN307157.1__Human_adenovirus_7_strain_HAdV-B_USA_WI_6005_2018_P7H7F7,_complete_genome.fasta	Human_adenovirus	35226	OQ427113.1__Monkeypox_virus_isolate_MPXV_USA_2022_NY0038,_complete_genome.fasta	Monkeypoxvirus	197146
894	MN307161.1__Human_adenovirus_7_strain_HAdV-B_USA_WI_5539_2018_P7H7F7,_complete_genome.fasta	Human_adenovirus	35227	OQ427114.1__Monkeypox_virus_isolate_MPXV_USA_2022_NY0039,_complete_genome.fasta	Monkeypoxvirus	197168
895	MN422292.1__Human_mastadenovirus_B_strain_HAdV-B_USA_HLH_2-11_2019_P7H7F7,_complete_genome.fasta	Human_mastadenovirus	35227	OQ427115.1__Monkeypox_virus_isolate_MPXV_USA_2022_NY0040,_complete_genome.fasta	Monkeypoxvirus	197180
896	MN422294.1__Human_mastadenovirus_B_strain_HAdV-B_USA_HLH_4-22_2019_P7H7F7,_complete_genome.fasta	Human_mastadenovirus	35225	OQ427117.1__Monkeypox_virus_isolate_MPXV_USA_2022_NY0042,_complete_genome.fasta	Monkeypoxvirus	197140
897	MN422295.1__Human_mastadenovirus_B_strain_HAdV-B_USA_HLH_5-27_2019_P7H7F7,_complete_genome.fasta	Human_mastadenovirus	35223	OQ427118.1__Monkeypox_virus_isolate_MPXV_USA_2022_NY0043,_complete_genome.fasta	Monkeypoxvirus	197123
898	MN450851.1__Rocahepevirus_ratti_strain_pt_2,_complete_genome.fasta	Rocahepevirus	6944	OQ427119.1__Monkeypox_virus_isolate_MPXV_USA_2022_OH0004,_complete_genome.fasta	Monkeypoxvirus	197206
899	MN450852.1__Rocahepevirus_ratti_strain_pt_3,_complete_genome.fasta	Rocahepevirus	6942	OQ427120.1__Monkeypox_virus_isolate_MPXV_USA_2022_OR0007,_complete_genome.fasta	Monkeypoxvirus	197213
900	MN450853.1__Rocahepevirus_ratti_strain_pt_5,_complete_genome.fasta	Rocahepevirus	6987	OQ427121.1__Monkeypox_virus_isolate_MPXV_USA_2022_OR0008,_complete_genome.fasta	Monkeypoxvirus	197150
901	MN450854.1__Rocahepevirus_ratti_strain_pt_8,_complete_genome.fasta	Rocahepevirus	6942	OQ427122.1__Monkeypox_virus_isolate_MPXV_USA_2022_PA0017,_complete_genome.fasta	Monkeypoxvirus	197174
902	MN450855.1__Rocahepevirus_ratti_strain_WTSRN170519-1,_complete_genome.fasta	Rocahepevirus	6945	OQ427123.1__Monkeypox_virus_isolate_MPXV_USA_2022_TN0015,_complete_genome.fasta	Monkeypoxvirus	197212
903	MN451680.1__Canine_parvovirus_isolate_CPV607,_complete_genome.fasta	Canine_parvovirus	4269	OQ427124.1__Monkeypox_virus_isolate_MPXV_USA_2022_TX0014,_complete_genome.fasta	Monkeypoxvirus	197219
904	MN451687.1__Canine_parvovirus_isolate_CPV614,_complete_genome.fasta	Canine_parvovirus	4269	OQ427125.1__Monkeypox_virus_isolate_MPXV_USA_2022_TX0044,_complete_genome.fasta	Monkeypoxvirus	197154
905	MN513341.1__Human_adenovirus_1_isolate_SG05_HAdvC1_2016,_complete_genome.fasta	Human_adenovirus	35981	OQ427126.1__Monkeypox_virus_isolate_MPXV_USA_2022_TX0045,_complete_genome.fasta	Monkeypoxvirus	197145
906	MN513342.1__Human_adenovirus_2_isolate_SG06_HAdvC2_2016,_complete_genome.fasta	Human_adenovirus	35924	OQ427127.1__Monkeypox_virus_isolate_MPXV_USA_2022_TX0046,_complete_genome.fasta	Monkeypoxvirus	197154
907	MN513345.1__Human_adenovirus_1_isolate_SG09_HAdvC1_2016,_complete_genome.fasta	Human_adenovirus	35981	OQ427128.1__Monkeypox_virus_isolate_MPXV_USA_2022_UT0006,_complete_genome.fasta	Monkeypoxvirus	197144
908	MN621472.1__CRESS_virus_sp._isolate_UJSL009,_complete_genome.fasta	CRESSvirus	3518	OQ427129.1__Monkeypox_virus_isolate_MPXV_USA_2022_UT0007,_complete_genome.fasta	Monkeypoxvirus	197152
909	MN628614.1__Human_mastadenovirus_C_isolate_245-Araguaina,_complete_genome.fasta	Human_mastadenovirus	36100	OQ427130.1__Monkeypox_virus_isolate_MPXV_USA_2022_WA0017,_complete_genome.fasta	Monkeypoxvirus	197204
910	MN628615.1__Human_mastadenovirus_C_isolate_211-Carolina-MA,_complete_genome.fasta	Human_mastadenovirus	33837	OQ427131.1__Monkeypox_virus_isolate_MPXV_USA_2022_CA0014,_complete_genome.fasta	Monkeypoxvirus	197231
911	MN638755.1__Human_adenovirus_7d_strain_HAdV-B_USA_10476_2019_P7H7F7,_complete_genome.fasta	Human_adenovirus	35240	OQ427132.1__Monkeypox_virus_isolate_MPXV_USA_2022_CA0015,_complete_genome.fasta	Monkeypoxvirus	197189
912	MN648051.1__Monkeypox_virus_strain_Israel_2018,_complete_genome.fasta	Monkeypoxvirus	197417	OQ427133.1__Monkeypox_virus_isolate_MPXV_USA_2022_CA0016,_complete_genome.fasta	Monkeypoxvirus	197169
913	MN654393.1__Human_adenovirus_55_isolate_WPAFB415,_complete_genome.fasta	Human_adenovirus	34778	OQ427134.1__Monkeypox_virus_isolate_MPXV_USA_2022_CA0017,_complete_genome.fasta	Monkeypoxvirus	197115
914	MN654395.1__Human_adenovirus_55_isolate_HAdV-11_14_strain_273,_complete_genome.fasta	Human_adenovirus	34779	OQ427135.1__Monkeypox_virus_isolate_MPXV_USA_2022_CO0004,_complete_genome.fasta	Monkeypoxvirus	197211
915	MN686206.1__Human_adenovirus_21a_isolate_human_CHN_BB_201903_21,_complete_genome.fasta	Human_adenovirus	35369	OQ427136.1__Monkeypox_virus_isolate_MPXV_USA_2022_CO0005,_complete_genome.fasta	Monkeypoxvirus	197173
916	MN774929.1___Torque_teno_midi_virus_isolate_SAfiA-361-6,_complete_genome.fasta	Torque_teno_midivirus	3053	OQ427137.1__Monkeypox_virus_isolate_MPXV_USA_2022_DC0024,_complete_genome.fasta	Monkeypoxvirus	197191
917	MN774936.1___Torque_teno_midi_virus_isolate_SAfiA-362-29,_complete_genome.fasta	Torque_teno_midivirus	3065	OQ427138.1__Monkeypox_virus_isolate_MPXV_USA_2022_DC0025,_complete_genome.fasta	Monkeypoxvirus	197189
918	MN774937.1___Torque_teno_midi_virus_isolate_SAfiA-768-12,_complete_genome.fasta	Torque_teno_midivirus	3072	OQ427139.1__Monkeypox_virus_isolate_MPXV_USA_2022_DC0026,_complete_genome.fasta	Monkeypoxvirus	197170
919	MN774940.1___Torque_teno_midi_virus_isolate_SAfiA-108-10,_complete_genome.fasta	Torque_teno_midivirus	3229	OQ427140.1__Monkeypox_virus_isolate_MPXV_USA_2022_DC0027,_complete_genome.fasta	Monkeypoxvirus	197172
920	MN774941.1___Torque_teno_midi_virus_isolate_SAfiA-364-0,_complete_genome.fasta	Torque_teno_midivirus	3220	OQ427141.1__Monkeypox_virus_isolate_MPXV_USA_2022_FL0005,_complete_genome.fasta	Monkeypoxvirus	197157
921	MN774943.1___Torque_teno_midi_virus_isolate_SAfiA-391-3,_complete_genome.fasta	Torque_teno_midivirus	3181	OQ427142.1__Monkeypox_virus_isolate_MPXV_USA_2022_FL0006,_complete_genome.fasta	Monkeypoxvirus	197167
922	MN774944.1___Torque_teno_midi_virus_isolate_SAfiA-336-2,_complete_genome.fasta	Torque_teno_midivirus	3195	OQ427143.1__Monkeypox_virus_isolate_MPXV_USA_2022_FL0013,_complete_genome.fasta	Monkeypoxvirus	197180
923	MN774945.1___Torque_teno_midi_virus_isolate_SAfiA-116-48,_complete_genome.fasta	Torque_teno_midivirus	3019	OQ427144.1__Monkeypox_virus_isolate_MPXV_USA_2022_FL0014,_complete_genome.fasta	Monkeypoxvirus	197163
924	MN774946.1___Torque_teno_midi_virus_isolate_SAfiA-782-16,_complete_genome.fasta	Torque_teno_midivirus	3010	OQ427145.1__Monkeypox_virus_isolate_MPXV_USA_2022_GA0026,_complete_genome.fasta	Monkeypoxvirus	197161
925	MN774949.1___Torque_teno_midi_virus_isolate_SAfiA-389-3,_complete_genome.fasta	Torque_teno_midivirus	3185	OQ427146.1__Monkeypox_virus_isolate_MPXV_USA_2022_ID0001,_complete_genome.fasta	Monkeypoxvirus	197200
926	MN774951.1___Torque_teno_midi_virus_isolate_SAfiA-252-4,_complete_genome.fasta	Torque_teno_midivirus	3207	OQ427147.1__Monkeypox_virus_isolate_MPXV_USA_2022_IL0006,_complete_genome.fasta	Monkeypoxvirus	197196
927	MN774953.1___Torque_teno_midi_virus_isolate_SAfiA-525-8,_complete_genome.fasta	Torque_teno_midivirus	3086	OQ427148.1__Monkeypox_virus_isolate_MPXV_USA_2022_IL0007,_complete_genome.fasta	Monkeypoxvirus	197193
928	MN774956.1___Torque_teno_midi_virus_isolate_SAfiA-610-7,_complete_genome.fasta	Torque_teno_midivirus	3056	OQ427149.1__Monkeypox_virus_isolate_MPXV_USA_2022_LA0004,_complete_genome.fasta	Monkeypoxvirus	197150
929	MN774957.1___Torque_teno_midi_virus_isolate_SAfiA-549-8,_complete_genome.fasta	Torque_teno_midivirus	2947	OQ427150.1__Monkeypox_virus_isolate_MPXV_USA_2022_MI0006,_complete_genome.fasta	Monkeypoxvirus	197218
930	MN774958.1___Torque_teno_midi_virus_isolate_SAfiA-595-49,_complete_genome.fasta	Torque_teno_midivirus	2894	OQ427151.1__Monkeypox_virus_isolate_MPXV_USA_2022_MI0007,_complete_genome.fasta	Monkeypoxvirus	197228
931	MN774961.1___Torque_teno_midi_virus_isolate_SAfiA-48-1,_complete_genome.fasta	Torque_teno_midivirus	2956	OQ427152.1__Monkeypox_virus_isolate_MPXV_USA_2022_MI0008,_complete_genome.fasta	Monkeypoxvirus	197141
932	MN774962.1___Torque_teno_midi_virus_isolate_SAfiA-50-20,_complete_genome.fasta	Torque_teno_midivirus	2902	OQ503743.1__Monkeypox_virus_isolate_MpxV_human_USA_WA-UW-102573_2022,_complete_genome.fasta	Monkeypoxvirus	197207
933	MN774963.1___Torque_teno_midi_virus_isolate_SAfiA-412-9,_complete_genome.fasta	Torque_teno_midivirus	2857	OQ503744.1__Monkeypox_virus_isolate_MpxV_human_USA_WA-UW-104151_2022,_complete_genome.fasta	Monkeypoxvirus	197192
934	MN774964.1___Torque_teno_midi_virus_isolate_SAfiA-496-0,_complete_genome.fasta	Torque_teno_midivirus	2993	OQ503745.1__Monkeypox_virus_isolate_MpxV_human_USA_WA-UW-104493_2022,_complete_genome.fasta	Monkeypoxvirus	197192
935	MN774965.1___Torque_teno_midi_virus_isolate_SAfiA-276-16,_complete_genome.fasta	Torque_teno_midivirus	2723	OQ503746.1__Monkeypox_virus_isolate_MpxV_human_USA_WA-UW-108047_2022,_complete_genome.fasta	Monkeypoxvirus	197196
936	MN774968.1___Torque_teno_midi_virus_isolate_SAfiA-47-21,_complete_genome.fasta	Torque_teno_midivirus	2856	OQ503747.1__Monkeypox_virus_isolate_MpxV_human_USA_WA-UW-107934_2022,_complete_genome.fasta	Monkeypoxvirus	197196
937	MN774969.1___Torque_teno_midi_virus_isolate_SAfiA-76-2,_complete_genome.fasta	Torque_teno_midivirus	2989	OQ503748.1__Monkeypox_virus_isolate_MpxV_human_USA_WA-UW-108160_2022,_complete_genome.fasta	Monkeypoxvirus	197207
938	MN774970.1___Torque_teno_midi_virus_isolate_SAfiA-584-6,_complete_genome.fasta	Torque_teno_midivirus	2997	OQ503749.1__Monkeypox_virus_isolate_MpxV_human_USA_WA-UW-113297_2022,_complete_genome.fasta	Monkeypoxvirus	197202
939	MN774973.1___Torque_teno_midi_virus_isolate_SAfiA-562-17,_complete_genome.fasta	Torque_teno_midivirus	2961	OQ503750.1__Monkeypox_virus_isolate_MpxV_human_USA_WA-UW-111475_2022,_complete_genome.fasta	Monkeypoxvirus	197202
940	MN774974.1___Torque_teno_midi_virus_isolate_SAfiA-45-3,_complete_genome.fasta	Torque_teno_midivirus	2977	OQ503751.1__Monkeypox_virus_isolate_MpxV_human_USA_WA-UW-117178_2022,_complete_genome.fasta	Monkeypoxvirus	197191
941	MN774975.1___Torque_teno_midi_virus_isolate_SAfiA-458B-3,_complete_genome.fasta	Torque_teno_midivirus	3010	OQ503752.1__Monkeypox_virus_isolate_MpxV_human_USA_WA-UW-118017_2022,_complete_genome.fasta	Monkeypoxvirus	197193
942	MN774976.1___Torque_teno_midi_virus_isolate_SAfiA-531-1,_complete_genome.fasta	Torque_teno_midivirus	2988	OQ503753.1__Monkeypox_virus_isolate_MpxV_human_USA_WA-UW-110466_2022,_complete_genome.fasta	Monkeypoxvirus	197193
943	MN774978.1___Torque_teno_midi_virus_isolate_SAfiA-591-21,_complete_genome.fasta	Torque_teno_midivirus	2941	OQ503754.1__Monkeypox_virus_isolate_MpxV_human_USA_WA-UW-119069_2022,_complete_genome.fasta	Monkeypoxvirus	197187
944	MN774980.1___Torque_teno_midi_virus_isolate_SAfiA-429-7,_complete_genome.fasta	Torque_teno_midivirus	2991	OQ503755.1__Monkeypox_virus_isolate_MpxV_human_USA_WA-UW-113327_2022,_complete_genome.fasta	Monkeypoxvirus	197190
945	MN774982.1___Torque_teno_midi_virus_isolate_SAfiA-618-7,_complete_genome.fasta	Torque_teno_midivirus	3009	OQ503757.1__Monkeypox_virus_isolate_MpxV_human_USA_WA-UW-086924_2022,_complete_genome.fasta	Monkeypoxvirus	196292
946	MN774983.1___Torque_teno_midi_virus_isolate_SAfiA-426-3,_complete_genome.fasta	Torque_teno_midivirus	2861	OQ503759.1__Monkeypox_virus_isolate_MpxV_human_USA_WA-UW-086090_2022,_complete_genome.fasta	Monkeypoxvirus	197207
947	MN774984.1___Torque_teno_midi_virus_isolate_SAfiA-459-2,_complete_genome.fasta	Torque_teno_midivirus	3033	OQ503760.1__Monkeypox_virus_isolate_MpxV_human_USA_WA-UW-081934_2022,_complete_genome.fasta	Monkeypoxvirus	197195
948	MN774985.1___Torque_teno_midi_virus_isolate_SAfiA-348-4,_complete_genome.fasta	Torque_teno_midivirus	2998	OQ503761.1__Monkeypox_virus_isolate_MpxV_human_USA_WA-UW-086672_2022,_complete_genome.fasta	Monkeypoxvirus	197192
949	MN774986.1___Torque_teno_midi_virus_isolate_SAfiA-420-5,_complete_genome.fasta	Torque_teno_midivirus	3083	OQ503762.1__Monkeypox_virus_isolate_MpxV_human_USA_WA-UW-094968_2022,_complete_genome.fasta	Monkeypoxvirus	197192
950	MN832850.1__Canine_parvovirus_2c_isolate_Taiwan_2018,_complete_genome.fasta	Canine_parvovirus	4960	OQ503763.1__Monkeypox_virus_isolate_MpxV_human_USA_WA-UW-090794_2022,_complete_genome.fasta	Monkeypoxvirus	197205
951	MN901805.1__Human_adenovirus_12_strain_A12ONP02Cu1Aug2018,_complete_genome.fasta	Human_adenovirus	34125	OQ503764.1__Monkeypox_virus_isolate_MpxV_human_USA_WA-UW-098023_2022,_complete_genome.fasta	Monkeypoxvirus	197199
952	MN901806.1__Human_adenovirus_61_strain_A61ONP01Cu1Sep2018,_complete_genome.fasta	Human_adenovirus	33776	OQ503765.1__Monkeypox_virus_isolate_MpxV_human_USA_WA-UW-091026_2022,_complete_genome.fasta	Monkeypoxvirus	197193
953	MN901826.1__Human_adenovirus_12_strain_A12ONP01Cu1Jun2018,_complete_genome.fasta	Human_adenovirus	34125	OQ503766.1__Monkeypox_virus_isolate_MpxV_human_USA_WA-UW-090341_2022,_complete_genome.fasta	Monkeypoxvirus	197205
954	MN931748.1__Molluscum_contagiosum_virus_isolate_MCV1_P05S01A,_complete_genome.fasta	Molluscum_contagiosumvirus	181150	OQ503768.1__Monkeypox_virus_isolate_MpxV_human_USA_WA-UW-091191_2022,_complete_genome.fasta	Monkeypoxvirus	197207
955	MN931749.1__Molluscum_contagiosum_virus_isolate_MCV1_P05S02A,_complete_genome.fasta	Molluscum_contagiosumvirus	181029	OQ503769.1__Monkeypox_virus_isolate_MpxV_human_USA_WA-UW-098858_2022,_complete_genome.fasta	Monkeypoxvirus	197205
956	MN961210.1__Human_papillomavirus_type_16_isolate_InDRE_275,_complete_genome.fasta	Human_papillomavirus	7908	OQ503770.1__Monkeypox_virus_isolate_MpxV_human_USA_WA-UW-096758_2022,_complete_genome.fasta	Monkeypoxvirus	197189
957	MN961216.1__Human_papillomavirus_type_16_isolate_InDRE_334,_complete_genome.fasta	Human_papillomavirus	7909	OQ503771.1__Monkeypox_virus_isolate_MpxV_human_USA_WA-UW-092974_2022,_complete_genome.fasta	Monkeypoxvirus	197205
958	MN961217.1__Human_papillomavirus_type_16_isolate_InDRE_335,_complete_genome.fasta	Human_papillomavirus	7909	OQ503772.1__Monkeypox_virus_isolate_MpxV_human_USA_WA-UW-091051_2022,_complete_genome.fasta	Monkeypoxvirus	197189
959	MT010564.1__Canine_parvovirus_isolate_CPV-AHhf1,_complete_genome.fasta	Canine_parvovirus	5061	OQ503773.1__Monkeypox_virus_isolate_MpxV_human_USA_WA-UW-094428_2022,_complete_genome.fasta	Monkeypoxvirus	197202
960	MT070138.1__Human_betaherpesvirus_5_isolate_P4_chromosome_1,_complete_genome.fasta	Human_betaherpesvirus	232824	OQ503774.1__Monkeypox_virus_isolate_MpxV_human_USA_WA-UW-090521_2022,_complete_genome.fasta	Monkeypoxvirus	197194
961	MT070141.1__Human_betaherpesvirus_5_isolate_P14_chromosome_1,_complete_genome.fasta	Human_betaherpesvirus	227742	OQ503775.1__Monkeypox_virus_isolate_MpxV_human_USA_WA-UW-092397_2022,_complete_genome.fasta	Monkeypoxvirus	197208
962	MT070142.1__Human_betaherpesvirus_5_isolate_P15_chromosome_1,_complete_genome.fasta	Human_betaherpesvirus	228419	OQ503776.1__Monkeypox_virus_isolate_MpxV_human_USA_WA-UW-107595_2022,_complete_genome.fasta	Monkeypoxvirus	197205
963	MT113944.1__Human_adenovirus_sp._isolate_CQ71,_complete_genome.fasta	Human_adenovirus	35239	OQ503777.1__Monkeypox_virus_isolate_MpxV_human_USA_WA-UW-103817_2022,_complete_genome.fasta	Monkeypoxvirus	197196
964	MT134042.1__Lumpy_skin_disease_virus_strain_LSDV_Russia_Udmurtiya_2019,_complete_genome.fasta	Lumpy_skin_diseasevirus	150436	OQ503778.1__Monkeypox_virus_isolate_MpxV_human_USA_WA-UW-100584_2022,_complete_genome.fasta	Monkeypoxvirus	197195
965	MT200779.1___Polar_freshwater_circular_DNA_virus_isolate_CN45_L10_19,_complete_genome.fasta	Polar_freshwater_circular_DNA_virus	1174	OQ511284.1__Monkeypox_virus_isolate_MPXV_USA_2022_OK0004,_complete_genome.fasta	Monkeypoxvirus	197206
966	MT200889.1___Polar_freshwater_circular_DNA_virus_isolate_CN102_L11_215,_complete_genome.fasta	Polar_freshwater_circular_DNA_virus	1535	OQ511285.1__Monkeypox_virus_isolate_MPXV_USA_2022_OK0001,_complete_genome.fasta	Monkeypoxvirus	197212
967	MT200944.1___Polar_freshwater_circular_DNA_virus_isolate_CN105_L02_34,_complete_genome.fasta	Polar_freshwater_circular_DNA_virus	1772	OQ511286.1__Monkeypox_virus_isolate_MPXV_USA_2022_OK0002,_complete_genome.fasta	Monkeypoxvirus	197209
968	MT201042.1___Polar_freshwater_circular_DNA_virus_isolate_CN105_L01_30,_complete_genome.fasta	Polar_freshwater_circular_DNA_virus	1771	OQ511287.1__Monkeypox_virus_isolate_MPXV_USA_2022_OK0003,_complete_genome.fasta	Monkeypoxvirus	197212
969	MT201738.1___Polar_freshwater_circular_DNA_virus_isolate_CN78_L15_5296,_complete_genome.fasta	Polar_freshwater_circular_DNA_virus	1545	OQ557940.1__Monkeypox_virus_isolate_MPXV_USA_2022_TX0048,_complete_genome.fasta	Monkeypoxvirus	197173
970	MT201773.1___Polar_freshwater_circular_DNA_virus_isolate_CN51_L15_1773,_complete_genome.fasta	Polar_freshwater_circular_DNA_virus	3291	OQ557941.1__Monkeypox_virus_isolate_MPXV_USA_2022_CA0003,_complete_genome.fasta	Monkeypoxvirus	197162
971	MT201976.1___Polar_freshwater_circular_DNA_virus_isolate_CNX_L15_3736,_complete_genome.fasta	Polar_freshwater_circular_DNA_virus	2014	OQ557942.1__Monkeypox_virus_isolate_MPXV_USA_2022_CO0007,_complete_genome.fasta	Monkeypoxvirus	197141
972	MT202342.1___Polar_freshwater_circular_DNA_virus_isolate_CN30_L15_4757,_complete_genome.fasta	Polar_freshwater_circular_DNA_virus	1680	OQ557943.1__Monkeypox_virus_isolate_MPXV_USA_2022_ND0001,_complete_genome.fasta	Monkeypoxvirus	197244
973	MT202641.1___Polar_freshwater_circular_DNA_virus_isolate_CNX_L15_1805,_complete_genome.fasta	Polar_freshwater_circular_DNA_virus	3256	OQ557944.1__Monkeypox_virus_isolate_MPXV_USA_2022_ND0002,_complete_genome.fasta	Monkeypoxvirus	197161
974	MT202668.1___Polar_freshwater_circular_DNA_virus_isolate_CN116_L15_5039,_complete_genome.fasta	Polar_freshwater_circular_DNA_virus	1608	OQ557945.1__Monkeypox_virus_isolate_MPXV_USA_2022_NH0001,_complete_genome.fasta	Monkeypoxvirus	197244
975	MT203882.1___Polar_freshwater_circular_DNA_virus_isolate_CN37_L16_3769,_complete_genome.fasta	Polar_freshwater_circular_DNA_virus	1557	OQ557946.1__Monkeypox_virus_isolate_MPXV_USA_2022_NH0002,_complete_genome.fasta	Monkeypoxvirus	197106
976	MT204010.1___Polar_freshwater_circular_DNA_virus_isolate_CN51_L16_2820,_complete_genome.fasta	Polar_freshwater_circular_DNA_virus	1901	OQ557947.1__Monkeypox_virus_isolate_MPXV_USA_2022_NY0008,_complete_genome.fasta	Monkeypoxvirus	197167
977	MT204859.1___Polar_freshwater_circular_DNA_virus_isolate_CNX_L16_1331,_complete_genome.fasta	Polar_freshwater_circular_DNA_virus	2927	OQ557948.1__Monkeypox_virus_isolate_MPXV_USA_2022_NY0009,_complete_genome.fasta	Monkeypoxvirus	197161
978	MT205103.1___Polar_freshwater_circular_DNA_virus_isolate_CNX_L16_2692,_complete_genome.fasta	Polar_freshwater_circular_DNA_virus	1952	OQ557949.1__Monkeypox_virus_isolate_MPXV_USA_2022_NY0010,_complete_genome.fasta	Monkeypoxvirus	197177
979	MT205144.1___Polar_freshwater_circular_DNA_virus_isolate_CN92_L16_3633,_complete_genome.fasta	Polar_freshwater_circular_DNA_virus	1609	OQ557950.1__Monkeypox_virus_isolate_MPXV_USA_2022_TX0002,_complete_genome.fasta	Monkeypoxvirus	197154
980	MT205940.1___Polar_freshwater_circular_DNA_virus_isolate_CNX_L17_2055,_complete_genome.fasta	Polar_freshwater_circular_DNA_virus	1730	OQ557951.1__Monkeypox_virus_isolate_MPXV_USA_2022_TX0003,_complete_genome.fasta	Monkeypoxvirus	197177
981	MT205988.1___Polar_freshwater_circular_DNA_virus_isolate_CNX_L17_3238,_complete_genome.fasta	Polar_freshwater_circular_DNA_virus	1325	OQ557952.1__Monkeypox_virus_isolate_MPXV_USA_2022_TX0004,_complete_genome.fasta	Monkeypoxvirus	197154
982	MT206412.1___Polar_freshwater_circular_DNA_virus_isolate_CN76_L17_1144,_complete_genome.fasta	Polar_freshwater_circular_DNA_virus	2227	OQ557953.1__Monkeypox_virus_isolate_MPXV_USA_2022_TX0005,_complete_genome.fasta	Monkeypoxvirus	197162
983	MT207058.1___Polar_freshwater_circular_DNA_virus_isolate_CN137_L17_4672,_complete_genome.fasta	Polar_freshwater_circular_DNA_virus	1047	OQ557954.1__Monkeypox_virus_isolate_MPXV_USA_2022_TX0006,_complete_genome.fasta	Monkeypoxvirus	197168
984	MT207061.1___Polar_freshwater_circular_DNA_virus_isolate_CN121_L17_2441,_complete_genome.fasta	Polar_freshwater_circular_DNA_virus	1569	OQ557955.1__Monkeypox_virus_isolate_MPXV_USA_2022_TX0008,_complete_genome.fasta	Monkeypoxvirus	197181
985	MT207192.1___Polar_freshwater_circular_DNA_virus_isolate_CNX_L17_4755,_complete_genome.fasta	Polar_freshwater_circular_DNA_virus	1036	OQ557956.1__Monkeypox_virus_isolate_MPXV_USA_2022_TX0009,_complete_genome.fasta	Monkeypoxvirus	197166
986	MT207318.1___Polar_freshwater_circular_DNA_virus_isolate_CNX_L18_1646,_complete_genome.fasta	Polar_freshwater_circular_DNA_virus	1234	OQ557957.1__Monkeypox_virus_isolate_MPXV_USA_2022_TX0047,_complete_genome.fasta	Monkeypoxvirus	197162
987	MT207635.1___Polar_freshwater_circular_DNA_virus_isolate_CN42_L18_2676,_complete_genome.fasta	Polar_freshwater_circular_DNA_virus	1024	OQ581853.1__Monkeypox_virus_isolate_MPXV_human_Taiwan_110-093831_2023,_complete_genome.fasta	Monkeypoxvirus	197139
988	MT207645.1___Polar_freshwater_circular_DNA_virus_isolate_CNX_L18_1118,_complete_genome.fasta	Polar_freshwater_circular_DNA_virus	1496	OQ581854.1__Monkeypox_virus_isolate_MPXV_human_Taiwan_109-005210_2023,_complete_genome.fasta	Monkeypoxvirus	197124
989	MT207653.1___Polar_freshwater_circular_DNA_virus_isolate_CN30_L18_2667,_complete_genome.fasta	Polar_freshwater_circular_DNA_virus	1025	OQ672580.1__Monkeypox_virus_isolate_MPXV_human_Taiwan_110-093354_2023,_complete_genome.fasta	Monkeypoxvirus	197186
990	MT207993.1___Polar_freshwater_circular_DNA_virus_isolate_CNX_L18_1387,_complete_genome.fasta	Polar_freshwater_circular_DNA_virus	1329	OQ702766.1__Monkeypox_virus_isolate_MPXV_USA_2022_MN0011,_complete_genome.fasta	Monkeypoxvirus	197172
991	MT208141.1___Polar_freshwater_circular_DNA_virus_isolate_CNX_L19_2301,_complete_genome.fasta	Polar_freshwater_circular_DNA_virus	1619	OQ702767.1__Monkeypox_virus_isolate_MPXV_USA_2022_MN0012,_complete_genome.fasta	Monkeypoxvirus	197155
992	MT208279.1___Polar_freshwater_circular_DNA_virus_isolate_CN101_L19_1809,_complete_genome.fasta	Polar_freshwater_circular_DNA_virus	1851	OQ702768.1__Monkeypox_virus_isolate_MPXV_USA_2022_OK0005,_complete_genome.fasta	Monkeypoxvirus	197150
993	MT208331.1___Polar_freshwater_circular_DNA_virus_isolate_CN43_L19_2608,_complete_genome.fasta	Polar_freshwater_circular_DNA_virus	1494	OQ702769.1__Monkeypox_virus_isolate_MPXV_USA_2022_OR0001,_complete_genome.fasta	Monkeypoxvirus	197154
994	MT208408.1___Polar_freshwater_circular_DNA_virus_isolate_CN51_L19_734,_complete_genome.fasta	Polar_freshwater_circular_DNA_virus	3085	OQ702770.1__Monkeypox_virus_isolate_MPXV_USA_2022_PA0002,_complete_genome.fasta	Monkeypoxvirus	197149
995	MT208470.1___Polar_freshwater_circular_DNA_virus_isolate_CN66_L19_1024,_complete_genome.fasta	Polar_freshwater_circular_DNA_virus	2606	OQ702771.1__Monkeypox_virus_isolate_MPXV_USA_2022_RI0003,_complete_genome.fasta	Monkeypoxvirus	197153
996	MT208784.1___Polar_freshwater_circular_DNA_virus_isolate_CN37_L19_1937,_complete_genome.fasta	Polar_freshwater_circular_DNA_virus	1788	OQ702772.1__Monkeypox_virus_isolate_MPXV_USA_2022_RI0004,_complete_genome.fasta	Monkeypoxvirus	197173
997	MT208797.1___Polar_freshwater_circular_DNA_virus_isolate_CN89_L19_4383,_complete_genome.fasta	Polar_freshwater_circular_DNA_virus	1010	OQ702773.1__Monkeypox_virus_isolate_MPXV_USA_2022_RI0005,_complete_genome.fasta	Monkeypoxvirus	197176
998	MT208826.1___Polar_freshwater_circular_DNA_virus_isolate_CNX_L19_2083,_complete_genome.fasta	Polar_freshwater_circular_DNA_virus	1721	OQ702774.1__Monkeypox_virus_isolate_MPXV_USA_2022_TX0049,_complete_genome.fasta	Monkeypoxvirus	197165
999	MT209030.1___Polar_freshwater_circular_DNA_virus_isolate_CN30_L19_2065,_complete_genome.fasta	Polar_freshwater_circular_DNA_virus	1730	OQ702775.1__Monkeypox_virus_isolate_MPXV_USA_2022_TX0050,_complete_genome.fasta	Monkeypoxvirus	197167
1000	MT209100.1___Polar_freshwater_circular_DNA_virus_isolate_CNX_L19_3018,_complete_genome.fasta	Polar_freshwater_circular_DNA_virus	1329	OQ702776.1__Monkeypox_virus_isolate_MPXV_USA_2022_LA0006,_complete_genome.fasta	Monkeypoxvirus	197184
1001	MT209765.1___Polar_freshwater_circular_DNA_virus_isolate_CN30_L20_1662,_complete_genome.fasta	Polar_freshwater_circular_DNA_virus	1026	OQ702777.1__Monkeypox_virus_isolate_MPXV_USA_2022_LA0007,_complete_genome.fasta	Monkeypoxvirus	197150
1002	MT227562.1__Mayaro_virus_isolate_LP7-234,_complete_genome.fasta	Mayarovirus	11449	OQ702778.1__Monkeypox_virus_isolate_MPXV_USA_2022_LA0008,_complete_genome.fasta	Monkeypoxvirus	197151
1003	MT263140.1__Human_mastadenovirus_C_strain_human_China_LN_2017_1[P1H1F1],_complete_genome.fasta	Human_mastadenovirus	35935	OQ702779.1__Monkeypox_virus_isolate_MPXV_USA_2022_LA0009,_complete_genome.fasta	Monkeypoxvirus	197190
1004	MT263593.1__Crucivirus-293_isolate_LSLA_53418,_complete_genome.fasta	Crucivirus	3545	OQ702780.1__Monkeypox_virus_isolate_MPXV_USA_2022_LA0010,_complete_genome.fasta	Monkeypoxvirus	197215
1005	MT263596.1__Crucivirus-304_isolate_Sty_232,_complete_genome.fasta	Crucivirus	3566	OQ702781.1__Monkeypox_virus_isolate_MPXV_USA_2022_MN0002,_complete_genome.fasta	Monkeypoxvirus	197163
1006	MT263644.1__Crucivirus-483_isolate_PCD_13,_complete_genome.fasta	Crucivirus	4768	OQ702782.1__Monkeypox_virus_isolate_MPXV_USA_2022_MN0003,_complete_genome.fasta	Monkeypoxvirus	197176
1007	MT263652.1__Crucivirus-513_isolate_PCD_3,_complete_genome.fasta	Crucivirus	5050	OQ706773.1__Monkeypox_virus_isolate_MD_NIDDL_54524,_complete_genome.fasta	Monkeypoxvirus	197297
1008	MT263654.1__Crucivirus-520_isolate_GP1_93647,_complete_genome.fasta	Crucivirus	5123	OQ706774.1__Monkeypox_virus_isolate_MD_NIDDL_54525,_complete_genome.fasta	Monkeypoxvirus	197475
1009	MT309933.1___Microvirus_sp._isolate_BS1_508,_complete_genome.fasta	Microvirus	4136	OQ706775.1__Monkeypox_virus_isolate_MD_NIDDL_54536,_complete_genome.fasta	Monkeypoxvirus	197411
1010	MT309941.1___Microvirus_sp._isolate_BS1_484,_complete_genome.fasta	Microvirus	4248	OQ706777.1__Monkeypox_virus_isolate_MD_NIDDL_54679,_complete_genome.fasta	Monkeypoxvirus	197317
1011	MT310003.1___Microvirus_sp._isolate_BS1_294,_complete_genome.fasta	Microvirus	4636	OQ706778.1__Monkeypox_virus_isolate_VA_NIDDL_54753,_complete_genome.fasta	Monkeypoxvirus	197309
1012	MT310043.1___Microvirus_sp._isolate_6538_45,_complete_genome.fasta	Microvirus	4565	OQ706779.1__Monkeypox_virus_isolate_MD_NIDDL_54826,_complete_genome.fasta	Monkeypoxvirus	197311
1013	MT310343.1___Microvirus_sp._isolate_1712115_58,_complete_genome.fasta	Microvirus	5490	OQ706780.1__Monkeypox_virus_isolate_MD_NIDDL_54859,_complete_genome.fasta	Monkeypoxvirus	197325
1014	MT310344.1___Microvirus_sp._isolate_1712115_374,_complete_genome.fasta	Microvirus	5492	OQ706781.1__Monkeypox_virus_isolate_MD_NIDDL_54866,_complete_genome.fasta	Monkeypoxvirus	197309
1015	MT310346.1___Microvirus_sp._isolate_1712115_383,_complete_genome.fasta	Microvirus	5515	OQ706782.1__Monkeypox_virus_isolate_VA_NIDDL_54900,_complete_genome.fasta	Monkeypoxvirus	197412
1016	MT310348.1___Microvirus_sp._isolate_1712115_39,_complete_genome.fasta	Microvirus	5524	OQ721920.1__Monkeypox_virus_isolate_MPXV_USA_2022_IL0009,_complete_genome.fasta	Monkeypoxvirus	197155
1017	MT310350.1___Microvirus_sp._isolate_1712115_40,_complete_genome.fasta	Microvirus	5555	OQ721921.1__Monkeypox_virus_isolate_MPXV_USA_2022_KS0005,_complete_genome.fasta	Monkeypoxvirus	197184
1018	MT350344.1__Human_adenovirus_7_isolate_BJ20180256_CHN_2018,_complete_genome.fasta	Human_adenovirus	35215	OQ721922.1__Monkeypox_virus_isolate_MPXV_USA_2022_KS0006,_complete_genome.fasta	Monkeypoxvirus	197181
1019	MT350345.1__Human_adenovirus_7_isolate_BJ20180570_CHN_2018,_complete_genome.fasta	Human_adenovirus	35240	OQ721923.1__Monkeypox_virus_isolate_MPXV_USA_2022_MI0009,_complete_genome.fasta	Monkeypoxvirus	197172
1020	MT350346.1__Human_adenovirus_7_isolate_BJ20180683_CHN_2018,_complete_genome.fasta	Human_adenovirus	35245	OQ721924.1__Monkeypox_virus_isolate_MPXV_USA_2022_MI0010,_complete_genome.fasta	Monkeypoxvirus	197165
1021	MT367395.1__Human_adenovirus_7_isolate_HB128_CHN_2015,_complete_genome.fasta	Human_adenovirus	35238	OQ721925.1__Monkeypox_virus_isolate_MPXV_USA_2022_MN0013,_complete_genome.fasta	Monkeypoxvirus	197198
1022	MT367397.1__Human_adenovirus_7_isolate_HB054_CHN_2014,_complete_genome.fasta	Human_adenovirus	35240	OQ721926.1__Monkeypox_virus_isolate_MPXV_USA_2022_MO0004,_complete_genome.fasta	Monkeypoxvirus	197170
1023	MT367398.1__Human_adenovirus_7_isolate_HB016_CHN_2014,_complete_genome.fasta	Human_adenovirus	35238	OQ721927.1__Monkeypox_virus_isolate_MPXV_USA_2022_MO0005,_complete_genome.fasta	Monkeypoxvirus	197182
1024	MT367401.1__Human_adenovirus_7_isolate_BJ355_CHN_2017,_complete_genome.fasta	Human_adenovirus	35244	OQ721928.1__Monkeypox_virus_isolate_MPXV_USA_2022_MO0006,_complete_genome.fasta	Monkeypoxvirus	197171
1025	MT367405.1__Human_adenovirus_7_isolate_BJ285_CHN_2017,_complete_genome.fasta	Human_adenovirus	35243	OQ721929.1__Monkeypox_virus_isolate_MPXV_USA_2022_NM0003,_complete_genome.fasta	Monkeypoxvirus	197191
1026	MT367406.1__Human_adenovirus_7_isolate_BJ20180723_CHN_2018,_complete_genome.fasta	Human_adenovirus	35243	OQ721930.1__Monkeypox_virus_isolate_MPXV_USA_2022_NM0004,_complete_genome.fasta	Monkeypoxvirus	197195
1027	MT367407.1__Human_adenovirus_7_isolate_BJ20180728_CHN_2018,_complete_genome.fasta	Human_adenovirus	35241	OQ721931.1__Monkeypox_virus_isolate_MPXV_USA_2022_NY0044,_complete_genome.fasta	Monkeypoxvirus	197155
1028	MT370826.1__Human_alphaherpesvirus_3_strain_vOka_isolate_VarilrixC,_complete_genome.fasta	Human_alphaherpesvirus	124821	OQ721932.1__Monkeypox_virus_isolate_MPXV_USA_2022_NY0046,_complete_genome.fasta	Monkeypoxvirus	197192
1029	MT394165.1__Canine_parvovirus_isolate_QD-202,_complete_genome.fasta	Canine_parvovirus	5055	OQ721933.1__Monkeypox_virus_isolate_MPXV_USA_2022_OH0005,_complete_genome.fasta	Monkeypoxvirus	197140
1030	MT394166.1__Canine_parvovirus_isolate_QD-201,_complete_genome.fasta	Canine_parvovirus	5058	OQ721934.1__Monkeypox_virus_isolate_MPXV_USA_2022_OH0006,_complete_genome.fasta	Monkeypoxvirus	197175
1031	MT424875.1__Human_mastadenovirus_C_strain_human_CHN_LN2015_2015_[P1H2F2],_complete_genome.fasta	Human_mastadenovirus	35994	OQ721935.1__Monkeypox_virus_isolate_MPXV_USA_2022_OH0007,_complete_genome.fasta	Monkeypoxvirus	197165
1032	MT459820.1__Deltapapillomavirus_4_strain_DPV4_equine_Egypt,_complete_genome.fasta	Deltapapillomavirus	7945	OQ721936.1__Monkeypox_virus_isolate_MPXV_USA_2022_SC0008,_complete_genome.fasta	Monkeypoxvirus	197156
1033	MT478462.1__Crucivirus_sp._isolate_Crucivirus-518_000576_virusbaton,_complete_genome.fasta	Crucivirus	5126	OQ721937.1__Monkeypox_virus_isolate_MPXV_USA_2022_SC0009,_complete_genome.fasta	Monkeypoxvirus	197160
1034	MT505438.1__Human_adenovirus_11_strain_HAdV-B2_USA_GA_8346_2019_P11H11F11,_complete_genome.fasta	Human_adenovirus	34777	OQ721938.1__Monkeypox_virus_isolate_MPXV_USA_2022_SC0010,_complete_genome.fasta	Monkeypoxvirus	197166
1035	MT505439.1__Human_adenovirus_11_strain_HAdV-B2_USA_GA_8348_2019_P11H11F12,_complete_genome.fasta	Human_adenovirus	34777	OQ721939.1__Monkeypox_virus_isolate_MPXV_USA_2022_TN0016,_complete_genome.fasta	Monkeypoxvirus	197168
1036	MT513753.1__Human_adenovirus_55_isolate_CHOP6887,_complete_genome.fasta	Human_adenovirus	34781	OQ721940.1__Monkeypox_virus_isolate_MPXV_USA_2022_TN0017,_complete_genome.fasta	Monkeypoxvirus	197166
1037	MT643825.1__Lumpy_skin_disease_virus_strain_210LSD-249_BUL_16,_complete_genome.fasta	Lumpy_skin_diseasevirus	150719	OQ721941.1__Monkeypox_virus_isolate_MPXV_USA_2022_TN0018,_complete_genome.fasta	Monkeypoxvirus	197189
1038	MT648202.1__Canine_parvovirus_isolate_CPV-AHhf7,_complete_genome.fasta	Canine_parvovirus	5058	OQ721942.1__Monkeypox_virus_isolate_MPXV_USA_2022_TX0051,_complete_genome.fasta	Monkeypoxvirus	197181
1039	MT648203.1__Canine_parvovirus_isolate_CPV-AHhf27,_complete_genome.fasta	Canine_parvovirus	5058	OQ721943.1__Monkeypox_virus_isolate_MPXV_USA_2022_WI0002,_complete_genome.fasta	Monkeypoxvirus	197186
1040	MT648204.1__Canine_parvovirus_isolate_CPV-AHhf28,_complete_genome.fasta	Canine_parvovirus	5058	OQ721944.1__Monkeypox_virus_isolate_MPXV_USA_2022_WI0003,_complete_genome.fasta	Monkeypoxvirus	197150
1041	MT648205.1__Canine_parvovirus_isolate_CPV-mas2,_complete_genome.fasta	Canine_parvovirus	5055	OQ721945.1__Monkeypox_virus_isolate_MPXV_USA_2022_WI0004,_complete_genome.fasta	Monkeypoxvirus	197162
1042	MT648207.1__Canine_parvovirus_isolate_CPV-AHmas9,_complete_genome.fasta	Canine_parvovirus	5061	OQ721946.1__Monkeypox_virus_isolate_MPXV_USA_2022_AR0003,_complete_genome.fasta	Monkeypoxvirus	197143
1043	MT649468.1__Human_betaherpesvirus_5_strain_HAN-SCT19,_complete_genome.fasta	Human_betaherpesvirus	234685	OQ721947.1__Monkeypox_virus_isolate_MPXV_USA_2022_AZ0009,_complete_genome.fasta	Monkeypoxvirus	197152
1044	MT649469.1__Human_betaherpesvirus_5_strain_HAN-SCT18,_complete_genome.fasta	Human_betaherpesvirus	235850	OQ721948.1__Monkeypox_virus_isolate_MPXV_USA_2022_IL0008,_complete_genome.fasta	Monkeypoxvirus	197162
1045	MT649471.1__Human_betaherpesvirus_5_strain_HAN-SCT16,_complete_genome.fasta	Human_betaherpesvirus	235751	OQ721952.1__Monkeypox_virus_isolate_MPXV_human_Taiwan_240031000030_2023,_complete_genome.fasta	Monkeypoxvirus	197160
1046	MT649473.1__Human_betaherpesvirus_5_strain_HAN-SCT14,_complete_genome.fasta	Human_betaherpesvirus	237532	OQ721953.1__Monkeypox_virus_isolate_MPXV_human_Taiwan_110-525030_2023,_complete_genome.fasta	Monkeypoxvirus	197129
1047	MT706024.1__Sclerotinia_sclerotiorum_deltaflexivirus_3_isolate_SsDFV3_SX276,_complete_genome.fasta	Sclerotinia_sclerotiorum_deltaflexivirus	7435	OQ724831.1__Human_alphaherpesvirus_1_isolate_BP-C1,_complete_genome.fasta	Human_alphaherpesvirus	152739
1048	MT797629.1__Gallid_alphaherpesvirus_2_clone_RB1B,_complete_sequence.fasta	Gallid_alphaherpesvirus	177995	OQ724832.1__Human_alphaherpesvirus_1_strain_BP-C2,_complete_genome.fasta	Human_alphaherpesvirus	152898
1049	MT797630.1__Gallid_alphaherpesvirus_2_clone_RB-1B-CVIs_meq,_complete_sequence.fasta	Gallid_alphaherpesvirus	177995	OQ724834.1__Human_alphaherpesvirus_1_strain_BP-C4,_complete_genome.fasta	Human_alphaherpesvirus	152541
1050	MT797631.1__Gallid_alphaherpesvirus_2_clone_RB1B-N_meq,_complete_sequence.fasta	Gallid_alphaherpesvirus	177995	OQ724915.1__Human_alphaherpesvirus_1_isolate_BP-K14,_complete_genome.fasta	Human_alphaherpesvirus	155000
1051	MT813453.1__Gallid_alphaherpesvirus_2_clone_RB1B_JM102,_complete_sequence.fasta	Gallid_alphaherpesvirus	178349	OQ979621.1__Monkeypox_virus_isolate_MpxV_human_USA_WA-UW-042823_2023,_complete_genome.fasta	Monkeypoxvirus	197205
1052	MT872313.1__Gallid_alphaherpesvirus_2_clone_RB-1B_delta_IR-LS,_complete_sequence.fasta	Gallid_alphaherpesvirus	152836	OQ979623.1__Monkeypox_virus_isolate_MpxV_human_USA_WA-UW-048370_2023,_complete_genome.fasta	Monkeypoxvirus	197205
1053	MT892649.1__Canine_parvovirus_isolate_China-XY,_complete_genome.fasta	Canine_parvovirus	5059	OQ979624.1__Monkeypox_virus_isolate_MpxV_human_USA_WA-UW-028492_2023,_complete_genome.fasta	Monkeypoxvirus	197205
1054	MT894141.2__Human_betaherpesvirus_5_strain_Ig-KG-H2varP14S,_complete_genome.fasta	Human_betaherpesvirus	236252	OQ979625.1__Monkeypox_virus_isolate_MpxV_human_USA_WA-UW-012937_2023,_complete_genome.fasta	Monkeypoxvirus	197205
1055	MT903337.1__Monkeypox_virus_isolate_MPXV-M2940_FCT,_complete_genome.fasta	Monkeypoxvirus	197547	OR030926.1__Monkeypox_virus_isolate_MPXV_UZ_REGA_15,_complete_genome.fasta	Monkeypoxvirus	197698
1056	MT903338.1__Monkeypox_virus_isolate_MPXV-M2957_Lagos,_complete_genome.fasta	Monkeypoxvirus	197559	OR030927.1__Monkeypox_virus_isolate_MPXV_UZ_REGA_16,_complete_genome.fasta	Monkeypoxvirus	197701
1057	MT903341.1__Monkeypox_virus_isolate_MPXV-M5320_M15_Bayelsa,_complete_genome.fasta	Monkeypoxvirus	185309	OR030928.1__Monkeypox_virus_isolate_MPXV_UZ_REGA_17,_complete_genome.fasta	Monkeypoxvirus	197702
1058	MT903342.1__Monkeypox_virus_isolate_MPXV-Singapore,_complete_genome.fasta	Monkeypoxvirus	197309	OR030929.1__Monkeypox_virus_isolate_MPXV_UZ_REGA_18,_complete_genome.fasta	Monkeypoxvirus	197702
1059	MT903343.1__Monkeypox_virus_isolate_MPXV-UK_P1,_complete_genome.fasta	Monkeypoxvirus	197134	OR030930.1__Monkeypox_virus_isolate_MPXV_UZ_REGA_19,_complete_genome.fasta	Monkeypoxvirus	197699
1060	MT903344.1__Monkeypox_virus_isolate_MPXV-UK_P2,_complete_genome.fasta	Monkeypoxvirus	197233	OR030932.1__Monkeypox_virus_isolate_MPXV_UZ_REGA_21,_complete_genome.fasta	Monkeypoxvirus	197697
1061	MT903345.1__Monkeypox_virus_isolate_MPXV-UK_P3,_complete_genome.fasta	Monkeypoxvirus	197205	OR030933.1__Monkeypox_virus_isolate_MPXV_UZ_REGA_22,_complete_genome.fasta	Monkeypoxvirus	197708
1062	MT914509.1__Cyprinid_herpesvirus_3_isolate_MN,_complete_genome.fasta	Cyprinid_herpesvirus	295161	OR030935.1__Monkeypox_virus_isolate_MPXV_UZ_REGA_24,_complete_genome.fasta	Monkeypoxvirus	197699
1063	MT920215.1__Human_adenovirus_7_strain_GZ_2019_isolate_GZ04090.3,_complete_genome.fasta	Human_adenovirus	35182	OR030937.1__Monkeypox_virus_isolate_MPXV_UZ_REGA_26,_complete_genome.fasta	Monkeypoxvirus	197699
1064	MT941567.1__Human_adenovirus_7_strain_GZ_2019_isolate_GZ04160.3,_complete_genome.fasta	Human_adenovirus	35183	OR030938.1__Monkeypox_virus_isolate_MPXV_UZ_REGA_27,_complete_genome.fasta	Monkeypoxvirus	197707
1065	MT941568.1__Human_adenovirus_7_strain_GZ_2019_isolate_GZ06091.3,_complete_genome.fasta	Human_adenovirus	35127	OR030939.1__Monkeypox_virus_isolate_MPXV_UZ_REGA_28,_complete_genome.fasta	Monkeypoxvirus	197697
1066	MT950360.1__Human_adenovirus_7_strain_GZ_2019_isolate_GZ06173.3,_complete_genome.fasta	Human_adenovirus	35112	OR030940.1__Monkeypox_virus_isolate_MPXV_UZ_REGA_29,_complete_genome.fasta	Monkeypoxvirus	197702
1067	MT950361.1__Human_adenovirus_7_strain_GZ_2019_isolate_GZ07010.3,_complete_genome.fasta	Human_adenovirus	35112	OR030941.1__Monkeypox_virus_isolate_MPXV_UZ_REGA_30,_complete_genome.fasta	Monkeypoxvirus	197703
1068	MT955328.1__Gallid_alphaherpesvirus_2_clone_RB-1B_delta_IR-LS_with_HR_BAC,_complete_sequence.fasta	Gallid_alphaherpesvirus	161277	OR030942.1__Monkeypox_virus_isolate_MPXV_UZ_REGA_31,_complete_genome.fasta	Monkeypoxvirus	197707
1069	MT993342.1__Human_adenovirus_7_strain_GZ_2019_isolate_GZ07049.1,_complete_genome.fasta	Human_adenovirus	35215	OR030943.1__Monkeypox_virus_isolate_MPXV_UZ_REGA_32,_complete_genome.fasta	Monkeypoxvirus	197707
1070	MT994392.1__Gallid_alphaherpesvirus_2_clone_RB-1B_delta_IR-LS_BAC,_complete_sequence.fasta	Gallid_alphaherpesvirus	160272	OR030944.1__Monkeypox_virus_isolate_MPXV_UZ_REGA_33,_complete_genome.fasta	Monkeypoxvirus	197700
1071	MW053454.1__Human_adenovirus_55_isolate_21962_S4TF53,_complete_genome.fasta	Human_adenovirus	34781	OR030945.1__Monkeypox_virus_isolate_MPXV_UZ_REGA_34,_complete_genome.fasta	Monkeypoxvirus	197700
1072	MW091531.1__Human_adenovirus_21_strain_GZ_2019_isolate_GZ06109.1,_complete_genome.fasta	Human_adenovirus	35362	OR030946.1__Monkeypox_virus_isolate_MPXV_UZ_REGA_35,_complete_genome.fasta	Monkeypoxvirus	197696
1073	MW151243.1__Human_adenovirus_21_strain_GZ_2019_isolate_GZ09107.1,_complete_genome.fasta	Human_adenovirus	35365	OR030947.1__Monkeypox_virus_isolate_MPXV_UZ_REGA_36,_complete_genome.fasta	Monkeypoxvirus	197703
1074	MW167070.1__Sheeppox_virus_isolate_V123,_complete_genome.fasta	Sheeppoxvirus	150369	OR035643.1__Monkeypox_virus_isolate_MPXV_UZ_REGA_37,_complete_genome.fasta	Monkeypoxvirus	197489
1075	MW202416.1__CRESS_virus_sp._isolate_ctmOZ250,_complete_genome.fasta	CRESSvirus	3620	OR035644.1__Monkeypox_virus_isolate_MPXV_UZ_REGA_38,_complete_genome.fasta	Monkeypoxvirus	197483
1076	MW202436.1__CRESS_virus_sp._isolate_ctKNF714,_complete_genome.fasta	CRESSvirus	2516	OR035645.1__Monkeypox_virus_isolate_MPXV_UZ_REGA_39,_complete_genome.fasta	Monkeypoxvirus	197483
1077	MW202541.1__CRESS_virus_sp._isolate_cto7K837,_complete_genome.fasta	CRESSvirus	2781	OR035646.1__Monkeypox_virus_isolate_MPXV_UZ_REGA_40,_complete_genome.fasta	Monkeypoxvirus	197483
1078	MW202543.1__CRESS_virus_sp._isolate_ctO7T638,_complete_genome.fasta	CRESSvirus	2758	OR035647.1__Monkeypox_virus_isolate_MPXV_UZ_REGA_41,_complete_genome.fasta	Monkeypoxvirus	197479
1079	MW202584.1__CRESS_virus_sp._isolate_ctNk9735,_complete_genome.fasta	CRESSvirus	2781	OR035648.1__Monkeypox_virus_isolate_MPXV_UZ_REGA_42,_complete_genome.fasta	Monkeypoxvirus	197592
1080	MW202585.1__CRESS_virus_sp._isolate_ctlrr529,_complete_genome.fasta	CRESSvirus	2766	OR035649.1__Monkeypox_virus_isolate_MPXV_UZ_REGA_43,_complete_genome.fasta	Monkeypoxvirus	197483
1081	MW202662.1__CRESS_virus_sp._isolate_ctwIZ566,_complete_genome.fasta	CRESSvirus	3379	OR035651.1__Monkeypox_virus_isolate_MPXV_UZ_REGA_45,_complete_genome.fasta	Monkeypoxvirus	197483
1082	MW202736.1__CRESS_virus_sp._isolate_ctcON947,_complete_genome.fasta	CRESSvirus	2787	OR035652.1__Monkeypox_virus_isolate_MPXV_UZ_REGA_46,_complete_genome.fasta	Monkeypoxvirus	197479
1083	MW202784.1__CRESS_virus_sp._isolate_ctWw9424,_complete_genome.fasta	CRESSvirus	1372	OR035653.1__Monkeypox_virus_isolate_MPXV_UZ_REGA_47,_complete_genome.fasta	Monkeypoxvirus	197489
1084	MW202807.1__CRESS_virus_sp._isolate_ctDRB456,_complete_genome.fasta	CRESSvirus	3028	OR035654.1__Monkeypox_virus_isolate_MPXV_UZ_REGA_48,_complete_genome.fasta	Monkeypoxvirus	197420
1085	MW202844.1__CRESS_virus_sp._isolate_ctulA974,_complete_genome.fasta	CRESSvirus	2371	OR035655.1__Monkeypox_virus_isolate_MPXV_UZ_REGA_49,_complete_genome.fasta	Monkeypoxvirus	197421
1086	MW247181.1___Gallid_alphaherpesvirus_2_isolate_BS_15,_complete_genome.fasta	Gallid_alphaherpesvirus	177409	OR035656.1__Monkeypox_virus_isolate_MPXV_UZ_REGA_50,_complete_genome.fasta	Monkeypoxvirus	197421
1087	MW247183.1___Gallid_alphaherpesvirus_2_isolate_GC_15,_complete_genome.fasta	Gallid_alphaherpesvirus	177113	OR035658.1__Monkeypox_virus_isolate_MPXV_UZ_REGA_52,_complete_genome.fasta	Monkeypoxvirus	197422
1088	MW247184.1___Gallid_alphaherpesvirus_2_isolate_Hrb_15,_complete_genome.fasta	Gallid_alphaherpesvirus	177386	OR035662.1__Monkeypox_virus_isolate_MPXV_UZ_REGA_56,_complete_genome.fasta	Monkeypoxvirus	197423
1089	MW247185.1___Gallid_alphaherpesvirus_2_isolate_Hrb_17,_complete_genome.fasta	Gallid_alphaherpesvirus	177934	OR035664.1__Monkeypox_virus_isolate_MPXV_UZ_REGA_58,_complete_genome.fasta	Monkeypoxvirus	197425
1090	MW247186.1___Gallid_alphaherpesvirus_2_isolate_Hrb_1810,_complete_genome.fasta	Gallid_alphaherpesvirus	177030	OR035666.1__Monkeypox_virus_isolate_MPXV_UZ_REGA_60,_complete_genome.fasta	Monkeypoxvirus	197423
1091	MW247187.1___Gallid_alphaherpesvirus_2_isolate_JL_18,_complete_genome.fasta	Gallid_alphaherpesvirus	176364	OR035670.1__Monkeypox_virus_isolate_MPXV_UZ_REGA_64,_complete_genome.fasta	Monkeypoxvirus	197421
1092	MW247188.1___Gallid_alphaherpesvirus_2_isolate_LCZ,_complete_genome.fasta	Gallid_alphaherpesvirus	177075	OR035673.1__Monkeypox_virus_isolate_MPXV_UZ_REGA_67,_complete_genome.fasta	Monkeypoxvirus	197422
1093	MW247189.1___Gallid_alphaherpesvirus_2_isolate_LHC2,_complete_genome.fasta	Gallid_alphaherpesvirus	177327	OR035675.1__Monkeypox_virus_isolate_MPXV_UZ_REGA_69,_complete_genome.fasta	Monkeypoxvirus	197425
1094	MW247190.1___Gallid_alphaherpesvirus_2_isolate_LSY,_complete_genome.fasta	Gallid_alphaherpesvirus	177592	OR035676.1__Monkeypox_virus_isolate_MPXV_UZ_REGA_70,_complete_genome.fasta	Monkeypoxvirus	197423
1095	MW247191.1___Gallid_alphaherpesvirus_2_isolate_LY_13,_complete_genome.fasta	Gallid_alphaherpesvirus	178209	OR035677.1__Monkeypox_virus_isolate_MPXV_UZ_REGA_71,_complete_genome.fasta	Monkeypoxvirus	197422
1096	MW247192.1___Gallid_alphaherpesvirus_2_isolate_LZY,_complete_genome.fasta	Gallid_alphaherpesvirus	177157	OR035702.1__Monkeypox_virus_isolate_MPXV_UZ_REGA_96,_complete_genome.fasta	Monkeypoxvirus	197442
1097	MW247193.1___Gallid_alphaherpesvirus_2_isolate_WC_1110,_complete_genome.fasta	Gallid_alphaherpesvirus	177559	OR035703.1__Monkeypox_virus_isolate_MPXV_UZ_REGA_97,_complete_genome.fasta	Monkeypoxvirus	197442
1098	MW247194.1___Gallid_alphaherpesvirus_2_isolate_ZW2_15,_complete_genome.fasta	Gallid_alphaherpesvirus	176965	OR035704.1__Monkeypox_virus_isolate_MPXV_UZ_REGA_98,_complete_genome.fasta	Monkeypoxvirus	197442
1099	MW247198.1___Gallid_alphaherpesvirus_2_isolate_ZYCW_15,_complete_genome.fasta	Gallid_alphaherpesvirus	177477	OR035705.1__Monkeypox_virus_isolate_MPXV_UZ_REGA_99,_complete_genome.fasta	Monkeypoxvirus	197442
1100	MW247200.1___Gallid_alphaherpesvirus_2_isolate_CH_10,_complete_genome.fasta	Gallid_alphaherpesvirus	177401	OR035706.1__Monkeypox_virus_isolate_MPXV_UZ_REGA_100,_complete_genome.fasta	Monkeypoxvirus	197442
1101	MW247201.1___Gallid_alphaherpesvirus_2_isolate_DH_1307,_complete_genome.fasta	Gallid_alphaherpesvirus	177235	OR035707.1__Monkeypox_virus_isolate_MPXV_UZ_REGA_101,_complete_genome.fasta	Monkeypoxvirus	197442
1102	MW247202.1___Gallid_alphaherpesvirus_2_isolate_DH_1504,_complete_genome.fasta	Gallid_alphaherpesvirus	177991	OR035709.1__Monkeypox_virus_isolate_MPXV_UZ_REGA_103,_complete_genome.fasta	Monkeypoxvirus	197425
1103	MW247203.1___Gallid_alphaherpesvirus_2_isolate_Hrb_14,_complete_genome.fasta	Gallid_alphaherpesvirus	177877	OR035712.1__Monkeypox_virus_isolate_MPXV_UZ_REGA_106,_complete_genome.fasta	Monkeypoxvirus	197420
1104	MW247204.1___Gallid_alphaherpesvirus_2_isolate_Hrb_1504,_complete_genome.fasta	Gallid_alphaherpesvirus	177839	OR035718.1__Monkeypox_virus_isolate_MPXV_UZ_REGA_112,_complete_genome.fasta	Monkeypoxvirus	197420
1105	MW247205.1___Gallid_alphaherpesvirus_2_isolate_JS_1312,_complete_genome.fasta	Gallid_alphaherpesvirus	176561	OR035719.1__Monkeypox_virus_isolate_MPXV_UZ_REGA_113,_complete_genome.fasta	Monkeypoxvirus	197421
1106	MW247206.1___Gallid_alphaherpesvirus_2_isolate_LCZ76,_complete_genome.fasta	Gallid_alphaherpesvirus	177585	OR035720.1__Monkeypox_virus_isolate_MPXV_UZ_REGA_114,_complete_genome.fasta	Monkeypoxvirus	197420
1107	MW247207.1___Gallid_alphaherpesvirus_2_isolate_LZY76,_complete_genome.fasta	Gallid_alphaherpesvirus	176982	OR035726.1__Monkeypox_virus_isolate_MPXV_UZ_REGA_120,_complete_genome.fasta	Monkeypoxvirus	197421
1108	MW247208.1___Gallid_alphaherpesvirus_2_isolate_SY_1209,_complete_genome.fasta	Gallid_alphaherpesvirus	177240	OR035727.1__Monkeypox_virus_isolate_MPXV_UZ_REGA_121,_complete_genome.fasta	Monkeypoxvirus	197423
1109	MW247210.1___Gallid_alphaherpesvirus_2_isolate_MDJ_1103,_complete_genome.fasta	Gallid_alphaherpesvirus	177597	OR035732.1__Monkeypox_virus_isolate_MPXV_UZ_REGA_126,_complete_genome.fasta	Monkeypoxvirus	197421
1110	MW247211.1___Gallid_alphaherpesvirus_2_isolate_DH_08,_complete_genome.fasta	Gallid_alphaherpesvirus	176951	OR035733.1__Monkeypox_virus_isolate_MPXV_UZ_REGA_127,_complete_genome.fasta	Monkeypoxvirus	197422
1111	MW247212.1___Gallid_alphaherpesvirus_2_isolate_DH_09,_complete_genome.fasta	Gallid_alphaherpesvirus	175995	OR086973.1__Monkeypox_virus_isolate_MPXV_UZ_REGA_164_Belgium_2022,_complete_genome.fasta	Monkeypoxvirus	197422
1112	MW247213.1___Gallid_alphaherpesvirus_2_isolate_LSY79,_complete_genome.fasta	Gallid_alphaherpesvirus	177594	OR086978.1__Monkeypox_virus_isolate_MPXV_UZ_REGA_169_Belgium_2022,_complete_genome.fasta	Monkeypoxvirus	197421
1113	MW247214.1___Gallid_alphaherpesvirus_2_isolate_LHC3,_complete_genome.fasta	Gallid_alphaherpesvirus	177042	OR086980.1__Monkeypox_virus_isolate_MPXV_UZ_REGA_171_Belgium_2022,_complete_genome.fasta	Monkeypoxvirus	197421
1114	MW306919.1__Human_adenovirus_sp._strain_swimming-pool,_complete_genome.fasta	Gallid_alphaherpesvirus	35966	OR086982.1__Monkeypox_virus_isolate_MPXV_UZ_REGA_173_Belgium_2022,_complete_genome.fasta	Monkeypoxvirus	197420
1115	MW439038.1__Human_betaherpesvirus_5_strain_TB40_EF,_complete_genome.fasta	Gallid_alphaherpesvirus	236479	OR086986.1__Monkeypox_virus_isolate_MPXV_UZ_REGA_177_Belgium_2022,_complete_genome.fasta	Monkeypoxvirus	197419
1116	MW439039.1__Human_betaherpesvirus_5_strain_TB40_EE,_complete_genome.fasta	Gallid_alphaherpesvirus	236482	OR087001.1__Monkeypox_virus_isolate_MPXV_UZ_REGA_192_Belgium_2022,_complete_genome.fasta	Monkeypoxvirus	197425
1117	MW528458.1__Human_betaherpesvirus_5_isolate_BM1,_complete_genome.fasta	Gallid_alphaherpesvirus	235828	OR087006.1__Monkeypox_virus_isolate_MPXV_UZ_REGA_197_Belgium_2022,_complete_genome.fasta	Monkeypoxvirus	197421
1118	MW531728.1__Gallid_alphaherpesvirus_2_isolate_HC_0803,_complete_genome.fasta	Gallid_alphaherpesvirus	174808	OR087009.1__Monkeypox_virus_isolate_MPXV_UZ_REGA_200_Belgium_2022,_complete_genome.fasta	Monkeypoxvirus	197425
1119	MW567963.1__Human_adenovirus_41_isolate_MU22_patient_B,_complete_genome.fasta	Human_adenovirus	34065	OR087010.1__Monkeypox_virus_isolate_MPXV_UZ_REGA_201_Belgium_2022,_complete_genome.fasta	Monkeypoxvirus	197425
1120	MW567964.1__Human_adenovirus_41_isolate_MU22_patient_C,_complete_genome.fasta	Human_adenovirus	34102	OR087011.1__Monkeypox_virus_isolate_MPXV_UZ_REGA_202_Belgium_2022,_complete_genome.fasta	Monkeypoxvirus	197426
1121	MW692349.1__Human_adenovirus_E4_isolate_HAdV-E_HK_HK35_2014,_complete_genome.fasta	Human_adenovirus	35966	OR087012.1__Monkeypox_virus_isolate_MPXV_UZ_REGA_203_Belgium_2022,_complete_genome.fasta	Monkeypoxvirus	197422
1122	MW748641.1__Human_adenovirus_B3_isolate_BJ20160214,_complete_genome.fasta	Human_adenovirus	35249	OR095025.1__Monkeypox_virus_isolate_MPXV_UZ_REGA_207_Belgium_2022,_complete_genome.fasta	Monkeypoxvirus	197422
1123	MW748649.1__Human_adenovirus_B3_isolate_BJ20180274,_complete_genome.fasta	Human_adenovirus	35057	OR095027.1__Monkeypox_virus_isolate_MPXV_UZ_REGA_209_Belgium_2022,_complete_genome.fasta	Monkeypoxvirus	197421
1124	MW748650.1__Human_adenovirus_B3_isolate_BJ20180444,_complete_genome.fasta	Human_adenovirus	35264	OR095028.1__Monkeypox_virus_isolate_MPXV_UZ_REGA_210_Belgium_2022,_complete_genome.fasta	Monkeypoxvirus	197425
1125	MW748652.1__Human_adenovirus_B3_isolate_BJ20180581,_complete_genome.fasta	Human_adenovirus	35053	OR095029.1__Monkeypox_virus_isolate_MPXV_UZ_REGA_211_Belgium_2022,_complete_genome.fasta	Monkeypoxvirus	197421
1126	MW748653.1__Human_adenovirus_B3_isolate_BJ20180612,_complete_genome.fasta	Human_adenovirus	35280	OR146270.1__Monkeypox_virus_isolate_Z22IRL00547,_complete_genome.fasta	Monkeypoxvirus	197096
1127	MW748654.1__Human_adenovirus_B3_isolate_BJ20180641,_complete_genome.fasta	Human_adenovirus	35264	OR146271.1__Monkeypox_virus_isolate_Z22IRL00462,_complete_genome.fasta	Monkeypoxvirus	197092
1128	MW748655.1__Human_adenovirus_B3_isolate_BJ20180681,_complete_genome.fasta	Human_adenovirus	35052	OR146272.1__Monkeypox_virus_isolate_Z22IRL00254,_complete_genome.fasta	Monkeypoxvirus	197099
1129	MW748660.1__Human_adenovirus_B3_isolate_BJ20180734,_complete_genome.fasta	Human_adenovirus	35263	OR146273.1__Monkeypox_virus_isolate_Z22IRL00083,_complete_genome.fasta	Monkeypoxvirus	197094
1130	MW748666.1__Human_adenovirus_B3_isolate_SH20160051,_complete_genome.fasta	Human_adenovirus	35249	OR146275.1__Monkeypox_virus_isolate_Z22IRL00556,_complete_genome.fasta	Monkeypoxvirus	197094
1131	MW811188.1__Canine_parvovirus_2c_strain_CPV-SH2002,_complete_genome.fasta	Canine_parvovirus	4479	OR146276.1__Monkeypox_virus_isolate_Z22IRL00599,_complete_genome.fasta	Monkeypoxvirus	197095
1132	MW815973.1__Human_adenovirus_7_strain_HAdV7_China_Hubei_18B4089967_2019-06-21,_complete_genome.fasta	Human_adenovirus	35225	OR146278.1__Monkeypox_virus_isolate_Z22IRL00600,_complete_genome.fasta	Monkeypoxvirus	197095
1133	MW815974.1__Human_adenovirus_7_strain_HAdV7_China_Hubei_18B4092713_2019-01-15,_complete_genome.fasta	Human_adenovirus	35225	OR146280.1__Monkeypox_virus_isolate_Z22IRL00215,_complete_genome.fasta	Monkeypoxvirus	197096
1134	MW815975.1__Human_adenovirus_7_strain_HAdV7_China_Hubei_18B4092780_2019-02-02,_complete_genome.fasta	Human_adenovirus	35229	OR146283.1__Monkeypox_virus_isolate_Z22IRL00406,_complete_genome.fasta	Monkeypoxvirus	197097
1135	MW815977.1__Human_adenovirus_7_strain_HAdV7_China_Hubei_18S4008755_2019-02-12,_complete_genome.fasta	Human_adenovirus	35230	OR146284.1__Monkeypox_virus_isolate_Z22IRL00402,_complete_genome.fasta	Monkeypoxvirus	197089
1136	MW815978.1__Human_adenovirus_7_strain_HAdV7_China_Hubei_18S4008778_2018-12-26,_complete_genome.fasta	Human_adenovirus	35229	OR146289.1__Monkeypox_virus_isolate_Z22IRL00644,_complete_genome.fasta	Monkeypoxvirus	197095
1137	MW815981.1__Human_adenovirus_7_strain_HAdV7_China_Hubei_19B0008968_2019-05-03,_complete_genome.fasta	Human_adenovirus	35229	OR146290.1__Monkeypox_virus_isolate_Z22IRL00680,_complete_genome.fasta	Monkeypoxvirus	197086
1138	MW815982.1__Human_adenovirus_7_strain_HAdV7_China_Hubei_19B0009033_2019-04-20,_complete_genome.fasta	Human_adenovirus	35229	OR146291.1__Monkeypox_virus_isolate_Z22IRL00089,_complete_genome.fasta	Monkeypoxvirus	197123
1139	MW815983.1__Human_adenovirus_7_strain_HAdV7_China_Hubei_19B0009034_2019-04-11,_complete_genome.fasta	Human_adenovirus	35229	OR146292.1__Monkeypox_virus_isolate_Z22IRL00087,_complete_genome.fasta	Monkeypoxvirus	197129
1140	MW815984.1__Human_adenovirus_7_strain_HAdV7_China_Hubei_19B0009036_2019-04-16,_complete_genome.fasta	Human_adenovirus	35229	OR146293.1__Monkeypox_virus_isolate_Z22IRL00184,_complete_genome.fasta	Monkeypoxvirus	197127
1141	MW815986.1__Human_adenovirus_7_strain_HAdV7_China_Hubei_19B0009040_2019-04-19,_complete_genome.fasta	Human_adenovirus	35225	OR146294.1__Monkeypox_virus_isolate_Z22IRL00167,_complete_genome.fasta	Monkeypoxvirus	197132
1142	MW815987.1__Human_adenovirus_7_strain_HAdV7_China_Hubei_19B0009042_2019-04-25,_complete_genome.fasta	Human_adenovirus	35229	OR146295.1__Monkeypox_virus_isolate_Z22IRL00174,_complete_genome.fasta	Monkeypoxvirus	197130
1143	MW815993.1__Human_adenovirus_7_strain_HAdV7_China_Hubei_19B0009082_2019-05-18,_complete_genome.fasta	Human_adenovirus	35227	OR146299.1__Monkeypox_virus_isolate_Z22IRL00150,_complete_genome.fasta	Monkeypoxvirus	197125
1144	MW815994.1__Human_adenovirus_7_strain_HAdV7_China_Hubei_19B0009083_2019-05-20,_complete_genome.fasta	Human_adenovirus	35225	OR146300.1__Monkeypox_virus_isolate_Z22IRL00149,_complete_genome.fasta	Monkeypoxvirus	197126
1145	MW815997.1__Human_adenovirus_7_strain_HAdV7_China_Hubei_19B0009106_2019-05-14,_complete_genome.fasta	Human_adenovirus	35225	OR146301.1__Monkeypox_virus_isolate_Z22IRL00148,_complete_genome.fasta	Monkeypoxvirus	197126
1146	MW815998.1__Human_adenovirus_7_strain_HAdV7_China_Hubei_19B0009107_2019-05-14,_complete_genome.fasta	Human_adenovirus	35230	OR146302.1__Monkeypox_virus_isolate_Z22IRL00145,_complete_genome.fasta	Monkeypoxvirus	197126
1147	MW816000.1__Human_adenovirus_7_strain_HAdV7_China_Hubei_19B0009125_2019-05-26,_complete_genome.fasta	Human_adenovirus	35231	OR146303.1__Monkeypox_virus_isolate_Z22IRL00144,_complete_genome.fasta	Monkeypoxvirus	197127
1148	MW816001.1__Human_adenovirus_7_strain_HAdV7_China_Hubei_19B0009130_2019-05-15,_complete_genome.fasta	Human_adenovirus	35230	OR146304.1__Monkeypox_virus_isolate_Z22IRL00143,_complete_genome.fasta	Monkeypoxvirus	197126
1149	MW816002.1__Human_adenovirus_7_strain_HAdV7_China_Hubei_19B0009131_2019-05-18,_complete_genome.fasta	Human_adenovirus	35225	OR146305.1__Monkeypox_virus_isolate_Z22IRL00139,_complete_genome.fasta	Monkeypoxvirus	197126
1150	MW816003.1__Human_adenovirus_7_strain_HAdV7_China_Hubei_19B0009134_2019-05-26,_complete_genome.fasta	Human_adenovirus	35229	OR146306.1__Monkeypox_virus_isolate_Z22IRL00116,_complete_genome.fasta	Monkeypoxvirus	197126
1151	MW816005.1__Human_adenovirus_7_strain_HAdV7_China_Hubei_19B0009139_2019-05-01,_complete_genome.fasta	Human_adenovirus	35226	OR146307.1__Monkeypox_virus_isolate_Z22IRL00103,_complete_genome.fasta	Monkeypoxvirus	197127
1152	MW816006.1__Human_adenovirus_7_strain_HAdV7_China_Hubei_19B0009141_2019-05-01,_complete_genome.fasta	Human_adenovirus	35228	OR146309.1__Monkeypox_virus_isolate_Z22IRL00101,_complete_genome.fasta	Monkeypoxvirus	197130
1153	MW816007.1__Human_adenovirus_7_strain_HAdV7_China_Hubei_19B0009142_2019-04-30,_complete_genome.fasta	Human_adenovirus	35227	OR146312.1__Monkeypox_virus_isolate_Z22G30769,_complete_genome.fasta	Monkeypoxvirus	197126
1154	MW816009.1__Human_adenovirus_7_strain_HAdV7_China_Hubei_19B0009147_2019-05-11,_complete_genome.fasta	Human_adenovirus	35225	OR146314.1__Monkeypox_virus_isolate_Z22IRL00439,_complete_genome.fasta	Monkeypoxvirus	197127
1155	MW816010.1__Human_adenovirus_7_strain_HAdV7_China_Hubei_19B0009149_2019-04-29,_complete_genome.fasta	Human_adenovirus	35229	OR146315.1__Monkeypox_virus_isolate_Z22IRL00190,_complete_genome.fasta	Monkeypoxvirus	197130
1156	MW816015.1__Human_adenovirus_7_strain_HAdV7_China_Hubei_19B0012265_2019-05-23,_complete_genome.fasta	Human_adenovirus	35226	OR146316.1__Monkeypox_virus_isolate_Z22IRL00440,_complete_genome.fasta	Monkeypoxvirus	197128
1157	MW816016.1__Human_adenovirus_7_strain_HAdV7_China_Hubei_19B0012269_2019-05-22,_complete_genome.fasta	Human_adenovirus	35228	OR146317.1__Monkeypox_virus_isolate_Z22IRL00206,_complete_genome.fasta	Monkeypoxvirus	197134
1158	MW816017.1__Human_adenovirus_7_strain_HAdV7_China_Hubei_19B0012271_2019-05-13,_complete_genome.fasta	Human_adenovirus	35230	OR146318.1__Monkeypox_virus_isolate_Z22IRL00219,_complete_genome.fasta	Monkeypoxvirus	197125
1159	MW816018.1__Human_adenovirus_7_strain_HAdV7_China_Hubei_19B0012273_2019-04-17,_complete_genome.fasta	Human_adenovirus	35225	OR146319.1__Monkeypox_virus_isolate_Z22IRL00221,_complete_genome.fasta	Monkeypoxvirus	197128
1160	MW816020.1__Human_adenovirus_7_strain_HAdV7_China_Hubei_19B0012967_2019-01-19,_complete_genome.fasta	Human_adenovirus	35225	OR146320.1__Monkeypox_virus_isolate_Z22IRL00230,_complete_genome.fasta	Monkeypoxvirus	197122
1161	MW816031.1__Human_adenovirus_7_strain_HAdV7_China_Hubei_19B0024328_2019-03-23,_complete_genome.fasta	Human_adenovirus	35230	OR146322.1__Monkeypox_virus_isolate_Z22IRL00231,_complete_genome.fasta	Monkeypoxvirus	197126
1162	MW816035.1__Human_adenovirus_7_strain_HAdV7_China_Hubei_19B0048511_2019-04-16,_complete_genome.fasta	Human_adenovirus	35230	OR146323.1__Monkeypox_virus_isolate_Z22IRL00239,_complete_genome.fasta	Monkeypoxvirus	197126
1163	MW816038.1__Human_adenovirus_7_strain_HAdV7_China_Hubei_19B0048644_2019-05-17,_complete_genome.fasta	Human_adenovirus	35225	OR146324.1__Monkeypox_virus_isolate_Z22IRL00251,_complete_genome.fasta	Monkeypoxvirus	197125
1164	MW816042.1__Human_adenovirus_7_strain_HAdV7_China_Hubei_19B0048771_2019-06-03,_complete_genome.fasta	Human_adenovirus	35225	OR146325.1__Monkeypox_virus_isolate_Z22IRL00281,_complete_genome.fasta	Monkeypoxvirus	197120
1165	MW816046.1__Human_adenovirus_7_strain_HAdV7_China_Hubei_19B0063959_2019-07-01,_complete_genome.fasta	Human_adenovirus	35225	OR146326.1__Monkeypox_virus_isolate_Z22IRL00257,_complete_genome.fasta	Monkeypoxvirus	197123
1166	MW816049.1__Human_adenovirus_7_strain_HAdV7_China_Hubei_19B0069202_2019-08-18,_complete_genome.fasta	Human_adenovirus	35225	OR146327.1__Monkeypox_virus_isolate_Z22IRL00284,_complete_genome.fasta	Monkeypoxvirus	197128
1167	MW816053.1__Human_adenovirus_7_strain_HAdV7_China_Hubei_19B0082559_2019-06-22,_complete_genome.fasta	Human_adenovirus	35230	OR146328.1__Monkeypox_virus_isolate_Z22IRL00245,_complete_genome.fasta	Monkeypoxvirus	197159
1168	MW816055.1__Human_adenovirus_7_strain_HAdV7_China_Hubei_19B0090149_2019-06-29,_complete_genome.fasta	Human_adenovirus	35229	OR146329.1__Monkeypox_virus_isolate_Z22IRL00280,_complete_genome.fasta	Monkeypoxvirus	197174
1169	MW816056.1__Human_adenovirus_7_strain_HAdV7_China_Hubei_19B0090151_2019-06-28,_complete_genome.fasta	Human_adenovirus	35230	OR146330.1__Monkeypox_virus_isolate_Z22IRL00261,_complete_genome.fasta	Monkeypoxvirus	197173
1170	MW816057.1__Human_adenovirus_7_strain_HAdV7_China_Hubei_19B0090152_2019-06-29,_complete_genome.fasta	Human_adenovirus	35225	OR146331.1__Monkeypox_virus_isolate_Z22IRL00456,_complete_genome.fasta	Monkeypoxvirus	197122
1171	MW816059.1__Human_adenovirus_7_strain_HAdV7_China_Hubei_19B0090204_2019-07-06,_complete_genome.fasta	Human_adenovirus	35230	OR146332.1__Monkeypox_virus_isolate_Z22IRL00455,_complete_genome.fasta	Monkeypoxvirus	197125
1172	MW816063.1__Human_adenovirus_7_strain_HAdV7_China_Hubei_19B0090250_2019-07-04,_complete_genome.fasta	Human_adenovirus	35226	OR146333.1__Monkeypox_virus_isolate_Z22IRL00264,_complete_genome.fasta	Monkeypoxvirus	197141
1173	MW816065.1__Human_adenovirus_7_strain_HAdV7_China_Hubei_19B0090270_2019-07-21,_complete_genome.fasta	Human_adenovirus	35228	OR146334.1__Monkeypox_virus_isolate_Z22IRL00289,_complete_genome.fasta	Monkeypoxvirus	197127
1174	MW816066.1__Human_adenovirus_7_strain_HAdV7_China_Hubei_19B0090273_2019-07-20,_complete_genome.fasta	Human_adenovirus	35228	OR146335.1__Monkeypox_virus_isolate_Z22IRL00291,_complete_genome.fasta	Monkeypoxvirus	197128
1175	MW816067.1__Human_adenovirus_7_strain_HAdV7_China_Hubei_19B0090275_2019-07-15,_complete_genome.fasta	Human_adenovirus	35230	OR146337.1__Monkeypox_virus_isolate_Z22IRL00272,_complete_genome.fasta	Monkeypoxvirus	197121
1176	MW816068.1__Human_adenovirus_7_strain_HAdV7_China_Hubei_19B0090276_2019-07-18,_complete_genome.fasta	Human_adenovirus	35230	OR146338.1__Monkeypox_virus_isolate_Z22IRL00273,_complete_genome.fasta	Monkeypoxvirus	197125
1177	MW816069.1__Human_adenovirus_7_strain_HAdV7_China_Hubei_19B0090277_2019-07-07,_complete_genome.fasta	Human_adenovirus	35229	OR146339.1__Monkeypox_virus_isolate_Z22IRL00277,_complete_genome.fasta	Monkeypoxvirus	197122
1178	MW816070.1__Human_adenovirus_7_strain_HAdV7_China_Hubei_19B0090330_2019-07-15,_complete_genome.fasta	Human_adenovirus	35225	OR146340.1__Monkeypox_virus_isolate_Z22IRL00444,_complete_genome.fasta	Monkeypoxvirus	197135
1179	MW816071.1__Human_adenovirus_7_strain_HAdV7_China_Hubei_19B0090494_2019-08-26,_complete_genome.fasta	Human_adenovirus	35231	OR146341.1__Monkeypox_virus_isolate_Z22IRL00460,_complete_genome.fasta	Monkeypoxvirus	197125
1180	MW816072.1__Human_adenovirus_7_strain_HAdV7_China_Hubei_19B0090497_2019-08-14,_complete_genome.fasta	Human_adenovirus	35226	OR146343.1__Monkeypox_virus_isolate_Z22IRL00433,_complete_genome.fasta	Monkeypoxvirus	197126
1181	MW816075.1__Human_adenovirus_7_strain_HAdV7_China_Hubei_19S0012958_2019-03-27,_complete_genome.fasta	Human_adenovirus	35228	OR146344.1__Monkeypox_virus_isolate_Z22IRL00275,_complete_genome.fasta	Monkeypoxvirus	197131
1182	MW816077.1__Human_adenovirus_7_strain_HAdV7_China_Hubei_19S0012982_2019-02-27,_complete_genome.fasta	Human_adenovirus	35229	OR146345.1__Monkeypox_virus_isolate_Z22IRL00243,_complete_genome.fasta	Monkeypoxvirus	197124
1183	MW816078.1__Human_adenovirus_7_strain_HAdV7_China_Hubei_19S0012984_2019-02-15,_complete_genome.fasta	Human_adenovirus	35225	OR146346.1__Monkeypox_virus_isolate_Z22IRL00417,_complete_genome.fasta	Monkeypoxvirus	197122
1184	MW816085.1__Human_adenovirus_7_strain_HAdV7_China_Hubei_19S0016442_2019-02-10,_complete_genome.fasta	Human_adenovirus	35222	OR146347.1__Monkeypox_virus_isolate_Z22IRL00466,_complete_genome.fasta	Monkeypoxvirus	197134
1185	MW816086.1__Human_adenovirus_7_strain_HAdV7_China_Hubei_19S0016447_2019-02-17,_complete_genome.fasta	Human_adenovirus	35225	OR146349.1__Monkeypox_virus_isolate_Z22IRL00610,_complete_genome.fasta	Monkeypoxvirus	197132
1186	MW816087.1__Human_adenovirus_7_strain_HAdV7_China_Hubei_19S0016451_2019-02-11,_complete_genome.fasta	Human_adenovirus	35229	OR146352.1__Monkeypox_virus_isolate_Z22IRL00639,_complete_genome.fasta	Monkeypoxvirus	197126
1187	MW816090.1__Human_adenovirus_7_strain_HAdV7_China_Hubei_19S0024189_2019-02-21,_complete_genome.fasta	Human_adenovirus	35228	OR146354.1__Monkeypox_virus_isolate_Z22IRL00497,_complete_genome.fasta	Monkeypoxvirus	197126
1188	MW816099.1__Human_adenovirus_7_strain_HAdV7_China_Hubei_19S0027704_2019-04-25,_complete_genome.fasta	Human_adenovirus	35230	OR146355.1__Monkeypox_virus_isolate_Z22IRL00488,_complete_genome.fasta	Monkeypoxvirus	197126
1189	MW816101.1__Human_adenovirus_7_strain_HAdV7_China_Hubei_19S0082726_2019-06-07,_complete_genome.fasta	Human_adenovirus	35229	OR146356.1__Monkeypox_virus_isolate_Z22IRL00489,_complete_genome.fasta	Monkeypoxvirus	197126
1190	MW980585.1__Human_betaherpesvirus_5_strain_BL,_complete_genome.fasta	Human_betaherpesvirus	235186	OR146358.1__Monkeypox_virus_isolate_Z22IRL00574,_complete_genome.fasta	Monkeypoxvirus	197125
1191	MZ054335.1__Gallid_alphaherpesvirus_2_isolate_RB-1B,_complete_genome.fasta	Gallid_alphaherpesvirus	161277	OR146359.1__Monkeypox_virus_isolate_Z22IRL00571,_complete_genome.fasta	Monkeypoxvirus	197125
1192	MZ089789.1__Microvirus_mar43,_complete_genome.fasta	Microvirus	5863	OR146361.1__Monkeypox_virus_isolate_Z22IRL00566,_complete_genome.fasta	Monkeypoxvirus	197127
1193	MZ089805.1__Microvirus_mar59,_complete_genome.fasta	Microvirus	6455	OR146362.1__Monkeypox_virus_isolate_Z22IRL00528,_complete_genome.fasta	Monkeypoxvirus	197133
1194	MZ089806.1__Microvirus_mar60,_complete_genome.fasta	Microvirus	6523	OR146365.1__Monkeypox_virus_isolate_Z22IRL00563,_complete_genome.fasta	Monkeypoxvirus	197128
1195	MZ151860.1__Human_mastadenovirus_C_strain_HAdVC_Novosibirsk_8.65Hp_2020,_complete_genome.fasta	Human_mastadenovirus	36008	OR146366.1__Monkeypox_virus_isolate_Z22IRL00700,_complete_genome.fasta	Monkeypoxvirus	197128
1196	MZ151861.1__Human_mastadenovirus_C_strain_HAdVC_Novosibirsk_7.134V_2019,_complete_genome.fasta	Human_mastadenovirus	35947	OR146367.1__Monkeypox_virus_isolate_Z22IRL00668,_complete_genome.fasta	Monkeypoxvirus	197126
1197	MZ151862.1__Human_mastadenovirus_C_strain_HAdVC_Novosibirsk_8.234V_2020,_complete_genome.fasta	Human_mastadenovirus	35931	OR146368.1__Monkeypox_virus_isolate_Z22IRL00514,_complete_genome.fasta	Monkeypoxvirus	197128
1198	MZ151863.1__Human_mastadenovirus_C_strain_HAdVC_Novosibirsk_8.202V_2020,_complete_genome.fasta	Human_mastadenovirus	35936	OR146369.1__Monkeypox_virus_isolate_Z22IRL00505,_complete_genome.fasta	Monkeypoxvirus	197129
1199	MZ151864.1__Human_mastadenovirus_C_strain_HAdVC_Novosibirsk_8.142V_2020,_complete_genome.fasta	Human_mastadenovirus	35953	OR146376.1__Monkeypox_virus_isolate_Z22IRL00588,_complete_genome.fasta	Monkeypoxvirus	197129
1200	MZ151866.1__Human_mastadenovirus_C_strain_HAdVC_Novosibirsk_8.81V_2020,_complete_genome.fasta	Human_mastadenovirus	36001	OR146377.1__Monkeypox_virus_isolate_Z22IRL00580,_complete_genome.fasta	Monkeypoxvirus	197128
1201	MZ310853.1__Deltapapillomavirus_4_isolate_1R7a_genotype_BPV-1,_complete_genome.fasta	Deltapapillomavirus	7934	OR146382.1__Monkeypox_virus_isolate_Z22IRL00477,_complete_genome.fasta	Monkeypoxvirus	197132
1202	MZ310854.1__Deltapapillomavirus_4_isolate_1R7b_genotype_BPV-1,_complete_genome.fasta	Deltapapillomavirus	7331	OR146388.1__Monkeypox_virus_isolate_Z22IRL00661,_complete_genome.fasta	Monkeypoxvirus	197125
1203	MZ310858.1__Deltapapillomavirus_4_isolate_2R2_genotype_BPV-1,_complete_genome.fasta	Deltapapillomavirus	7934	OR146389.1__Monkeypox_virus_isolate_Z22IRL00658,_complete_genome.fasta	Monkeypoxvirus	197130
1204	MZ310859.1__Deltapapillomavirus_4_isolate_2R3_genotype_BPV-1,_complete_genome.fasta	Deltapapillomavirus	7934	OR146393.1__Monkeypox_virus_isolate_Z22IRL00607,_complete_genome.fasta	Monkeypoxvirus	197128
1205	MZ310860.1__Deltapapillomavirus_4_isolate_2R4_genotype_BPV-1,_complete_genome.fasta	Deltapapillomavirus	7934	OR146395.1__Monkeypox_virus_isolate_Z22IRL00713,_complete_genome.fasta	Monkeypoxvirus	197126
1206	MZ310872.1__Deltapapillomavirus_4_isolate_2R22_genotype_BPV-1,_complete_genome.fasta	Deltapapillomavirus	7934	OR146397.1__Monkeypox_virus_isolate_Z22IRL00522,_complete_genome.fasta	Monkeypoxvirus	197126
1207	MZ310873.1__Deltapapillomavirus_4_isolate_2R23_genotype_BPV-1,_complete_genome.fasta	Deltapapillomavirus	7934	OR146398.1__Monkeypox_virus_isolate_Z22IRL00524,_complete_genome.fasta	Monkeypoxvirus	197127
1208	MZ310875.1__Deltapapillomavirus_4_isolate_3R1_genotype_BPV-1,_complete_genome.fasta	Deltapapillomavirus	7934	OR146399.1__Monkeypox_virus_isolate_Z22IRL00501,_complete_genome.fasta	Monkeypoxvirus	197126
1209	MZ310878.1__Deltapapillomavirus_4_isolate_3R8_genotype_BPV-1,_complete_genome.fasta	Deltapapillomavirus	7934	OR146400.1__Monkeypox_virus_isolate_Z22IRL00511,_complete_genome.fasta	Monkeypoxvirus	197126
1210	MZ310880.1__Deltapapillomavirus_4_isolate_3R10_genotype_BPV-1,_complete_genome.fasta	Deltapapillomavirus	7934	OR146402.1__Monkeypox_virus_isolate_Z22IRL00213,_complete_genome.fasta	Monkeypoxvirus	197173
1211	MZ310881.1__Deltapapillomavirus_4_isolate_3R11_genotype_BPV-1,_complete_genome.fasta	Deltapapillomavirus	7934	OR146403.1__Monkeypox_virus_isolate_Z22IRL00253,_complete_genome.fasta	Monkeypoxvirus	197126
1212	MZ310883.1__Deltapapillomavirus_4_isolate_3R15_genotype_BPV-1,_complete_genome.fasta	Deltapapillomavirus	7934	OR146404.1__Monkeypox_virus_isolate_Z22IRL00548,_complete_genome.fasta	Monkeypoxvirus	197128
1213	MZ310884.1__Deltapapillomavirus_4_isolate_3R17_genotype_BPV-1,_complete_genome.fasta	Deltapapillomavirus	7934	OR146405.1__Monkeypox_virus_isolate_Z22IRL00543,_complete_genome.fasta	Monkeypoxvirus	197128
1214	MZ310887.1__Deltapapillomavirus_4_isolate_3R20a_genotype_BPV-1,_complete_genome.fasta	Deltapapillomavirus	7934	OR146412.1__Monkeypox_virus_isolate_Z22IRL00293,_complete_genome.fasta	Monkeypoxvirus	197126
1215	MZ310888.1__Deltapapillomavirus_4_isolate_3R20b_genotype_BPV-1,_complete_genome.fasta	Deltapapillomavirus	7765	OR146413.1__Monkeypox_virus_isolate_Z22IRL00296,_complete_genome.fasta	Monkeypoxvirus	197126
1216	MZ310890.1__Deltapapillomavirus_4_isolate_3R24a_genotype_BPV-1,_complete_genome.fasta	Deltapapillomavirus	7900	OR146415.1__Monkeypox_virus_isolate_Z22IRL00332,_complete_genome.fasta	Monkeypoxvirus	197126
1217	MZ310891.1__Deltapapillomavirus_4_isolate_3R24b_genotype_BPV-1,_complete_genome.fasta	Deltapapillomavirus	7934	OR146418.1__Monkeypox_virus_isolate_Z22IRL00300,_complete_genome.fasta	Monkeypoxvirus	197128
1218	MZ362881.1__Canine_parvovirus_2b_isolate_Emerald_Queensland_4720_2019,_complete_genome.fasta	Canine_parvovirus	4504	OR146420.1__Monkeypox_virus_isolate_Z22IRL00338,_complete_genome.fasta	Monkeypoxvirus	197129
1219	MZ542728.1__Orthohepevirus_C_isolate_YnrG38,_complete_genome.fasta	Orthohepevirus	6998	OR146422.1__Monkeypox_virus_isolate_Z22IRL00576,_complete_genome.fasta	Monkeypoxvirus	197128
1220	MZ571836.1__Broad_bean_wilt_virus_2_isolate_LNSY-YZC_segment_RNA1,_complete_sequence.fasta	Broad_bean_wiltvirus	5880	OR146423.1__Monkeypox_virus_isolate_Z22IRL00536,_complete_genome.fasta	Monkeypoxvirus	197126
1221	MZ645188.1__Cotesia_vestalis_bracovirus_isolate_CvBV_re08,_complete_genome.fasta	Cotesia_vestalis_bracovirus	10997	OR146425.1__Monkeypox_virus_isolate_Z22IRL00390,_complete_genome.fasta	Monkeypoxvirus	197127
1222	MZ645189.1__Cotesia_vestalis_bracovirus_isolate_CvBV_re09,_complete_genome.fasta	Cotesia_vestalis_bracovirus	11683	OR146426.1__Monkeypox_virus_isolate_Z22IRL00314,_complete_genome.fasta	Monkeypoxvirus	197128
1223	MZ645191.1__Cotesia_vestalis_bracovirus_isolate_CvBV_re11,_complete_genome.fasta	Cotesia_vestalis_bracovirus	12339	OR146428.1__Monkeypox_virus_isolate_Z22IRL00125,_complete_genome.fasta	Monkeypoxvirus	197148
1224	MZ645193.1__Cotesia_vestalis_bracovirus_isolate_CvBV_re13,_complete_genome.fasta	Cotesia_vestalis_bracovirus	13762	OR146430.1__Monkeypox_virus_isolate_ZIRL00056,_complete_genome.fasta	Monkeypoxvirus	197129
1225	MZ645195.1__Cotesia_vestalis_bracovirus_isolate_CvBV_re15,_complete_genome.fasta	Cotesia_vestalis_bracovirus	14439	OR146431.1__Monkeypox_virus_isolate_ZIRL00073,_complete_genome.fasta	Monkeypoxvirus	197129
1226	MZ645196.1__Cotesia_vestalis_bracovirus_isolate_CvBV_re16,_complete_genome.fasta	Cotesia_vestalis_bracovirus	14801	OR146432.1__Monkeypox_virus_isolate_ZIRL00088,_complete_genome.fasta	Monkeypoxvirus	197126
1227	MZ645197.1__Cotesia_vestalis_bracovirus_isolate_CvBV_re17,_complete_genome.fasta	Cotesia_vestalis_bracovirus	15193	OR146433.1__Monkeypox_virus_isolate_ZIRL30768,_complete_genome.fasta	Monkeypoxvirus	197129
1228	MZ645198.1__Cotesia_vestalis_bracovirus_isolate_CvBV_re18,_complete_genome.fasta	Cotesia_vestalis_bracovirus	17644	OR146434.1__Monkeypox_virus_isolate_ZIRL00094,_complete_genome.fasta	Monkeypoxvirus	197136
1229	MZ645200.1__Cotesia_vestalis_bracovirus_isolate_CvBV_re20,_complete_genome.fasta	Cotesia_vestalis_bracovirus	18060	OR146435.1__Monkeypox_virus_isolate_ZIRL00045,_complete_genome.fasta	Monkeypoxvirus	197125
1230	MZ645201.1__Cotesia_vestalis_bracovirus_isolate_CvBV_re21,_complete_genome.fasta	Cotesia_vestalis_bracovirus	18092	OR146436.1__Monkeypox_virus_isolate_ZIRL00020,_complete_genome.fasta	Monkeypoxvirus	197125
1231	MZ645202.1__Cotesia_vestalis_bracovirus_isolate_CvBV_re22,_complete_genome.fasta	Cotesia_vestalis_bracovirus	21506	OR146437.1__Monkeypox_virus_isolate_ZIRL00048,_complete_genome.fasta	Monkeypoxvirus	197138
1232	MZ645203.1__Cotesia_vestalis_bracovirus_isolate_CvBV_re23,_complete_genome.fasta	Cotesia_vestalis_bracovirus	23098	OR146438.1__Monkeypox_virus_isolate_ZIRL00079,_complete_genome.fasta	Monkeypoxvirus	197130
1233	MZ645204.1__Cotesia_vestalis_bracovirus_isolate_CvBV_re24,_complete_genome.fasta	Cotesia_vestalis_bracovirus	23865	OR146439.1__Monkeypox_virus_isolate_ZIRL00044,_complete_genome.fasta	Monkeypoxvirus	197125
1234	MZ645205.1__Cotesia_vestalis_bracovirus_isolate_CvBV_re25,_complete_genome.fasta	Cotesia_vestalis_bracovirus	26216	OR146440.1__Monkeypox_virus_isolate_ZIRL00350,_complete_genome.fasta	Monkeypoxvirus	197126
1235	MZ645206.1__Cotesia_vestalis_bracovirus_isolate_CvBV_re26,_complete_genome.fasta	Cotesia_vestalis_bracovirus	27219	OR146441.1__Monkeypox_virus_isolate_ZIRL00147,_complete_genome.fasta	Monkeypoxvirus	197128
1236	MZ645208.1__Cotesia_vestalis_bracovirus_isolate_CvBV_re28,_complete_genome.fasta	Cotesia_vestalis_bracovirus	28588	OR146442.1__Monkeypox_virus_isolate_ZIRL00183,_complete_genome.fasta	Monkeypoxvirus	197130
1237	MZ645209.1__Cotesia_vestalis_bracovirus_isolate_CvBV_re29,_complete_genome.fasta	Cotesia_vestalis_bracovirus	36607	OR146443.1__Monkeypox_virus_isolate_ZIRL00106,_complete_genome.fasta	Monkeypoxvirus	197130
1238	MZ645210.1__Cotesia_vestalis_bracovirus_isolate_CvBV_re30,_complete_genome.fasta	Cotesia_vestalis_bracovirus	38796	OR146444.1__Monkeypox_virus_isolate_ZIRL00158,_complete_genome.fasta	Monkeypoxvirus	197127
1239	MZ751061.1__Paslahepevirus_balayani_isolate_PB1604F17-3W,_complete_genome.fasta	Paslahepevirus	7311	OR160415.1__Monkeypox_virus_isolate_hMpxV_USA_IL-RIPHL-MPXV-050-0057_2023,_complete_genome.fasta	Monkeypoxvirus	196431
1240	MZ751062.1__Paslahepevirus_balayani_isolate_PB1604M17-32W,_complete_genome.fasta	Paslahepevirus	7331	OR160416.1__Monkeypox_virus_isolate_hMpxV_USA_IL-RIPHL-MPXV-050-0058_2023,_complete_genome.fasta	Monkeypoxvirus	196422
1241	MZ868954.1__Rocahepevirus_ratti_isolate_YnrG41,_complete_genome.fasta	Rocahepevirus	7002	OR160417.1__Monkeypox_virus_isolate_hMpxV_USA_IL-RIPHL-MPXV-050-0059_2023,_complete_genome.fasta	Monkeypoxvirus	196428
1242	MZ882379.1__Human_mastadenovirus_C_isolate_AdV-lumc001,_complete_genome.fasta	Human_mastadenovirus	37820	OR160418.1__Monkeypox_virus_isolate_hMpxV_USA_IL-RIPHL-MPXV-052-0034_2023,_complete_genome.fasta	Monkeypoxvirus	196441
1243	MZ882380.1__Human_mastadenovirus_C_isolate_AdV-lumc003,_complete_genome.fasta	Human_mastadenovirus	37724	OR160419.1__Monkeypox_virus_isolate_hMpxV_USA_IL-RIPHL-MPXV-052-0038_2023,_complete_genome.fasta	Monkeypoxvirus	196431
1244	MZ882384.1__Human_mastadenovirus_C_isolate_AdV-lumc009,_complete_genome.fasta	Human_mastadenovirus	37885	OR160420.1__Monkeypox_virus_isolate_hMpxV_USA_IL-RIPHL-MPXV-052-0039_2023,_complete_genome.fasta	Monkeypoxvirus	196433
1245	MZ882385.1__Human_mastadenovirus_C_isolate_AdV-lumc010,_complete_genome.fasta	Human_mastadenovirus	37738	OR178746.1__Broad_bean_wilt_virus_2_isolate_BBWV2-TFJ_segment_RNA1,_complete_sequence.fasta	Broad_bean_wiltvirus	5983
1246	MZ882388.1__Human_mastadenovirus_B_isolate_AdV-lumc012,_complete_genome.fasta	Human_mastadenovirus	35597	OR178747.1__Broad_bean_wilt_virus_2_isolate_BBWV2-TFJ_segment_RNA2,_complete_sequence.fasta	Broad_bean_wiltvirus	3597
1247	MZ882389.1__Human_mastadenovirus_C_isolate_AdV-lumc002,_complete_genome.fasta	Human_mastadenovirus	37702	OR209307.1__Monkeypox_virus_isolate_MPXV_USA_2022_OR0009,_complete_genome.fasta	Monkeypoxvirus	197165
1248	MZ983562.1__Human_adenovirus_31_isolate_20330178,_complete_genome.fasta	Human_adenovirus	33786	OR209308.1__Monkeypox_virus_isolate_MPXV_USA_2022_RI0006,_complete_genome.fasta	Monkeypoxvirus	197147
1249	MZ983570.1__Human_adenovirus_31_isolate_20398175,_complete_genome.fasta	Human_adenovirus	33793	OR209309.1__Monkeypox_virus_isolate_MPXV_USA_2022_TN0019,_complete_genome.fasta	Monkeypoxvirus	197223
1250	MZ983582.1__Human_adenovirus_31_isolate_60086806,_complete_genome.fasta	Human_adenovirus	33798	OR209310.1__Monkeypox_virus_isolate_MPXV_USA_2022_TX0052,_complete_genome.fasta	Monkeypoxvirus	197184
1251	MZ983583.1__Human_adenovirus_31_isolate_60095189,_complete_genome.fasta	Human_adenovirus	33805	OR209311.1__Monkeypox_virus_isolate_MPXV_USA_2022_TX0053,_complete_genome.fasta	Monkeypoxvirus	197201
1252	NC_001611.1__Variola_virus,_complete_genome.fasta	Variolavirus	185578	OR209312.1__Monkeypox_virus_isolate_MPXV_USA_2022_WV0001,_complete_genome.fasta	Monkeypoxvirus	197246
1253	NC_001731.1__Molluscum_contagiosum_virus_subtype_1,_complete_genome.fasta	Molluscum_contagiosumvirus	190289	OR209313.1__Monkeypox_virus_isolate_MPXV_USA_2022_CT0005,_complete_genome.fasta	Monkeypoxvirus	197197
1254	NC_001798.2__Human_herpesvirus_2_strain_HG52,_complete_genome.fasta	Human_herpesvirus	154675	OR209314.1__Monkeypox_virus_isolate_MPXV_USA_2022_IN0004,_complete_genome.fasta	Monkeypoxvirus	197177
1255	NC_002229.3__Gallid_herpesvirus_2,_complete_genome.fasta	Gallid_herpesvirus	177874	OR209315.1__Monkeypox_virus_isolate_MPXV_USA_2022_LA0012,_complete_genome.fasta	Monkeypoxvirus	197126
1256	NC_006144.1__Simian_adenovirus_3,_complete_genome.fasta	Simian_adenovirus	34246	OR209316.1__Monkeypox_virus_isolate_MPXV_USA_2022_LA0013,_complete_genome.fasta	Monkeypoxvirus	197226
1257	NC_006633.1__Cotesia_congregata_virus_complete_genome,_segment_Circle1.fasta	Cotesia_congregatavirus	27346	OR209317.1__Monkeypox_virus_isolate_MPXV_USA_2022_LA0014,_complete_genome.fasta	Monkeypoxvirus	197199
1258	NC_006634.1__Cotesia_congregata_virus_complete_genome,_segment_Circle2.fasta	Cotesia_congregatavirus	14975	OR209319.1__Monkeypox_virus_isolate_MPXV_USA_2022_MI0011,_complete_genome.fasta	Monkeypoxvirus	197146
1259	NC_006637.1__Cotesia_congregata_virus_complete_genome,_segment_Circle5.fasta	Cotesia_congregatavirus	14489	OR209320.1__Monkeypox_virus_isolate_MPXV_USA_2022_MI0012,_complete_genome.fasta	Monkeypoxvirus	197165
1260	NC_006639.1__Cotesia_congregata_virus_complete_genome,_segment_Circle7.fasta	Cotesia_congregatavirus	24748	OR209321.1__Monkeypox_virus_isolate_MPXV_USA_2022_MN0014,_complete_genome.fasta	Monkeypoxvirus	197166
1261	NC_006643.1__Cotesia_congregata_virus_complete_genome,_segment_Circle11.fasta	Cotesia_congregatavirus	12903	OR209322.1__Monkeypox_virus_isolate_MPXV_USA_2022_MN0016,_complete_genome.fasta	Monkeypoxvirus	197194
1262	NC_006644.1__Cotesia_congregata_virus_complete_genome,_segment_Circle12.fasta	Cotesia_congregatavirus	16103	OR209323.1__Monkeypox_virus_isolate_MPXV_USA_2022_NC0003,_complete_genome.fasta	Monkeypoxvirus	197172
1263	NC_006645.1__Cotesia_congregata_virus_complete_genome,_segment_Circle13.fasta	Cotesia_congregatavirus	21388	OR209324.1__Monkeypox_virus_isolate_MPXV_USA_2022_NE0004,_complete_genome.fasta	Monkeypoxvirus	197169
1264	NC_006649.1__Cotesia_congregata_virus_complete_genome,_segment_Circle18.fasta	Cotesia_congregatavirus	32108	OR209325.1__Monkeypox_virus_isolate_MPXV_USA_2022_NE0005,_complete_genome.fasta	Monkeypoxvirus	197175
1265	NC_006650.1__Cotesia_congregata_virus_complete_genome,_segment_Circle19.fasta	Cotesia_congregatavirus	18768	OR209326.1__Monkeypox_virus_isolate_MPXV_USA_2022_NE0006,_complete_genome.fasta	Monkeypoxvirus	197155
1266	NC_006651.1__Cotesia_congregata_virus_complete_genome,_segment_Circle20.fasta	Cotesia_congregatavirus	19161	OR209327.1__Monkeypox_virus_isolate_MPXV_USA_2022_OK0006,_complete_genome.fasta	Monkeypoxvirus	197150
1267	NC_006653.1__Cotesia_congregata_virus_complete_genome,_segment_Circle22.fasta	Cotesia_congregatavirus	26062	OR209328.1__Monkeypox_virus_isolate_MPXV_USA_2022_OR0002,_complete_genome.fasta	Monkeypoxvirus	197166
1268	NC_006655.1__Cotesia_congregata_virus_complete_genome,_segment_Circle25.fasta	Cotesia_congregatavirus	15279	OR264364.1__Monkeypox_virus_isolate_11_A,_complete_genome.fasta	Monkeypoxvirus	197207
1269	NC_006656.1__Cotesia_congregata_virus_complete_genome,_segment_Circle26.fasta	Cotesia_congregatavirus	12682	OR264370.1__Monkeypox_virus_isolate_18_A,_complete_genome.fasta	Monkeypoxvirus	197205
1270	NC_006657.1__Cotesia_congregata_virus_complete_genome,_segment_Circle30.fasta	Cotesia_congregatavirus	19820	OR264387.1__Monkeypox_virus_isolate_28_A,_complete_genome.fasta	Monkeypoxvirus	197205
1271	NC_006658.1__Cotesia_congregata_virus_complete_genome,_segment_Circle31.fasta	Cotesia_congregatavirus	30655	OR264393.1__Monkeypox_virus_isolate_32_A,_complete_genome.fasta	Monkeypoxvirus	197207
1272	NC_006659.1__Cotesia_congregata_virus_complete_genome,_segment_Circle32.fasta	Cotesia_congregatavirus	41573	OR264395.1__Monkeypox_virus_isolate_32_C,_complete_genome.fasta	Monkeypoxvirus	197207
1273	NC_006661.1__Cotesia_congregata_virus_complete_genome,_segment_Circle35.fasta	Cotesia_congregatavirus	11186	OR264402.1__Monkeypox_virus_isolate_38_A,_complete_genome.fasta	Monkeypoxvirus	197205
1274	NC_006662.1__Cotesia_congregata_virus_complete_genome,_segment_Circle36.fasta	Cotesia_congregatavirus	17477	OR264404.1__Monkeypox_virus_isolate_39_D,_complete_genome.fasta	Monkeypoxvirus	197205
1275	NC_009127.1__Cyprinid_herpesvirus_3,_complete_genome.fasta	Cyprinid_herpesvirus	295146	OR264407.1__Monkeypox_virus_isolate_39_I,_complete_genome.fasta	Monkeypoxvirus	197207
1276	NC_011202.1__Human_adenovirus_B2,_complete_genome.fasta	Human_adenovirus	34794	OR264413.1__Monkeypox_virus_isolate_42_B,_complete_genome.fasta	Monkeypoxvirus	197205
1277	NC_011203.1__Human_adenovirus_B1,_complete_genome.fasta	Human_adenovirus	35343	OR264414.1__Monkeypox_virus_isolate_42_C,_complete_genome.fasta	Monkeypoxvirus	197205
1278	NC_012959.1__Human_adenovirus_54,_complete_genome.fasta	Human_adenovirus	34920	OR264415.1__Monkeypox_virus_isolate_42_F,_complete_genome.fasta	Monkeypoxvirus	197205
1279	NC_014093.1__Torque_teno_midi_virus_2,_complete_genome.fasta	Torque_teno_midivirus	3253	OR264416.1__Monkeypox_virus_isolate_42_G,_complete_genome.fasta	Monkeypoxvirus	197205
1280	NC_018382.1__Orthohepevirus_D_isolate_BatHEV_BS7_GE_2009,_complete_genome.fasta	Orthohepevirus	6796	OR264417.1__Monkeypox_virus_isolate_43_A,_complete_genome.fasta	Monkeypoxvirus	197205
1281	NC_019491.1__Cyprinid_herpesvirus_1_strain_NG-J1,_complete_genome.fasta	Cyprinid_herpesvirus	291144	OR264422.1__Monkeypox_virus_isolate_46_B,_complete_genome.fasta	Monkeypoxvirus	197188
1282	NC_019495.1__Cyprinid_herpesvirus_2_strain_ST-J1,_complete_genome.fasta	Cyprinid_herpesvirus	290304	OR264432.1__Monkeypox_virus_isolate_52_C,_complete_genome.fasta	Monkeypoxvirus	197207
1283	NC_027918.1__Kobuvirus_cattle_Kagoshima-2-24-KoV_2015_JPN_genomic_RNA,_complete_genome,_strain__Kagoshima-2-24-KoV_2015_JPN.fasta	Kobuvirus	8496	OR264435.1__Monkeypox_virus_isolate_54_A,_complete_genome.fasta	Monkeypoxvirus	197207
1284	NC_027919.1__Kobuvirus_cattle_Kagoshima-1-22-KoV_2014_JPN_genomic_RNA,_nearly_complete_genome,_strain__Kagoshima-1-22-KoV_2014_JPN.fasta	Kobuvirus	8087	OR264442.1__Monkeypox_virus_isolate_60_A,_complete_genome.fasta	Monkeypoxvirus	197205
1285	NC_035799.1__Bat_circovirus_isolate_Acheng30,_complete_genome.fasta	Bat_circovirus	2113	OR264459.1__Monkeypox_virus_isolate_7_A,_complete_genome.fasta	Monkeypoxvirus	197205
1286	NC_038352.1__Torque_teno_midi_virus_5_DNA,_complete_genome,_isolate__MDJHem2.fasta	Torque_teno_midivirus	3208	OR264460.1__Monkeypox_virus_isolate_7_B,_complete_genome.fasta	Monkeypoxvirus	197205
1287	NC_038355.1__Torque_teno_midi_virus_8_DNA,_complete_genome,_isolate__MDJN1.fasta	Torque_teno_midivirus	3223	OR264461.1__Monkeypox_virus_isolate_8_A,_complete_genome.fasta	Monkeypoxvirus	197205
1288	NC_038356.1__Torque_teno_midi_virus_9_DNA,_complete_genome,_isolate__MDJN2.fasta	Torque_teno_midivirus	3187	OR264462.1__Monkeypox_virus_isolate_8_B,_complete_genome.fasta	Monkeypoxvirus	197207
1289	NC_038357.1__Torque_teno_midi_virus_10_DNA,_complete_genome,_isolate__MDJN14.fasta	Torque_teno_midivirus	3175	OR421477.1__Monkeypox_virus_isolate_hMpxV_USA_IL-RIPHL-MPXV-04-0019_2023,_complete_genome.fasta	Monkeypoxvirus	196431
1290	NC_038360.1__Torque_teno_midi_virus_13_DNA,_complete_genome,_isolate__MDJN69.fasta	Torque_teno_midivirus	3230	OR421478.1__Monkeypox_virus_isolate_hMpxV_USA_IL-RIPHL-MPXV-04-0020_2023,_complete_genome.fasta	Monkeypoxvirus	196432
1291	NC_038361.1__Torque_teno_midi_virus_14_DNA,_complete_genome,_isolate__MDJN97.fasta	Torque_teno_midivirus	3223	OR421479.1__Monkeypox_virus_isolate_hMpxV_USA_IL-RIPHL-MPXV-04-0022_2023,_complete_genome.fasta	Monkeypoxvirus	196428
1292	NC_038977.1__Sclerotinia_sclerotiorum_deltaflexivirus_1_isolate_AX19_polyprotein_and_hypothetical_protein_genes,_complete_cds.fasta	Sclerotinia_sclerotiorum_deltaflexivirus	8178	OR421480.1__Monkeypox_virus_isolate_hMpxV_USA_IL-RIPHL-MPXV-04-0023_2023,_complete_genome.fasta	Monkeypoxvirus	196422
1293	NC_040649.1__Sclerotinia_sclerotiorum_deltaflexivirus_2_isolate_228,_complete_genome.fasta	Sclerotinia_sclerotiorum_deltaflexivirus	6735	OR427332.1__Monkeypox_virus_isolate_MpxV_human_USA_WA-UW-093205_2022,_complete_genome.fasta	Monkeypoxvirus	197207
1294	NC_043307.1__Diolcogaster_facetosa_bracovirus_segment_11,_complete_sequence.fasta	Diolcogaster_facetosa_bracovirus	29631	OR427333.1__Monkeypox_virus_isolate_MpxV_human_USA_WA-UW-129402_2022,_complete_genome.fasta	Monkeypoxvirus	197205
1295	NC_043309.1__Diolcogaster_facetosa_bracovirus_segment_3,_complete_sequence.fasta	Diolcogaster_facetosa_bracovirus	16057	OR427336.1__Monkeypox_virus_isolate_MpxV_human_USA_WA-UW-019613_2023,_complete_genome.fasta	Monkeypoxvirus	197207
1296	NC_043310.1__Diolcogaster_facetosa_bracovirus_segment_27,_complete_sequence.fasta	Diolcogaster_facetosa_bracovirus	11118	OR427338.1__Monkeypox_virus_isolate_MpxV_human_USA_WA-UW-016201_2023,_complete_genome.fasta	Monkeypoxvirus	197207
1297	NC_043313.1__Diolcogaster_facetosa_bracovirus_clone_BAC_14G12,_complete_sequence.fasta	Diolcogaster_facetosa_bracovirus	104039	OR427339.1__Monkeypox_virus_isolate_MpxV_human_USA_WA-UW-014981_2023,_complete_genome.fasta	Monkeypoxvirus	197203
1298	NC_043314.1__Diolcogaster_facetosa_bracovirus_clone_BAC_2A4,_complete_sequence.fasta	Diolcogaster_facetosa_bracovirus	140906	OR427340.1__Monkeypox_virus_isolate_MpxV_human_USA_WA-UW-028603_2023,_complete_genome.fasta	Monkeypoxvirus	197205
1299	NC_043317.1__Diolcogaster_facetosa_bracovirus_segment_10,_complete_sequence.fasta	Diolcogaster_facetosa_bracovirus	50693	OR427342.1__Monkeypox_virus_isolate_MpxV_human_USA_WA-UW-014057_2023,_complete_genome.fasta	Monkeypoxvirus	197198
1300	NC_043323.1__Diolcogaster_facetosa_bracovirus_segment_22,_complete_sequence.fasta	Diolcogaster_facetosa_bracovirus	16845	OR427343.1__Monkeypox_virus_isolate_MpxV_human_USA_WA-UW-038917_2023,_complete_genome.fasta	Monkeypoxvirus	197194
1301	NC_043329.1__Diolcogaster_facetosa_bracovirus_segment_29,_complete_sequence.fasta	Diolcogaster_facetosa_bracovirus	12859	OR427344.1__Monkeypox_virus_isolate_MpxV_human_USA_WA-UW-016675_2023,_complete_genome.fasta	Monkeypoxvirus	197195
1302	NC_043330.1__Diolcogaster_facetosa_bracovirus_segment_14,_complete_sequence.fasta	Diolcogaster_facetosa_bracovirus	28120	OR433614.1__Monkeypox_virus_isolate_MpxV_human_USA_WA-UW-094945_2022,_complete_genome.fasta	Monkeypoxvirus	197199
1303	NC_043331.1__Diolcogaster_facetosa_bracovirus_segment_26,_complete_sequence.fasta	Diolcogaster_facetosa_bracovirus	28551	OR433615.1__Monkeypox_virus_isolate_MpxV_human_USA_WA-UW-080214_2022,_complete_genome.fasta	Monkeypoxvirus	197205
1304	NC_043333.1__Diolcogaster_facetosa_bracovirus_segment_31,_complete_sequence.fasta	Diolcogaster_facetosa_bracovirus	9488	OR449305.1__Monkeypox_virus_isolate_MPXV_Germany_2022_RKI1019,_complete_genome.fasta	Monkeypoxvirus	197170
1305	NC_043338.1__Glyptapanteles_indiensis_bracovirus_segment_4,_complete_sequence.fasta	Glyptapanteles_indiensis_bracovirus	13591	OR459776.1__Monkeypox_virus_isolate_MPXV-ROK-P003-2022,_complete_genome.fasta	Monkeypoxvirus	197170
1306	NC_043339.1__Glyptapanteles_indiensis_bracovirus_segment_3,_complete_sequence.fasta	Glyptapanteles_indiensis_bracovirus	16355	OR459777.1__Monkeypox_virus_isolate_MPXV-ROK-P004-2022,_complete_genome.fasta	Monkeypoxvirus	197175
1307	NC_043340.1__Glyptapanteles_indiensis_bracovirus_segments_19_and_21,_partial_sequence.fasta	Glyptapanteles_indiensis_bracovirus	18727	OR459803.1__Monkeypox_virus_isolate_MPXV-ROK-P033-2023,_complete_genome.fasta	Monkeypoxvirus	197198
1308	NC_043342.1__Glyptapanteles_indiensis_bracovirus_segment_2,_complete_sequence.fasta	Glyptapanteles_indiensis_bracovirus	23513	OR464191.1__Monkeypox_virus_isolate_MPXV_USA_2022_NC0015,_complete_genome.fasta	Monkeypoxvirus	197168
1309	NC_043343.1__Glyptapanteles_indiensis_bracovirus_segment_28,_complete_sequence.fasta	Glyptapanteles_indiensis_bracovirus	15161	OR464192.1__Monkeypox_virus_isolate_MPXV_USA_2022_NC0016,_complete_genome.fasta	Monkeypoxvirus	197157
1310	NC_043346.1__Glyptapanteles_indiensis_bracovirus_segment_6,_complete_sequence.fasta	Glyptapanteles_indiensis_bracovirus	20380	OR464193.1__Monkeypox_virus_isolate_MPXV_USA_2022_NY0011,_complete_genome.fasta	Monkeypoxvirus	197158
1311	NC_043349.1__Glyptapanteles_indiensis_bracovirus_segment_22,_complete_sequence.fasta	Glyptapanteles_indiensis_bracovirus	18864	OR464194.1__Monkeypox_virus_isolate_MPXV_USA_2022_NY0012,_complete_genome.fasta	Monkeypoxvirus	197218
1312	NC_043351.1__Glyptapanteles_indiensis_bracovirus_segment_26,_complete_sequence.fasta	Glyptapanteles_indiensis_bracovirus	24831	OR464195.1__Monkeypox_virus_isolate_MPXV_USA_2022_NY0047,_complete_genome.fasta	Monkeypoxvirus	197152
1313	NC_043359.1__Glyptapanteles_indiensis_bracovirus_segment_25,_complete_sequence.fasta	Glyptapanteles_indiensis_bracovirus	18594	OR464196.1__Monkeypox_virus_isolate_MPXV_USA_2022_NY0048,_complete_genome.fasta	Monkeypoxvirus	197181
1314	NC_043360.1__Glyptapanteles_indiensis_bracovirus_segment_29,_partial_sequence.fasta	Glyptapanteles_indiensis_bracovirus	12747	OR464197.1__Monkeypox_virus_isolate_MPXV_USA_2022_NY0049,_complete_genome.fasta	Monkeypoxvirus	197152
1315	NC_063383.1__Monkeypox_virus,_complete_genome.fasta	Monkeypoxvirus	197209	OR464198.1__Monkeypox_virus_isolate_MPXV_USA_2022_NY0050,_complete_genome.fasta	Monkeypoxvirus	197161
1316	NC_076164.1__Macacine_alphaherpesvirus_1_isolate_8100812,_complete_genome.fasta	Macacine_alphaherpesvirus	157447	OR464199.1__Monkeypox_virus_isolate_MPXV_USA_2022_NY0051,_complete_genome.fasta	Monkeypoxvirus	197147
1317	NC_076165.1__Macacine_alphaherpesvirus_1_isolate_KQ,_complete_genome.fasta	Macacine_alphaherpesvirus	157321	OR464200.1__Monkeypox_virus_isolate_MPXV_USA_2022_NY0052,_complete_genome.fasta	Monkeypoxvirus	197161
1318	NC_076512.1__Bovine_alphaherpesvirus_2_strain_C1Z_FZR,_complete_genome.fasta	Bovine_alphaherpesvirus	131245	OR464201.1__Monkeypox_virus_isolate_MPXV_USA_2022_NY0053,_complete_genome.fasta	Monkeypoxvirus	197150
1319	NC_076565.1__Paslahepevirus_balayani_isolate_AlgSwe2012,_partial_genome.fasta	Paslahepevirus	7002	OR464202.1__Monkeypox_virus_isolate_MPXV_USA_2022_NY0054,_complete_genome.fasta	Monkeypoxvirus	197188
1320	NC_079109.1__Fusarium_oxysporum_alternavirus_1_isolate_BH19_RdRp_gene,_complete_cds.fasta	Fusarium_oxysporum_alternavirus	3447	OR464203.1__Monkeypox_virus_isolate_MPXV_USA_2022_NY0055,_complete_genome.fasta	Monkeypoxvirus	197159
1321	NC_079110.1__Fusarium_oxysporum_alternavirus_1_isolate_BH19_hypothetical_protein_gene,_complete_cds.fasta	Fusarium_oxysporum_alternavirus	2677	OR464204.1__Monkeypox_virus_isolate_MPXV_USA_2022_OH0008,_complete_genome.fasta	Monkeypoxvirus	197152
1322	NC_079111.1__Fusarium_oxysporum_alternavirus_1_isolate_BH19_hypothetical_protein_gene,_complete_cds.fasta	Fusarium_oxysporum_alternavirus	2382	OR464205.1__Monkeypox_virus_isolate_MPXV_USA_2022_PA0003,_complete_genome.fasta	Monkeypoxvirus	197157
1323	NC_079112.1__Fusarium_oxysporum_alternavirus_1_isolate_BH19_hypothetical_protein_gene,_complete_cds.fasta	Fusarium_oxysporum_alternavirus	1873	OR464206.1__Monkeypox_virus_isolate_MPXV_USA_2022_TN0020,_complete_genome.fasta	Monkeypoxvirus	197176
1324	OK000910.1__Human_betaherpesvirus_5_strain_VHL_E,_complete_genome.fasta	Human_betaherpesvirus	226221	OR464207.1__Monkeypox_virus_isolate_MPXV_USA_2022_TX0054,_complete_genome.fasta	Monkeypoxvirus	197191
1325	OK000911.1__Human_betaherpesvirus_5_strain_DABE,_complete_genome.fasta	Human_betaherpesvirus	234163	OR464208.1__Monkeypox_virus_isolate_MPXV_USA_2022_TX0055,_complete_genome.fasta	Monkeypoxvirus	197161
1326	OK000912.1__Human_betaherpesvirus_5_strain_SOMA,_complete_genome.fasta	Human_betaherpesvirus	229813	OR464209.1__Monkeypox_virus_isolate_MPXV_USA_2022_TX0056,_complete_genome.fasta	Monkeypoxvirus	197151
1327	OK001448.1__Sclerotinia_sclerotiorum_deltaflexivirus_1_isolate_SCH941,_complete_genome.fasta	Sclerotinia_sclerotiorum_deltaflexivirus	8145	OR464210.1__Monkeypox_virus_isolate_MPXV_USA_2022_TX0057,_complete_genome.fasta	Monkeypoxvirus	197137
1328	OK001449.1__Sclerotinia_sclerotiorum_deltaflexivirus_3_isolate_SCH941_segment_1,_complete_sequence.fasta	Sclerotinia_sclerotiorum_deltaflexivirus	7431	OR464211.1__Monkeypox_virus_isolate_MPXV_USA_2022_TX0058,_complete_genome.fasta	Monkeypoxvirus	197161
1329	OK001450.1__Sclerotinia_sclerotiorum_deltaflexivirus_3_isolate_SCH941_segment_2,_complete_sequence.fasta	Sclerotinia_sclerotiorum_deltaflexivirus	2587	OR464212.1__Monkeypox_virus_isolate_MPXV_USA_2022_WA0018,_complete_genome.fasta	Monkeypoxvirus	197156
1330	OK573454.1__Sclerotinia_sclerotiorum_deltaflexivirus_3,_complete_genome.fasta	Sclerotinia_sclerotiorum_deltaflexivirus	7460	OR464213.1__Monkeypox_virus_isolate_MPXV_USA_2022_CA0004,_complete_genome.fasta	Monkeypoxvirus	197155
1331	OL468962.1__Variola_virus_strain_Congo_1970_v70-60,_complete_genome.fasta	Variolavirus	187872	OR464214.1__Monkeypox_virus_isolate_MPXV_USA_2022_CA0008,_complete_genome.fasta	Monkeypoxvirus	197141
1332	OL956952.1__Duck_egg-reducing_syndrome_virus_strain_AH204,_complete_genome.fasta	Duck_egg-reducing_syndromevirus	9042	OR464215.1__Monkeypox_virus_isolate_MPXV_USA_2022_DC0006,_complete_genome.fasta	Monkeypoxvirus	197161
1333	OM112284.1__Human_mastadenovirus_C_strain_C2ONP03Pr1Oct2016,_complete_genome.fasta	Human_mastadenovirus	35941	OR464216.1__Monkeypox_virus_isolate_MPXV_USA_2022_KS0007,_complete_genome.fasta	Monkeypoxvirus	197130
1334	OM112285.1__Human_mastadenovirus_C_strain_C2ONP01Cu1Nov2015,_complete_genome.fasta	Human_mastadenovirus	35933	OR464217.1__Monkeypox_virus_isolate_MPXV_USA_2022_MA0003,_complete_genome.fasta	Monkeypoxvirus	197169
1335	OM112286.1__Human_mastadenovirus_C_strain_C2ONP07Pr1May2018,_complete_genome.fasta	Human_mastadenovirus	35920	OR464218.1__Monkeypox_virus_isolate_MPXV_USA_2022_MI0013,_complete_genome.fasta	Monkeypoxvirus	197166
1336	OM112289.1__Human_mastadenovirus_C_strain_C2ONP02Cu1Jan2016,_complete_genome.fasta	Human_mastadenovirus	35914	OR464219.1__Monkeypox_virus_isolate_MPXV_USA_2022_MI0014,_complete_genome.fasta	Monkeypoxvirus	197152
1337	OM112291.1__Human_mastadenovirus_C_strain_C2ONP05Cu1Apr2015,_complete_genome.fasta	Human_mastadenovirus	35922	OR473622.1__Monkeypox_virus_isolate_hMpxV_USA_IL-RIPHL-MPXV-04-0076_2023,_complete_genome.fasta	Monkeypoxvirus	196439
1338	OM112292.1__Human_adenovirus_1_strain_C1ONP01Pr1Feb2015,_complete_genome.fasta	Human_adenovirus	36019	OR473631.1__Monkeypox_virus_isolate_CIBU-220031,_complete_genome.fasta	Monkeypoxvirus	197233
1339	OM154350.1___Cressdnaviricota_sp._isolate_Miresoil_virus_486,_complete_genome.fasta	Cressdnaviricota_sp._isolate_Miresoilvirus	1818	OR500072.1__Monkeypox_virus_isolate_hMpxV_Romania_B-12_2022,_complete_genome.fasta	Monkeypoxvirus	190474
1340	OM154539.1___Cressdnaviricota_sp._isolate_Miresoil_virus_288,_complete_genome.fasta	Cressdnaviricota_sp._isolate_Miresoilvirus	2644	OR500077.1__Monkeypox_virus_isolate_hMpxV_Romania_B-22_2022,_complete_genome.fasta	Monkeypoxvirus	190440
1341	OM154598.1___Cressdnaviricota_sp._isolate_Miresoil_virus_229,_complete_genome.fasta	Cressdnaviricota_sp._isolate_Miresoilvirus	3482	OR500096.1__Rocahepevirus_ratti_strain_Rn19-14,_complete_genome.fasta	Rocahepevirus	6984
1342	OM154608.1___Cressdnaviricota_sp._isolate_Miresoil_virus_218,_complete_genome.fasta	Cressdnaviricota_sp._isolate_Miresoilvirus	4813	OR601038.1__Monkeypox_virus_isolate_MpxV_human_USA_WA-UW-119649_2022,_complete_genome.fasta	Monkeypoxvirus	194542
1343	OM154614.1___Cressdnaviricota_sp._isolate_Miresoil_virus_212,_complete_genome.fasta	Cressdnaviricota_sp._isolate_Miresoilvirus	2592	OR665162.1__Monkeypox_virus_isolate_MpxV_human_USA_WA-UW-097833_2023,_complete_genome.fasta	Monkeypoxvirus	197179
1344	OM154736.1___Cressdnaviricota_sp._isolate_Miresoil_virus_85,_complete_genome.fasta	Cressdnaviricota_sp._isolate_Miresoilvirus	2980	OR665163.1__Monkeypox_virus_isolate_MpxV_human_USA_WA-UW-097798_2023,_complete_genome.fasta	Monkeypoxvirus	197194
1345	OM154804.1___Cressdnaviricota_sp._isolate_Miresoil_virus_16,_complete_genome.fasta	Cressdnaviricota_sp._isolate_Miresoilvirus	1906	OR665165.1__Monkeypox_virus_isolate_MpxV_human_USA_WA-UW-097301_2023,_complete_genome.fasta	Monkeypoxvirus	197193
1346	OM259401.1__Duck_egg-reducing_syndrome_virus_isolate_SD609,_complete_genome.fasta	Duck_egg-reducing_syndromevirus	9033	OR665166.1__Monkeypox_virus_isolate_MpxV_human_USA_WA-UW-092809_2023,_complete_genome.fasta	Monkeypoxvirus	197189
1347	OM259402.1__Duck_egg-reducing_syndrome_virus_isolate_SD608,_complete_genome.fasta	Duck_egg-reducing_syndromevirus	9042	OR759146.1__Monkeypox_virus_isolate_hMpxV_Canada_ON-PHOL053_2022,_complete_genome.fasta	Monkeypoxvirus	196774
1348	OM259403.1__Duck_egg-reducing_syndrome_virus_isolate_JS448,_complete_genome.fasta	Duck_egg-reducing_syndromevirus	9042	OR759147.1__Monkeypox_virus_isolate_hMpxV_Canada_ON-PHOL057_2022,_complete_genome.fasta	Monkeypoxvirus	196497
1349	OM259404.1__Duck_egg-reducing_syndrome_virus_isolate_JS432,_complete_genome.fasta	Duck_egg-reducing_syndromevirus	9042	OR759148.1__Monkeypox_virus_isolate_hMpxV_Canada_ON-PHOL052_2022,_complete_genome.fasta	Monkeypoxvirus	196775
1350	OM259405.1__Duck_egg-reducing_syndrome_virus_isolate_JS227,_complete_genome.fasta	Duck_egg-reducing_syndromevirus	8994	OR759149.1__Monkeypox_virus_isolate_hMpxV_Canada_ON-PHOL055_2022,_complete_genome.fasta	Monkeypoxvirus	196777
1351	OM259407.1__Duck_egg-reducing_syndrome_virus_isolate_GD542,_complete_genome.fasta	Duck_egg-reducing_syndromevirus	9042	OR759151.1__Monkeypox_virus_isolate_hMpxV_Canada_ON-PHOL059_2022,_complete_genome.fasta	Monkeypoxvirus	196739
1352	OM259408.1__Duck_egg-reducing_syndrome_virus_isolate_AH520,_complete_genome.fasta	Duck_egg-reducing_syndromevirus	9042	OR759152.1__Monkeypox_virus_isolate_hMpxV_Canada_ON-PHOL060_2022,_complete_genome.fasta	Monkeypoxvirus	196526
1353	OM372572.1__Human_adenovirus_31_strain_60346255,_complete_genome.fasta	Human_adenovirus	33788	OR759154.1__Monkeypox_virus_isolate_hMpxV_Canada_ON-PHOL063_2022,_complete_genome.fasta	Monkeypoxvirus	196783
1354	OM640098.1__Canine_parvovirus_2_strain_FM4,_complete_genome.fasta	Canine_parvovirus	4450	OR759155.1__Monkeypox_virus_isolate_hMpxV_Canada_ON-PHOL065_2022,_complete_genome.fasta	Monkeypoxvirus	196565
1355	OM714808.1__Human_adenovirus_55_isolate_BJ-446,_complete_genome.fasta	Human_adenovirus	34761	OR759157.1__Monkeypox_virus_isolate_hMpxV_Canada_ON-PHOL068_2022,_complete_genome.fasta	Monkeypoxvirus	196755
1356	OM721656.1__Canine_parvovirus_2b_isolate_CPV-2b-O1-TR,_complete_genome.fasta	Canine_parvovirus	4452	OR759158.1__Monkeypox_virus_isolate_hMpxV_Canada_ON-PHOL067_2022,_complete_genome.fasta	Monkeypoxvirus	196502
1357	OM780137.1__Paslahepevirus_balayani_isolate_CHN-SH-W2,_complete_genome.fasta	Paslahepevirus	7255	OR759159.1__Monkeypox_virus_isolate_hMpxV_Canada_ON-PHOL071_2022,_complete_genome.fasta	Monkeypoxvirus	196613
1358	OM780138.1__Paslahepevirus_balayani_isolate_HEV4-D-ZHY,_complete_genome.fasta	Paslahepevirus	7259	OR759160.1__Monkeypox_virus_isolate_hMpxV_Canada_ON-PHOL064_2022,_complete_genome.fasta	Monkeypoxvirus	196441
1359	ON007132.1__Human_alphaherpesvirus_1_strain_v40_unk_gen,_complete_genome.fasta	Human_alphaherpesvirus	150395	OR759161.1__Monkeypox_virus_isolate_hMpxV_Canada_ON-PHOL073_2022,_complete_genome.fasta	Monkeypoxvirus	196494
1360	ON007154.1__Human_alphaherpesvirus_1_strain_v40_y14_oral2,_complete_genome.fasta	Human_alphaherpesvirus	151325	OR759163.1__Monkeypox_virus_isolate_hMpxV_Canada_ON-PHOL072_2022,_complete_genome.fasta	Monkeypoxvirus	196613
1361	ON009840.1__Rocahepevirus_ratti_isolate_Nmr103C,_complete_genome.fasta	Rocahepevirus	7251	OR759164.1__Monkeypox_virus_isolate_hMpxV_Canada_ON-PHOL075_2022,_complete_genome.fasta	Monkeypoxvirus	196758
1362	ON009841.1__Rocahepevirus_ratti_isolate_Nmr99P,_complete_genome.fasta	Rocahepevirus	7241	OR759168.1__Monkeypox_virus_isolate_hMpxV_Canada_ON-PHOL080_2022,_complete_genome.fasta	Monkeypoxvirus	196765
1363	ON054624.1__Human_mastadenovirus_C_isolate_CHN_HK61_2014_108_[P1H2F2],_complete_genome.fasta	Human_mastadenovirus	35940	OR759169.1__Monkeypox_virus_isolate_hMpxV_Canada_ON-PHOL081_2022,_complete_genome.fasta	Monkeypoxvirus	196666
1364	ON152650.1__Human_mastadenovirus_C_isolate_HAdVC_Novosibirsk_7.273Hp_2022,_complete_genome.fasta	Human_mastadenovirus	35915	OR759170.1__Monkeypox_virus_isolate_hMpxV_Canada_ON-PHOL082_2022,_complete_genome.fasta	Monkeypoxvirus	196760
1365	ON152651.1__Human_mastadenovirus_C_isolate_HAdVC_Novosibirsk_7.17Hl_2021,_complete_genome.fasta	Human_mastadenovirus	35934	OR759171.1__Monkeypox_virus_isolate_hMpxV_Canada_ON-PHOL083_2022,_complete_genome.fasta	Monkeypoxvirus	196783
1366	ON152652.1__Human_mastadenovirus_C_isolate_HAdVC_Novosibirsk_7.45Hl_2021,_complete_genome.fasta	Human_mastadenovirus	35920	OR759174.1__Monkeypox_virus_isolate_hMpxV_Canada_ON-PHOL086_2022,_complete_genome.fasta	Monkeypoxvirus	196838
1367	ON152653.1__Human_mastadenovirus_C_isolate_HAdVC_Novosibirsk_8.135Hl_2021,_complete_genome.fasta	Human_mastadenovirus	36009	OR759175.1__Monkeypox_virus_isolate_hMpxV_Canada_ON-PHOL087_2022,_complete_genome.fasta	Monkeypoxvirus	196669
1368	ON152716.1__Human_alphaherpesvirus_1_strain_astronaunt_post_orbit_saliva_HSV_1,_complete_genome.fasta	Human_alphaherpesvirus	151060	OR759177.1__Monkeypox_virus_isolate_hMpxV_Canada_ON-PHOL089_2022,_complete_genome.fasta	Monkeypoxvirus	196779
1369	ON365498.1__Human_papillomavirus_33_isolate_InDRE_96,_complete_genome.fasta	Human_papillomavirus	7911	OR759180.1__Monkeypox_virus_isolate_hMpxV_Canada_ON-PHOL092_2022,_complete_genome.fasta	Monkeypoxvirus	196652
1370	ON365499.1__Human_papillomavirus_33_isolate_InDRE_61,_complete_genome.fasta	Human_papillomavirus	7911	OR759182.1__Monkeypox_virus_isolate_hMpxV_Canada_ON-PHOL094_2022,_complete_genome.fasta	Monkeypoxvirus	196775
1371	ON365501.1__Human_papillomavirus_33_isolate_InDRE_124,_complete_genome.fasta	Human_papillomavirus	7911	OR759183.1__Monkeypox_virus_isolate_hMpxV_Canada_ON-PHOL095_2022,_complete_genome.fasta	Monkeypoxvirus	196779
1372	ON442316.1__Human_adenovirus_41_isolate_Hannover_2012_4,_complete_genome.fasta	Human_adenovirus	34196	OR759185.1__Monkeypox_virus_isolate_hMpxV_Canada_ON-PHOL097_2022,_complete_genome.fasta	Monkeypoxvirus	196782
1373	ON442327.1__Human_adenovirus_41_isolate_Hannover_2022_1,_complete_genome.fasta	Human_adenovirus	34192	OR759186.1__Monkeypox_virus_isolate_hMpxV_Canada_ON-PHOL098_2022,_complete_genome.fasta	Monkeypoxvirus	196640
1374	ON532817.1__Human_adenovirus_41_isolate_Hannover_2012_5,_complete_genome.fasta	Human_adenovirus	34194	OR759187.1__Monkeypox_virus_isolate_hMpxV_Canada_ON-PHOL099_2022,_complete_genome.fasta	Monkeypoxvirus	196776
1375	ON532821.1__Human_adenovirus_41_isolate_Hannover_20217_2,_complete_genome.fasta	Human_adenovirus	34185	OR759188.1__Monkeypox_virus_isolate_hMpxV_Canada_ON-PHOL100_2022,_complete_genome.fasta	Monkeypoxvirus	196666
1376	ON532824.1__Human_adenovirus_41_isolate_Hannover_2022_5,_complete_genome.fasta	Human_adenovirus	34178	OR759189.1__Monkeypox_virus_isolate_hMpxV_Canada_ON-PHOL101_2022,_complete_genome.fasta	Monkeypoxvirus	196480
1377	ON568298.1__Monkeypox_virus_isolate_MPXV-BY-IMB25241,_complete_genome.fasta	Monkeypoxvirus	197378	OR759190.1__Monkeypox_virus_isolate_hMpxV_Canada_ON-PHOL102_2022,_complete_genome.fasta	Monkeypoxvirus	196663
1378	ON585031.1__Monkeypox_virus_isolate_Monkeypox_PT0003_2022,_complete_genome.fasta	Monkeypoxvirus	197208	OR759191.1__Monkeypox_virus_isolate_hMpxV_Canada_ON-PHOL103_2022,_complete_genome.fasta	Monkeypoxvirus	196757
1379	ON585032.1__Monkeypox_virus_isolate_Monkeypox_PT0004_2022,_complete_genome.fasta	Monkeypoxvirus	197211	OR759192.1__Monkeypox_virus_isolate_hMpxV_Canada_ON-PHOL104_2022,_complete_genome.fasta	Monkeypoxvirus	196575
1380	ON585033.1__Monkeypox_virus_isolate_Monkeypox_PT0006_2022,_complete_genome.fasta	Monkeypoxvirus	197220	OR759193.1__Monkeypox_virus_isolate_hMpxV_Canada_ON-PHOL105_2022,_complete_genome.fasta	Monkeypoxvirus	196479
1381	ON585034.1__Monkeypox_virus_isolate_Monkeypox_PT0007_2022,_complete_genome.fasta	Monkeypoxvirus	197208	OR759195.1__Monkeypox_virus_isolate_hMpxV_Canada_ON-PHOL107_2022,_complete_genome.fasta	Monkeypoxvirus	196551
1382	ON585035.1__Monkeypox_virus_isolate_Monkeypox_PT0009_2022,_complete_genome.fasta	Monkeypoxvirus	197220	OR759197.1__Monkeypox_virus_isolate_hMpxV_Canada_ON-PHOL109_2022,_complete_genome.fasta	Monkeypoxvirus	196498
1383	ON585037.1__Monkeypox_virus_isolate_Monkeypox_PT0005_2022,_complete_genome.fasta	Monkeypoxvirus	196295	OR759199.1__Monkeypox_virus_isolate_hMpxV_Canada_ON-PHOL111_2022,_complete_genome.fasta	Monkeypoxvirus	196422
1384	ON585038.1__Monkeypox_virus_isolate_Monkeypox_PT0008_2022,_complete_genome.fasta	Monkeypoxvirus	196305	OR759200.1__Monkeypox_virus_isolate_hMpxV_Canada_ON-PHOL112_2022,_complete_genome.fasta	Monkeypoxvirus	196770
1385	ON602722.2__Monkeypox_virus_isolate_MPXV_FRA_2022_TLS67,_complete_genome.fasta	Monkeypoxvirus	197103	OR759201.1__Monkeypox_virus_isolate_hMpxV_Canada_ON-PHOL113_2022,_complete_genome.fasta	Monkeypoxvirus	196453
1386	ON609725.2__Monkeypox_virus_isolate_SLO,_complete_genome.fasta	Monkeypoxvirus	197520	OR759202.1__Monkeypox_virus_isolate_hMpxV_Canada_ON-PHOL114_2022,_complete_genome.fasta	Monkeypoxvirus	196463
1387	ON619835.2__Monkeypox_virus_isolate_MPXV_UK_2022_1,_complete_genome.fasta	Monkeypoxvirus	197205	OR759203.1__Monkeypox_virus_isolate_hMpxV_Canada_ON-PHOL115_2022,_complete_genome.fasta	Monkeypoxvirus	196598
1388	ON619836.2__Monkeypox_virus_isolate_MPXV_UK_2022_2,_complete_genome.fasta	Monkeypoxvirus	197205	OR759204.1__Monkeypox_virus_isolate_hMpxV_Canada_ON-PHOL116_2022,_complete_genome.fasta	Monkeypoxvirus	196648
1389	ON619838.2__Monkeypox_virus_isolate_MPXV_UK_2022_4,_complete_genome.fasta	Monkeypoxvirus	197205	OR759205.1__Monkeypox_virus_isolate_hMpxV_Canada_ON-PHOL117_2022,_complete_genome.fasta	Monkeypoxvirus	196719
1390	ON622712.1__Monkeypox_virus_isolate_MPX_UZ_REGA_1_Belgium_2022,_complete_genome.fasta	Monkeypoxvirus	198010	OR759206.1__Monkeypox_virus_isolate_hMpxV_Canada_ON-PHOL118_2022,_complete_genome.fasta	Monkeypoxvirus	196558
1391	ON622713.1__Monkeypox_virus_isolate_MPX_UZ_REGA_2_Belgium_2022,_complete_genome.fasta	Monkeypoxvirus	198016	OR759207.1__Monkeypox_virus_isolate_hMpxV_Canada_ON-PHOL119_2022,_complete_genome.fasta	Monkeypoxvirus	196481
1392	ON622722.2__Monkeypox_virus_isolate_MPXV_FR_HCL0001_2022,_complete_genome.fasta	Monkeypoxvirus	197120	OR759210.1__Monkeypox_virus_isolate_hMpxV_Canada_ON-PHOL122_2022,_complete_genome.fasta	Monkeypoxvirus	196651
1393	ON627808.1__Monkeypox_virus_isolate_MPX_human_USA_UT-UPHL-82200022_2022,_complete_genome.fasta	Monkeypoxvirus	197114	OR759214.1__Monkeypox_virus_isolate_hMpxV_Canada_ON-PHOL126_2022,_complete_genome.fasta	Monkeypoxvirus	196772
1394	ON631241.1__Monkeypox_virus_isolate_2022_2_SLO,_complete_genome.fasta	Monkeypoxvirus	197520	OR759217.1__Monkeypox_virus_isolate_hMpxV_Canada_ON-PHOL129_2022,_complete_genome.fasta	Monkeypoxvirus	196748
1395	ON631963.1__Monkeypox_virus_isolate_MPxV_VIDRL01_2022,_complete_genome.fasta	Monkeypoxvirus	197443	OR759218.1__Monkeypox_virus_isolate_hMpxV_Canada_ON-PHOL130_2022,_complete_genome.fasta	Monkeypoxvirus	196751
1396	ON637938.1__Monkeypox_virus_isolate_MPXV_Germany_2022_RKI01,_complete_genome.fasta	Monkeypoxvirus	197131	OR759220.1__Monkeypox_virus_isolate_hMpxV_Canada_ON-PHOL132_2022,_complete_genome.fasta	Monkeypoxvirus	196785
1397	ON637939.1__Monkeypox_virus_isolate_MPXV_Germany_2022_RKI02,_complete_genome.fasta	Monkeypoxvirus	197131	OR759221.1__Monkeypox_virus_isolate_hMpxV_Canada_ON-PHOL133_2022,_complete_genome.fasta	Monkeypoxvirus	196781
1398	ON644344.1__Monkeypox_virus_isolate_MPXV_FVG-ITA_01_2022,_complete_genome.fasta	Monkeypoxvirus	197417	OR759222.1__Monkeypox_virus_isolate_hMpxV_Canada_ON-PHOL134_2022,_complete_genome.fasta	Monkeypoxvirus	196782
1399	ON649709.1__Monkeypox_virus_isolate_Monkeypox_PT0028_2022,_complete_genome.fasta	Monkeypoxvirus	197204	OR759227.1__Monkeypox_virus_isolate_hMpxV_Canada_ON-PHOL141_2022,_complete_genome.fasta	Monkeypoxvirus	196780
1400	ON649713.1__Monkeypox_virus_isolate_Monkeypox_PT0020_2022,_complete_genome.fasta	Monkeypoxvirus	196291	OR759229.1__Monkeypox_virus_isolate_hMpxV_Canada_ON-PHOL145_2022,_complete_genome.fasta	Monkeypoxvirus	196783
1401	ON649718.1__Monkeypox_virus_isolate_Monkeypox_PT0018_2022,_complete_genome.fasta	Monkeypoxvirus	197204	OR759235.1__Monkeypox_virus_isolate_hMpxV_Canada_ON-PHOL154_2022,_complete_genome.fasta	Monkeypoxvirus	196581
1402	ON649719.1__Monkeypox_virus_isolate_Monkeypox_PT0012_2022,_complete_genome.fasta	Monkeypoxvirus	197204	OR766778.1__Monkeypox_virus_isolate_MpxV_human_USA_WA-UW-100046_2023,_complete_genome.fasta	Monkeypoxvirus	197207
1403	ON649720.1__Monkeypox_virus_isolate_Monkeypox_PT0024_2022,_complete_genome.fasta	Monkeypoxvirus	197204	OR766779.1__Monkeypox_virus_isolate_MpxV_human_USA_WA-UW-101973_2023,_complete_genome.fasta	Monkeypoxvirus	197194
1404	ON649721.1__Monkeypox_virus_isolate_Monkeypox_PT0021_2022,_complete_genome.fasta	Monkeypoxvirus	197204	OR766780.1__Monkeypox_virus_isolate_MpxV_human_USA_WA-UW-104299_2023,_complete_genome.fasta	Monkeypoxvirus	197201
1405	ON649722.1__Monkeypox_virus_isolate_Monkeypox_PT0022_2022,_complete_genome.fasta	Monkeypoxvirus	197204	OR766781.1__Monkeypox_virus_isolate_MpxV_human_USA_WA-UW-107260_2023,_complete_genome.fasta	Monkeypoxvirus	197201
1406	ON649723.1__Monkeypox_virus_isolate_Monkeypox_PT0013_2022,_complete_genome.fasta	Monkeypoxvirus	197204	OR766782.1__Monkeypox_virus_isolate_MpxV_human_USA_WA-UW-109228_2023,_complete_genome.fasta	Monkeypoxvirus	197186
1407	ON649724.1__Monkeypox_virus_isolate_Monkeypox_PT0014_2022,_complete_genome.fasta	Monkeypoxvirus	197204	OR766783.1__Monkeypox_virus_isolate_MpxV_human_USA_WA-UW-102329_2023,_complete_genome.fasta	Monkeypoxvirus	197185
1408	ON649725.1__Monkeypox_virus_isolate_Monkeypox_PT0011_2022,_complete_genome.fasta	Monkeypoxvirus	197204	OR766784.1__Monkeypox_virus_isolate_MpxV_human_USA_WA-UW-108756_2023,_complete_genome.fasta	Monkeypoxvirus	197184
1409	ON649879.1__Monkeypox_virus_isolate_MPXV_ISR001_2022,_complete_genome.fasta	Monkeypoxvirus	196753	OR766785.1__Monkeypox_virus_isolate_MpxV_human_USA_WA-UW-101148_2023,_complete_genome.fasta	Monkeypoxvirus	197188
1410	ON674051.1__Monkeypox_virus_isolate_MPXV_USA_2022_FL001,_complete_genome.fasta	Monkeypoxvirus	197166	OR766786.1__Monkeypox_virus_isolate_MpxV_human_USA_WA-UW-100335_2023,_complete_genome.fasta	Monkeypoxvirus	197197
1411	ON675438.1__Monkeypox_virus_isolate_MPXV_USA_2022_VA001,_complete_genome.fasta	Monkeypoxvirus	196919	OR766787.1__Monkeypox_virus_isolate_MpxV_human_USA_WA-UW-106488_2023,_complete_genome.fasta	Monkeypoxvirus	197197
1412	ON676703.1__Monkeypox_virus_isolate_MPXV_USA_2022_CA001,_complete_genome.fasta	Monkeypoxvirus	197096	OR766788.1__Monkeypox_virus_isolate_MpxV_human_USA_WA-UW-109028_2023,_complete_genome.fasta	Monkeypoxvirus	197188
1413	ON676704.1__Monkeypox_virus_isolate_MPXV_USA_2022_FL002,_complete_genome.fasta	Monkeypoxvirus	197176	OR785043.1__Monkeypox_virus_isolate_MpxV_human_CHN_GDCDC_DG_M23232_2023,_complete_genome.fasta	Monkeypoxvirus	197107
1414	ON676705.1__Monkeypox_virus_isolate_MPXV_USA_2022_UT001,_complete_genome.fasta	Monkeypoxvirus	197154	OR785044.1__Monkeypox_virus_isolate_MpxV_human_CHN_GDCDC_SZ_M23254_2023,_complete_genome.fasta	Monkeypoxvirus	197100
1415	ON676706.1__Monkeypox_virus_isolate_MPXV_USA_2022_UT002,_complete_genome.fasta	Monkeypoxvirus	196996	OR876394.1__Monkeypox_virus_isolate_MpxV_human_USA_WA-UW-112470_2023,_complete_genome.fasta	Monkeypoxvirus	197186
1416	ON676707.1__Monkeypox_virus_isolate_MPXV_USA_2021_TX,_complete_genome.fasta	Monkeypoxvirus	197265	OR876395.1__Monkeypox_virus_isolate_MpxV_human_USA_WA-UW-114740_2023,_complete_genome.fasta	Monkeypoxvirus	197179
1417	ON676708.1__Monkeypox_virus_isolate_MPXV_USA_2021_MD,_complete_genome.fasta	Monkeypoxvirus	197173	OR950770.1__Monkeypox_virus_isolate_MpxV_human_USA_WA-UW-098697_2023,_complete_genome.fasta	Monkeypoxvirus	197182
1418	ON682263.4__Monkeypox_virus_isolate_MPXV_Germany_2022_RKI03,_complete_genome.fasta	Monkeypoxvirus	197140	OR950771.1__Monkeypox_virus_isolate_MpxV_human_USA_WA-UW-118195_2023,_complete_genome.fasta	Monkeypoxvirus	197202
1419	ON682265.4__Monkeypox_virus_isolate_MPXV_Germany_2022_RKI04,_complete_genome.fasta	Monkeypoxvirus	197140	OR950772.1__Monkeypox_virus_isolate_MpxV_human_USA_WA-UW-112116_2023,_complete_genome.fasta	Monkeypoxvirus	197188
1420	ON682266.2__Monkeypox_virus_isolate_MPXV_Germany_2022_RKI09,_complete_genome.fasta	Monkeypoxvirus	197140	OR950773.1__Monkeypox_virus_isolate_MpxV_human_USA_WA-UW-117049_2023,_complete_genome.fasta	Monkeypoxvirus	197188
1421	ON682267.2__Monkeypox_virus_isolate_MPXV_Germany_2022_RKI010,_complete_genome.fasta	Monkeypoxvirus	197140	OR950774.1__Monkeypox_virus_isolate_MpxV_human_USA_WA-UW-112457_2023,_complete_genome.fasta	Monkeypoxvirus	197197
1422	ON682268.3__Monkeypox_virus_isolate_MPXV_Germany_2022_RKI08,_complete_genome.fasta	Monkeypoxvirus	197140	OR950775.1__Monkeypox_virus_isolate_MpxV_human_USA_WA-UW-117959_2023,_complete_genome.fasta	Monkeypoxvirus	197191
1423	ON682269.3__Monkeypox_virus_isolate_MPXV_Germany_2022_RKI07,_complete_genome.fasta	Monkeypoxvirus	197140	OX248696.1__Monkeypox_virus_isolate_RNA_genome_assembly,_complete_genome__monopartite.fasta	Monkeypoxvirus	197107
1424	ON682270.2__Monkeypox_virus_isolate_MPXV_Germany_2022_RKI06,_complete_genome.fasta	Monkeypoxvirus	197140	OX261748.1__Monkeypox_virus_isolate_RNA_genome_assembly,_complete_genome__monopartite.fasta	Monkeypoxvirus	197113
1425	ON694329.1__Monkeypox_virus_isolate_MPXV_Germany_2022_RKI025,_complete_genome.fasta	Monkeypoxvirus	197271	OX261749.1__Monkeypox_virus_isolate_RNA_genome_assembly,_complete_genome__monopartite.fasta	Monkeypoxvirus	197101
1426	ON694330.1__Monkeypox_virus_isolate_MPXV_Germany_2022_RKI019,_complete_genome.fasta	Monkeypoxvirus	197198	OX291424.1__Monkeypox_virus_isolate_RNA_genome_assembly,_complete_genome__monopartite.fasta	Monkeypoxvirus	197113
1427	ON694331.1__Monkeypox_virus_isolate_MPXV_Germany_2022_RKI015,_complete_genome.fasta	Monkeypoxvirus	197436	OX291435.1__Monkeypox_virus_isolate_RNA_genome_assembly,_complete_genome__monopartite.fasta	Monkeypoxvirus	197084
1428	ON694332.1__Monkeypox_virus_isolate_MPXV_Germany_2022_RKI023,_complete_genome.fasta	Monkeypoxvirus	197090	OX291676.1__Monkeypox_virus_isolate_RNA_genome_assembly,_complete_genome__monopartite.fasta	Monkeypoxvirus	197108
1429	ON694333.1__Monkeypox_virus_isolate_MPXV_Germany_2022_RKI022,_complete_genome.fasta	Monkeypoxvirus	197210	OX291694.1__Monkeypox_virus_isolate_RNA_genome_assembly,_complete_genome__monopartite.fasta	Monkeypoxvirus	197113
1430	ON694334.1__Monkeypox_virus_isolate_MPXV_Germany_2022_RKI021,_complete_genome.fasta	Monkeypoxvirus	197236	OX291780.1__Monkeypox_virus_isolate_RNA_genome_assembly,_complete_genome__monopartite.fasta	Monkeypoxvirus	197109
1431	ON694335.1__Monkeypox_virus_isolate_MPXV_Germany_2022_RKI018,_complete_genome.fasta	Monkeypoxvirus	196400	OX336038.1__Monkeypox_virus_isolate_RNA_genome_assembly,_complete_genome__monopartite.fasta	Monkeypoxvirus	197114
1432	ON694336.1__Monkeypox_virus_isolate_MPXV_Germany_2022_RKI024,_complete_genome.fasta	Monkeypoxvirus	197303	OZ223836.1__Monkeypox_virus_isolate_RNA_genome_assembly,_complete_genome__monopartite.fasta	Monkeypoxvirus	192379
1433	ON694338.1__Monkeypox_virus_isolate_MPXV_Germany_2022_RKI017,_complete_genome.fasta	Monkeypoxvirus	197434	OZ223837.1__Monkeypox_virus_isolate_RNA_genome_assembly,_complete_genome__monopartite.fasta	Monkeypoxvirus	189022
1434	ON694339.1__Monkeypox_virus_isolate_MPXV_Germany_2022_RKI016,_complete_genome.fasta	Monkeypoxvirus	197415	OZ223838.1__Monkeypox_virus_isolate_RNA_genome_assembly,_complete_genome__monopartite.fasta	Monkeypoxvirus	192387
1435	ON694340.1__Monkeypox_virus_isolate_MPXV_Germany_2022_RKI014,_complete_genome.fasta	Monkeypoxvirus	197347	OZ239953.1__Monkeypox_virus_isolate_Monkeypox_PT0840_2025_genome_assembly,_complete_genome__monopartite.fasta	Monkeypoxvirus	197223
1436	ON694341.2__Monkeypox_virus_isolate_MPXV_Germany_2022_RKI012,_complete_genome.fasta	Monkeypoxvirus	197140	OZ239954.1__Monkeypox_virus_isolate_Monkeypox_PT0839_2025_genome_assembly,_complete_genome__monopartite.fasta	Monkeypoxvirus	197220
1437	ON694342.1__Monkeypox_virus_isolate_MPXV_Germany_2022_RKI011,_complete_genome.fasta	Monkeypoxvirus	197180	OZ239955.1__Monkeypox_virus_isolate_Monkeypox_PT0841_2025_genome_assembly,_complete_genome__monopartite.fasta	Monkeypoxvirus	197223
1438	ON720849.1__Monkeypox_virus_isolate_MpxV_Spain_MD-HGUGM-6532064_2022,_complete_genome.fasta	Monkeypoxvirus	197096	OZ239956.1__Monkeypox_virus_isolate_Monkeypox_PT0842_2025_genome_assembly,_complete_genome__monopartite.fasta	Monkeypoxvirus	197223
1439	ON736420.2__Monkeypox_virus_isolate_MPX_2022_Canada_AB1,_complete_genome.fasta	Monkeypoxvirus	197205	OZ246959.1__Monkeypox_virus_isolate_RNA_genome_assembly,_complete_genome__monopartite.fasta	Monkeypoxvirus	192382
1440	ON745215.1__Monkeypox_virus_isolate_INMI-Pt2,_complete_genome.fasta	Monkeypoxvirus	197213	OZ256742.1__Monkeypox_virus_genome_assembly,_complete_genome__monopartite.fasta	Monkeypoxvirus	197223
1441	ON754985.1__Monkeypox_virus_isolate_MPXV_SI2022_S4,_complete_genome.fasta	Monkeypoxvirus	197650	OZ256743.1__Monkeypox_virus_genome_assembly,_complete_genome__monopartite.fasta	Monkeypoxvirus	197214
1442	ON754986.1__Monkeypox_virus_isolate_MPXV_SI2022_S5,_complete_genome.fasta	Monkeypoxvirus	197611	OZ256744.1__Monkeypox_virus_genome_assembly,_complete_genome__monopartite.fasta	Monkeypoxvirus	197221
1443	ON754987.1__Monkeypox_virus_isolate_MPXV_SI2022_S1_VEROE6,_complete_genome.fasta	Monkeypoxvirus	197653	OZ256745.1__Monkeypox_virus_genome_assembly,_complete_genome__monopartite.fasta	Monkeypoxvirus	197220
1444	ON755039.1__Monkeypox_virus_isolate_MPXV_IRBA22-11,_complete_genome.fasta	Monkeypoxvirus	196172	OZ256746.1__Monkeypox_virus_genome_assembly,_complete_genome__monopartite.fasta	Monkeypoxvirus	197220
1445	ON755040.1__Monkeypox_virus_isolate_MPXV_IRBA22-14,_complete_genome.fasta	Monkeypoxvirus	196947	OZ256747.1__Monkeypox_virus_genome_assembly,_complete_genome__monopartite.fasta	Monkeypoxvirus	197226
1446	ON755231.1__Monkeypox_virus_isolate_MPXV_Germany_2022_RKI013.fasta	Monkeypoxvirus	197140	OZ261624.1__Monkeypox_virus_genome_assembly,_complete_genome__monopartite.fasta	Monkeypoxvirus	197153
1447	ON755232.1__Monkeypox_virus_isolate_MPXV_Germany_2022_RKI026.fasta	Monkeypoxvirus	197140	OZ261625.1__Monkeypox_virus_genome_assembly,_complete_genome__monopartite.fasta	Monkeypoxvirus	197119
1448	ON755233.1__Monkeypox_virus_isolate_MPXV_Germany_2022_RKI027.fasta	Monkeypoxvirus	197140	OZ261626.1__Monkeypox_virus_genome_assembly,_complete_genome__monopartite.fasta	Monkeypoxvirus	197121
1449	ON755234.1__Monkeypox_virus_isolate_MPXV_Germany_2022_RKI028.fasta	Monkeypoxvirus	197140	OZ261627.1__Monkeypox_virus_genome_assembly,_complete_genome__monopartite.fasta	Monkeypoxvirus	197177
1450	ON755235.1__Monkeypox_virus_isolate_MPXV_Germany_2022_RKI029.fasta	Monkeypoxvirus	197140	OZ261628.1__Monkeypox_virus_genome_assembly,_complete_genome__monopartite.fasta	Monkeypoxvirus	197171
1451	ON755236.1__Monkeypox_virus_isolate_MPXV_Germany_2022_RKI030.fasta	Monkeypoxvirus	197140	OZ261629.1__Monkeypox_virus_genome_assembly,_complete_genome__monopartite.fasta	Monkeypoxvirus	197112
1452	ON755237.1__Monkeypox_virus_isolate_MPXV_Germany_2022_RKI031.fasta	Monkeypoxvirus	197140	OZ261630.1__Monkeypox_virus_genome_assembly,_complete_genome__monopartite.fasta	Monkeypoxvirus	197184
1453	ON755240.1__Monkeypox_virus_isolate_MPXV_Germany_2022_RKI034.fasta	Monkeypoxvirus	197140	OZ261631.1__Monkeypox_virus_genome_assembly,_complete_genome__monopartite.fasta	Monkeypoxvirus	197170
1454	ON755241.1__Monkeypox_virus_isolate_MPXV_Germany_2022_RKI035.fasta	Monkeypoxvirus	197140	OZ261632.1__Monkeypox_virus_genome_assembly,_complete_genome__monopartite.fasta	Monkeypoxvirus	197180
1455	ON755242.1__Monkeypox_virus_isolate_MPXV_Germany_2022_RKI036.fasta	Monkeypoxvirus	197140	OZ261633.1__Monkeypox_virus_genome_assembly,_complete_genome__monopartite.fasta	Monkeypoxvirus	197178
1456	ON755243.1__Monkeypox_virus_isolate_MPXV_Germany_2022_RKI037.fasta	Monkeypoxvirus	197140	OZ261634.1__Monkeypox_virus_genome_assembly,_complete_genome__monopartite.fasta	Monkeypoxvirus	197136
1457	ON755244.1__Monkeypox_virus_isolate_MPXV_Germany_2022_RKI038.fasta	Monkeypoxvirus	197140	OZ261635.1__Monkeypox_virus_genome_assembly,_complete_genome__monopartite.fasta	Monkeypoxvirus	197138
1458	ON755245.1__Monkeypox_virus_isolate_MPXV_Germany_2022_RKI039.fasta	Monkeypoxvirus	197140	OZ261636.1__Monkeypox_virus_genome_assembly,_complete_genome__monopartite.fasta	Monkeypoxvirus	197155
1459	ON755246.1__Monkeypox_virus_isolate_MPXV_Germany_2022_RKI040.fasta	Monkeypoxvirus	197140	OZ261638.1__Monkeypox_virus_genome_assembly,_complete_genome__monopartite.fasta	Monkeypoxvirus	197149
1460	ON755247.1__Monkeypox_virus_isolate_MPXV_Germany_2022_RKI041.fasta	Monkeypoxvirus	197140	OZ261639.1__Monkeypox_virus_genome_assembly,_complete_genome__monopartite.fasta	Monkeypoxvirus	197132
1461	ON755248.1__Monkeypox_virus_isolate_MPXV_Germany_2022_RKI042.fasta	Monkeypoxvirus	197140	OZ261640.1__Monkeypox_virus_genome_assembly,_complete_genome__monopartite.fasta	Monkeypoxvirus	197157
1462	ON755250.1__Monkeypox_virus_isolate_MPXV_Germany_2022_RKI044.fasta	Monkeypoxvirus	197140	OZ261641.1__Monkeypox_virus_genome_assembly,_complete_genome__monopartite.fasta	Monkeypoxvirus	197140
1463	ON755252.1__Monkeypox_virus_isolate_MPXV_Germany_2022_RKI046.fasta	Monkeypoxvirus	197140	OZ261642.1__Monkeypox_virus_genome_assembly,_complete_genome__monopartite.fasta	Monkeypoxvirus	197163
1464	ON755253.1__Monkeypox_virus_isolate_MPXV_Germany_2022_RKI047.fasta	Monkeypoxvirus	197140	OZ261643.1__Monkeypox_virus_genome_assembly,_complete_genome__monopartite.fasta	Monkeypoxvirus	197106
1465	ON755254.1__Monkeypox_virus_isolate_MPXV_Germany_2022_RKI048.fasta	Monkeypoxvirus	197140	OZ261645.1__Monkeypox_virus_genome_assembly,_complete_genome__monopartite.fasta	Monkeypoxvirus	197183
1466	ON755256.1__Monkeypox_virus_isolate_MPXV_Germany_2022_RKI050.fasta	Monkeypoxvirus	197140	OZ261646.1__Monkeypox_virus_genome_assembly,_complete_genome__monopartite.fasta	Monkeypoxvirus	197156
1467	ON780016.1__Monkeypox_virus_isolate_INMI-Pt3,_complete_genome.fasta	Monkeypoxvirus	197212	OZ261647.1__Monkeypox_virus_genome_assembly,_complete_genome__monopartite.fasta	Monkeypoxvirus	197293
1468	ON780017.1__Monkeypox_virus_isolate_INMI-Pt4,_complete_genome.fasta	Monkeypoxvirus	197298	OZ261648.1__Monkeypox_virus_genome_assembly,_complete_genome__monopartite.fasta	Monkeypoxvirus	197142
1469	ON782021.1__Monkeypox_virus_isolate_MPX-37_Finland_2022,_complete_genome.fasta	Monkeypoxvirus	197193	OZ261649.1__Monkeypox_virus_genome_assembly,_complete_genome__monopartite.fasta	Monkeypoxvirus	197179
1470	ON782022.1__Monkeypox_virus_isolate_MPX-42_Finland_2022,_complete_genome.fasta	Monkeypoxvirus	197176	OZ261651.1__Monkeypox_virus_genome_assembly,_complete_genome__monopartite.fasta	Monkeypoxvirus	197137
1471	ON782054.1__Monkeypox_virus_isolate_MPXV_Spain_HUNSC_ITER_0001a_2022,_partial_genome.fasta	Monkeypoxvirus	190825	OZ261652.1__Monkeypox_virus_genome_assembly,_complete_genome__monopartite.fasta	Monkeypoxvirus	197190
1472	ON792320.1__Monkeypox_virus_isolate_hMpxV_Switzerland_ZH-UZH-IMV-3ba6449f_2022,_complete_genome.fasta	Monkeypoxvirus	197179	OZ261654.1__Monkeypox_virus_genome_assembly,_complete_genome__monopartite.fasta	Monkeypoxvirus	197175
1473	ON792322.1__Monkeypox_virus_isolate_hMpxV_Switzerland_ZH-UZH-IMV-3ba64538_2022,_complete_genome.fasta	Monkeypoxvirus	197205	OZ261655.1__Monkeypox_virus_genome_assembly,_complete_genome__monopartite.fasta	Monkeypoxvirus	197093
1474	ON803413.1__Monkeypox_virus_isolate_MpxV_human_CAN_UN-NML-2928_2022,_complete_genome.fasta	Monkeypoxvirus	197199	OZ261656.1__Monkeypox_virus_genome_assembly,_complete_genome__monopartite.fasta	Monkeypoxvirus	197186
1475	ON803414.1__Monkeypox_virus_isolate_MpxV_human_CAN_UN-NML-2930_2022,_complete_genome.fasta	Monkeypoxvirus	197199	PP002088.1__Monkeypox_virus_isolate_CHVir44025_Sep2023,_complete_genome.fasta	Monkeypoxvirus	197195
1476	ON803419.1__Monkeypox_virus_isolate_MpxV_human_CAN_UN-NML-2844_2022,_complete_genome.fasta	Monkeypoxvirus	197198	PP002089.1__Monkeypox_virus_isolate_CHVir44010_Sep2023,_complete_genome.fasta	Monkeypoxvirus	197185
1477	ON803420.1__Monkeypox_virus_isolate_MpxV_human_CAN_UN-NML-2846_2022,_complete_genome.fasta	Monkeypoxvirus	197199	PP002090.1__Monkeypox_virus_isolate_CHVir44300_Okt2023,_complete_genome.fasta	Monkeypoxvirus	197185
1478	ON803424.1__Monkeypox_virus_isolate_MpxV_human_CAN_UN-NML-2852_2022,_complete_genome.fasta	Monkeypoxvirus	197209	PP002091.1__Monkeypox_virus_isolate_CHVir44557_Okt2023,_complete_genome.fasta	Monkeypoxvirus	197185
1479	ON803427.1__Monkeypox_virus_isolate_MpxV_human_CAN_UN-NML-2861_2022,_complete_genome.fasta	Monkeypoxvirus	197221	PP002092.1__Monkeypox_virus_isolate_CHVir44632_Nov2023,_complete_genome.fasta	Monkeypoxvirus	197187
1480	ON803429.1__Monkeypox_virus_isolate_MpxV_human_CAN_UN-NML-2873_2022,_complete_genome.fasta	Monkeypoxvirus	197199	PP155391.1__Monkeypox_virus_isolate_MpxV_human_USA_WA-UW-123668_2023,_complete_genome.fasta	Monkeypoxvirus	197198
1481	ON803430.1__Monkeypox_virus_isolate_MpxV_human_CAN_UN-NML-2874_2022,_complete_genome.fasta	Monkeypoxvirus	197207	PP155392.1__Monkeypox_virus_isolate_MpxV_human_USA_WA-UW-121517_2023,_complete_genome.fasta	Monkeypoxvirus	197164
1482	ON803431.1__Monkeypox_virus_isolate_MpxV_human_CAN_UN-NML-2883_2022,_complete_genome.fasta	Monkeypoxvirus	197199	PP155393.1__Monkeypox_virus_isolate_MpxV_human_USA_WA-UW-126683_2023,_complete_genome.fasta	Monkeypoxvirus	197185
1483	ON803432.1__Monkeypox_virus_isolate_MpxV_human_CAN_UN-NML-2884_2022,_complete_genome.fasta	Monkeypoxvirus	197199	PP405579.1__Variola_virus_isolate_VARV_Congo1_3422,_complete_genome.fasta	Variolavirus	186412
1484	ON803435.1__Monkeypox_virus_isolate_MpxV_human_CAN_UN-NML-2893_2022,_complete_genome.fasta	Monkeypoxvirus	197199	PP405584.1__Variola_virus_isolate_VARV_AFRICA_1964_LUK,_complete_genome.fasta	Variolavirus	186197
1485	ON803437.1__Monkeypox_virus_isolate_MpxV_human_CAN_UN-NML-2896_2022,_complete_genome.fasta	Monkeypoxvirus	197211	PP405593.1__Variola_virus_isolate_VARV_TZA_1961_12-61,_complete_genome.fasta	Variolavirus	185707
1486	ON803438.1__Monkeypox_virus_isolate_MpxV_human_CAN_UN-NML-2897_2022,_complete_genome.fasta	Monkeypoxvirus	197201	PP405594.1__Variola_virus_isolate_VARV_64-7,_complete_genome.fasta	Variolavirus	186216
1487	ON803439.1__Monkeypox_virus_isolate_MpxV_human_CAN_UN-NML-2899_2022,_complete_genome.fasta	Monkeypoxvirus	197199	PP405596.1__Variola_virus_isolate_VARV_BWA_1972_5008,_complete_genome.fasta	Variolavirus	186084
1488	ON803441.1__Monkeypox_virus_isolate_MpxV_human_CAN_UN-NML-2955_2022,_complete_genome.fasta	Monkeypoxvirus	197211	PP405598.1__Variola_virus_isolate_VARV_11559,_complete_genome.fasta	Variolavirus	186542
1489	ON803442.1__Monkeypox_virus_isolate_MpxV_human_CAN_UN-NML-2967_2022,_complete_genome.fasta	Monkeypoxvirus	197211	PP482553.1__Fusarium_oxysporum_alternavirus_1-FOM_isolate_T-BJ17_segment_dsRNA1,_complete_sequence.fasta	Fusarium_oxysporum_alternavirus	3515
1490	ON803444.1__Monkeypox_virus_isolate_MpxV_human_CAN_UN-NML-2969_2022,_complete_genome.fasta	Monkeypoxvirus	197182	PP482554.1__Fusarium_oxysporum_alternavirus_1-FOM_isolate_T-BJ17_segment_dsRNA2,_complete_sequence.fasta	Fusarium_oxysporum_alternavirus	2663
1491	ON808413.1__Monkeypox_virus_isolate_CVR_MPXV1a,_complete_genome.fasta	Monkeypoxvirus	197131	PP482555.1__Fusarium_oxysporum_alternavirus_1-FOM_isolate_T-BJ17_segment_dsRNA3,_complete_sequence.fasta	Fusarium_oxysporum_alternavirus	2368
1492	ON808414.1__Monkeypox_virus_isolate_CVR_MPXV1b,_complete_genome.fasta	Monkeypoxvirus	197131	PP482556.1__Fusarium_oxysporum_alternavirus_1-FOM_isolate_T-BJ17_segment_dsRNA4,_complete_sequence.fasta	Fusarium_oxysporum_alternavirus	1776
1493	ON808415.1__Monkeypox_virus_isolate_CVR_MPXV1c,_complete_genome.fasta	Monkeypoxvirus	197131	PP496048.1__Monkeypox_virus_isolate_hMpxV_Philippines_RITM-002_2022,_complete_genome.fasta	Monkeypoxvirus	197119
1494	ON808416.1__Monkeypox_virus_isolate_CVR_MPXV1d,_complete_genome.fasta	Monkeypoxvirus	197131	PP507086.1__Monkeypox_virus_isolate_MPXV_Human_USA_CA-LACPHL-MA00618_2024,_complete_genome.fasta	Monkeypoxvirus	196433
1495	ON813252.2__Monkeypox_virus_isolate_MPXV_Germany_2022_RKI052,_complete_genome.fasta	Monkeypoxvirus	197143	PP533278.1__Monkeypox_virus_isolate_NY-NYCPHL-001192,_complete_genome.fasta	Monkeypoxvirus	195648
1496	ON813253.2__Monkeypox_virus_isolate_MPXV_Germany_2022_RKI053,_complete_genome.fasta	Monkeypoxvirus	197140	PP533279.1__Monkeypox_virus_isolate_NY-NYCPHL-001193,_complete_genome.fasta	Monkeypoxvirus	195663
1497	ON813254.2__Monkeypox_virus_isolate_MPXV_Germany_2022_RKI057,_complete_genome.fasta	Monkeypoxvirus	197140	PP533281.1__Monkeypox_virus_isolate_NY-NYCPHL-001195,_complete_genome.fasta	Monkeypoxvirus	195654
1498	ON813255.2__Monkeypox_virus_isolate_MPXV_Germany_2022_RKI058,_complete_genome.fasta	Monkeypoxvirus	197140	PP533282.1__Monkeypox_virus_isolate_NY-NYCPHL-001196,_complete_genome.fasta	Monkeypoxvirus	195660
1499	ON813256.2__Monkeypox_virus_isolate_MPXV_Germany_2022_RKI059,_complete_genome.fasta	Monkeypoxvirus	197140	PP533283.1__Monkeypox_virus_isolate_NY-NYCPHL-001197,_complete_genome.fasta	Monkeypoxvirus	195643
1500	ON813258.2__Monkeypox_virus_isolate_MPXV_Germany_2022_RKI054,_complete_genome.fasta	Monkeypoxvirus	197140	PP533284.1__Monkeypox_virus_isolate_NY-NYCPHL-001198,_complete_genome.fasta	Monkeypoxvirus	195647
1501	ON813259.2__Monkeypox_virus_isolate_MPXV_Germany_2022_RKI055,_complete_genome.fasta	Monkeypoxvirus	197140	PP533285.1__Monkeypox_virus_isolate_NY-NYCPHL-001199,_complete_genome.fasta	Monkeypoxvirus	195651
1502	ON813260.2__Monkeypox_virus_isolate_MPXV_Germany_2022_RKI056,_complete_genome.fasta	Monkeypoxvirus	197140	PP533286.1__Monkeypox_virus_isolate_NY-NYCPHL-001200,_complete_genome.fasta	Monkeypoxvirus	195655
1503	ON813261.2__Monkeypox_virus_isolate_MPXV_Germany_2022_RKI061,_complete_genome.fasta	Monkeypoxvirus	197140	PP533287.1__Monkeypox_virus_isolate_NY-NYCPHL-001201,_complete_genome.fasta	Monkeypoxvirus	195654
1504	ON813262.2__Monkeypox_virus_isolate_MPXV_Germany_2022_RKI062,_complete_genome.fasta	Monkeypoxvirus	197140	PP533288.1__Monkeypox_virus_isolate_NY-NYCPHL-001204,_complete_genome.fasta	Monkeypoxvirus	195665
1505	ON813263.2__Monkeypox_virus_isolate_MPXV_Germany_2022_RKI063,_complete_genome.fasta	Monkeypoxvirus	197139	PP533295.1__Monkeypox_virus_isolate_NY-NYCPHL-001231,_complete_genome.fasta	Monkeypoxvirus	195652
1506	ON813264.2__Monkeypox_virus_isolate_MPXV_Germany_2022_RKI064,_complete_genome.fasta	Monkeypoxvirus	197140	PP533298.1__Monkeypox_virus_isolate_NY-NYCPHL-001234,_complete_genome.fasta	Monkeypoxvirus	195652
1507	ON813265.2__Monkeypox_virus_isolate_MPXV_Germany_2022_RKI065,_complete_genome.fasta	Monkeypoxvirus	197140	PP533324.1__Monkeypox_virus_isolate_NY-NYCPHL-001216,_complete_genome.fasta	Monkeypoxvirus	195665
1508	ON813266.2__Monkeypox_virus_isolate_MPXV_Germany_2022_RKI056,_complete_genome.fasta	Monkeypoxvirus	197140	PP533325.1__Monkeypox_virus_isolate_NY-NYCPHL-001217,_complete_genome.fasta	Monkeypoxvirus	195665
1509	ON813267.2__Monkeypox_virus_isolate_MPXV_Germany_2022_RKI067,_complete_genome.fasta	Monkeypoxvirus	197140	PP533326.1__Monkeypox_virus_isolate_NY-NYCPHL-001218,_complete_genome.fasta	Monkeypoxvirus	195666
1510	ON815882.1__Human_mastadenovirus_F_isolate_Hannover_2022_9,_complete_genome.fasta	Human_mastadenovirus	34193	PP601239.1__Monkeypox_virus_isolate_MpxV_human_USA_CA-UW-301960_2024,_complete_genome.fasta	Monkeypoxvirus	197196
1511	ON838178.1__Monkeypox_virus_isolate_SI2022_S7,_complete_genome.fasta	Monkeypoxvirus	197652	PP754992.1__Monkeypox_virus_isolate_WA-UW-251694,_complete_genome.fasta	Monkeypoxvirus	197195
1512	ON838939.1__Monkeypox_virus_isolate_8887,_complete_genome.fasta	Monkeypoxvirus	197185	PP754993.1__Monkeypox_virus_isolate_WA-UW-288850,_complete_genome.fasta	Monkeypoxvirus	197203
1513	ON838940.1__Monkeypox_virus_isolate_4061,_complete_genome.fasta	Monkeypoxvirus	197165	PP799939.1__Monkeypox_virus_isolate_MPXV_Human_USA_CA-LACPHL-MA00622_2024,_complete_genome.fasta	Monkeypoxvirus	196409
1514	ON843165.1__Monkeypox_virus_isolate_Monkeypox_PT0033_2022,_complete_genome.fasta	Monkeypoxvirus	197221	PP852944.1__Monkeypox_virus_isolate_TRM348,_complete_genome.fasta	Monkeypoxvirus	197101
1515	ON843166.1__Monkeypox_virus_isolate_Monkeypox_PT0038_2022,_complete_genome.fasta	Monkeypoxvirus	197221	PP852976.1__Monkeypox_virus_isolate_TRM081,_complete_genome.fasta	Monkeypoxvirus	197112
1516	ON843168.1__Monkeypox_virus_isolate_Monkeypox_PT0032_2022,_complete_genome.fasta	Monkeypoxvirus	197221	PP852977.1__Monkeypox_virus_isolate_TRM082,_complete_genome.fasta	Monkeypoxvirus	197140
1517	ON843170.1__Monkeypox_virus_isolate_Monkeypox_PT0031_2022,_complete_genome.fasta	Monkeypoxvirus	197221	PP852983.1__Monkeypox_virus_isolate_TRM280,_complete_genome.fasta	Monkeypoxvirus	197131
1518	ON843172.1__Monkeypox_virus_isolate_Monkeypox_PT0035_2022,_complete_genome.fasta	Monkeypoxvirus	197221	PP852985.1__Monkeypox_virus_isolate_TRM283,_complete_genome.fasta	Monkeypoxvirus	197168
1519	ON843173.1__Monkeypox_virus_isolate_Monkeypox_PT0029_2022,_complete_genome.fasta	Monkeypoxvirus	197221	PP852989.1__Monkeypox_virus_isolate_TRM287,_complete_genome.fasta	Monkeypoxvirus	197093
1520	ON843174.1__Monkeypox_virus_isolate_Monkeypox_PT0046_2022,_complete_genome.fasta	Monkeypoxvirus	197221	PP852992.1__Monkeypox_virus_isolate_TRM291,_complete_genome.fasta	Monkeypoxvirus	197116
1521	ON843176.1__Monkeypox_virus_isolate_Monkeypox_PT0041_2022,_complete_genome.fasta	Monkeypoxvirus	197226	PP852994.1__Monkeypox_virus_isolate_TRM294,_complete_genome.fasta	Monkeypoxvirus	197102
1522	ON853649.1__Monkeypox_virus_isolate_MPXV_Germany_2022_RKI068,_complete_genome.fasta	Monkeypoxvirus	197140	PP852995.1__Monkeypox_virus_isolate_TRM295,_complete_genome.fasta	Monkeypoxvirus	197146
1523	ON853650.1__Monkeypox_virus_isolate_MPXV_Germany_2022_RKI069,_complete_genome.fasta	Monkeypoxvirus	197140	PP852997.1__Monkeypox_virus_isolate_TRM299,_complete_genome.fasta	Monkeypoxvirus	197178
1524	ON853651.1__Monkeypox_virus_isolate_MPXV_Germany_2022_RKI073,_complete_genome.fasta	Monkeypoxvirus	197140	PP852998.1__Monkeypox_virus_isolate_TRM301,_complete_genome.fasta	Monkeypoxvirus	197120
1525	ON853652.1__Monkeypox_virus_isolate_MPXV_Germany_2022_RKI074,_complete_genome.fasta	Monkeypoxvirus	197140	PP853000.1__Monkeypox_virus_isolate_TRM303,_complete_genome.fasta	Monkeypoxvirus	197087
1526	ON853653.1__Monkeypox_virus_isolate_MPXV_Germany_2022_RKI076,_complete_genome.fasta	Monkeypoxvirus	197140	PP853001.1__Monkeypox_virus_isolate_TRM306,_complete_genome.fasta	Monkeypoxvirus	197080
1527	ON853654.1__Monkeypox_virus_isolate_MPXV_Germany_2022_RKI087,_complete_genome.fasta	Monkeypoxvirus	197140	PP853003.1__Monkeypox_virus_isolate_TRM308,_complete_genome.fasta	Monkeypoxvirus	197147
1528	ON853655.1__Monkeypox_virus_isolate_MPXV_Germany_2022_RKI088,_complete_genome.fasta	Monkeypoxvirus	197140	PP853004.1__Monkeypox_virus_isolate_TRM310,_complete_genome.fasta	Monkeypoxvirus	197150
1529	ON853656.1__Monkeypox_virus_isolate_MPXV_Germany_2022_RKI070,_complete_genome.fasta	Monkeypoxvirus	197140	PP853005.1__Monkeypox_virus_isolate_TRM311,_complete_genome.fasta	Monkeypoxvirus	197156
1530	ON853657.1__Monkeypox_virus_isolate_MPXV_Germany_2022_RKI071,_complete_genome.fasta	Monkeypoxvirus	197140	PP853006.1__Monkeypox_virus_isolate_TRM312,_complete_genome.fasta	Monkeypoxvirus	197085
1531	ON853660.1__Monkeypox_virus_isolate_MPXV_Germany_2022_RKI078,_complete_genome.fasta	Monkeypoxvirus	197140	PP853007.1__Monkeypox_virus_isolate_TRM313,_complete_genome.fasta	Monkeypoxvirus	197110
1532	ON853661.1__Monkeypox_virus_isolate_MPXV_Germany_2022_RKI079,_complete_genome.fasta	Monkeypoxvirus	197140	PP853008.1__Monkeypox_virus_isolate_TRM314,_complete_genome.fasta	Monkeypoxvirus	197100
1533	ON853663.1__Monkeypox_virus_isolate_MPXV_Germany_2022_RKI081,_complete_genome.fasta	Monkeypoxvirus	197140	PP853009.1__Monkeypox_virus_isolate_TRM315,_complete_genome.fasta	Monkeypoxvirus	197109
1534	ON853665.1__Monkeypox_virus_isolate_MPXV_Germany_2022_RKI083,_complete_genome.fasta	Monkeypoxvirus	197140	PP853010.1__Monkeypox_virus_isolate_TRM316,_complete_genome.fasta	Monkeypoxvirus	197118
1535	ON853666.1__Monkeypox_virus_isolate_MPXV_Germany_2022_RKI084,_complete_genome.fasta	Monkeypoxvirus	197140	PP853013.1__Monkeypox_virus_isolate_TRM319,_complete_genome.fasta	Monkeypoxvirus	197141
1536	ON853667.1__Monkeypox_virus_isolate_MPXV_Germany_2022_RKI085,_complete_genome.fasta	Monkeypoxvirus	197140	PP853014.1__Monkeypox_virus_isolate_TRM320,_complete_genome.fasta	Monkeypoxvirus	196917
1537	ON853668.1__Monkeypox_virus_isolate_MPXV_Germany_2022_RKI086,_complete_genome.fasta	Monkeypoxvirus	197140	PP853016.1__Monkeypox_virus_isolate_TRM322,_complete_genome.fasta	Monkeypoxvirus	197143
1538	ON853669.1__Monkeypox_virus_isolate_MPXV_Germany_2022_RKI089,_complete_genome.fasta	Monkeypoxvirus	197140	PP853020.1__Monkeypox_virus_isolate_TRM326,_complete_genome.fasta	Monkeypoxvirus	197123
1539	ON853670.1__Monkeypox_virus_isolate_MPXV_Germany_2022_RKI090,_complete_genome.fasta	Monkeypoxvirus	197140	PP853021.1__Monkeypox_virus_isolate_TRM327,_complete_genome.fasta	Monkeypoxvirus	197125
1540	ON853672.1__Monkeypox_virus_isolate_MPXV_Germany_2022_RKI093,_complete_genome.fasta	Monkeypoxvirus	197140	PP853022.1__Monkeypox_virus_isolate_TRM328,_complete_genome.fasta	Monkeypoxvirus	197109
1541	ON853673.1__Monkeypox_virus_isolate_MPXV_Germany_2022_RKI094,_complete_genome.fasta	Monkeypoxvirus	197140	PP853023.1__Monkeypox_virus_isolate_TRM329,_complete_genome.fasta	Monkeypoxvirus	197134
1542	ON853675.1__Monkeypox_virus_isolate_MPXV_Germany_2022_RKI096,_complete_genome.fasta	Monkeypoxvirus	197140	PP853024.1__Monkeypox_virus_isolate_TRM330,_complete_genome.fasta	Monkeypoxvirus	197148
1543	ON853678.1__Monkeypox_virus_isolate_MPXV_Germany_2022_RKI100,_complete_genome.fasta	Monkeypoxvirus	197140	PP853025.1__Monkeypox_virus_isolate_TRM331,_complete_genome.fasta	Monkeypoxvirus	197147
1544	ON853679.1__Monkeypox_virus_isolate_MPXV_Germany_2022_RKI077,_complete_genome.fasta	Monkeypoxvirus	197136	PP853027.1__Monkeypox_virus_isolate_TRM333,_complete_genome.fasta	Monkeypoxvirus	197126
1545	ON853680.1__Monkeypox_virus_isolate_MPXV_Germany_2022_RKI097,_complete_genome.fasta	Monkeypoxvirus	197136	PP853028.1__Monkeypox_virus_isolate_TRM334,_complete_genome.fasta	Monkeypoxvirus	197129
1546	ON853681.1__Monkeypox_virus_isolate_MPXV_Germany_2022_RKI092,_complete_genome.fasta	Monkeypoxvirus	197131	PP853032.1__Monkeypox_virus_isolate_TRM338,_complete_genome.fasta	Monkeypoxvirus	197148
1547	ON853682.1__Monkeypox_virus_isolate_MPXV_Germany_2022_RKI101,_complete_genome.fasta	Monkeypoxvirus	197134	PP853035.1__Monkeypox_virus_isolate_TRM341,_complete_genome.fasta	Monkeypoxvirus	195947
1548	ON880419.1__Monkeypox_virus_isolate_MPX_UZ_REGA_3_Belgium_2022,_complete_genome.fasta	Monkeypoxvirus	197966	PP853040.1__Monkeypox_virus_isolate_TRM347,_complete_genome.fasta	Monkeypoxvirus	197036
1549	ON880420.1__Monkeypox_virus_isolate_MPX_UZ_REGA_4_Belgium_2022,_complete_genome.fasta	Monkeypoxvirus	197970	PP853041.2__Monkeypox_virus_isolate_TRM349,_complete_genome.fasta	Monkeypoxvirus	197100
1550	ON880421.1__Monkeypox_virus_isolate_MPX_UZ_REGA_5_Belgium_2022,_complete_genome.fasta	Monkeypoxvirus	197631	PP853043.1__Monkeypox_virus_isolate_TRM351,_complete_genome.fasta	Monkeypoxvirus	197140
1551	ON880422.1__Monkeypox_virus_isolate_MPX_UZ_REGA_6_Belgium_2022,_complete_genome.fasta	Monkeypoxvirus	197908	PP853044.1__Monkeypox_virus_isolate_TRM352,_complete_genome.fasta	Monkeypoxvirus	197141
1552	ON880508.1__Monkeypox_virus_isolate_MpxV_human_CAN_UN-NML-3127_2022,_complete_genome.fasta	Monkeypoxvirus	197169	PP853046.1__Monkeypox_virus_isolate_TRM354,_complete_genome.fasta	Monkeypoxvirus	197112
1553	ON880511.1__Monkeypox_virus_isolate_MpxV_human_CAN_UN-NML-3214_2022,_complete_genome.fasta	Monkeypoxvirus	197194	PP853047.1__Monkeypox_virus_isolate_TRM355,_complete_genome.fasta	Monkeypoxvirus	197125
1554	ON880512.1__Monkeypox_virus_isolate_MpxV_human_CAN_UN-NML-3292_2022,_complete_genome.fasta	Monkeypoxvirus	197183	PP853049.1__Monkeypox_virus_isolate_TRM358,_complete_genome.fasta	Monkeypoxvirus	197146
1555	ON880513.1__Monkeypox_virus_isolate_MpxV_human_CAN_UN-NML-3407_2022,_complete_genome.fasta	Monkeypoxvirus	197195	PP853051.1__Monkeypox_virus_isolate_TRM360,_complete_genome.fasta	Monkeypoxvirus	197109
1556	ON880516.1__Monkeypox_virus_isolate_MpxV_human_CAN_UN-NML-3472_2022,_complete_genome.fasta	Monkeypoxvirus	197195	PP853052.1__Monkeypox_virus_isolate_TRM362,_complete_genome.fasta	Monkeypoxvirus	197125
1557	ON880517.1__Monkeypox_virus_isolate_MpxV_human_CAN_UN-NML-3476_2022,_complete_genome.fasta	Monkeypoxvirus	197195	PP853053.1__Monkeypox_virus_isolate_TRM363,_complete_genome.fasta	Monkeypoxvirus	197117
1558	ON880519.3__Monkeypox_virus_isolate_MpxV_human_CAN_UN-NML-2833_2022,_complete_genome.fasta	Monkeypoxvirus	197194	PP860025.1__Monkeypox_virus_isolate_22V-09403,_complete_genome.fasta	Monkeypoxvirus	197092
1559	ON880526.1__Monkeypox_virus_isolate_MpxV_human_CAN_UN-NML-3100_2022,_complete_genome.fasta	Monkeypoxvirus	197194	PP860027.1__Monkeypox_virus_isolate_22V-07968,_complete_genome.fasta	Monkeypoxvirus	197073
1560	ON880530.1__Monkeypox_virus_isolate_MpxV_human_CAN_UN-NML-3162_2022,_complete_genome.fasta	Monkeypoxvirus	197194	PP860029.1__Monkeypox_virus_isolate_22V-09327,_complete_genome.fasta	Monkeypoxvirus	197094
1561	ON880534.1__Monkeypox_virus_isolate_MpxV_human_CAN_UN-NML-3262_2022,_complete_genome.fasta	Monkeypoxvirus	197194	PP860031.1__Monkeypox_virus_isolate_21V-04877,_complete_genome.fasta	Monkeypoxvirus	197086
1562	ON880536.1__Monkeypox_virus_isolate_MpxV_human_CAN_UN-NML-3272_2022,_complete_genome.fasta	Monkeypoxvirus	197194	PP860033.1__Monkeypox_virus_isolate_22V-7811,_complete_genome.fasta	Monkeypoxvirus	197081
1563	ON880537.1__Monkeypox_virus_isolate_MpxV_human_CAN_UN-NML-3273_2022,_complete_genome.fasta	Monkeypoxvirus	197206	PP970527.1__Monkeypox_virus_isolate_WA-UW-429625,_complete_genome.fasta	Monkeypoxvirus	197186
1564	ON880538.1__Monkeypox_virus_isolate_MpxV_human_CAN_UN-NML-3336_2022,_complete_genome.fasta	Monkeypoxvirus	197193	PP970528.1__Monkeypox_virus_isolate_WA-UW-490338,_complete_genome.fasta	Monkeypoxvirus	197186
1565	ON880539.1__Monkeypox_virus_isolate_MpxV_human_CAN_UN-NML-3339_2022,_complete_genome.fasta	Monkeypoxvirus	197195	PQ141466.1__Monkeypox_virus_isolate_SVPL_164,_complete_genome.fasta	Monkeypoxvirus	197160
1566	ON880540.1__Monkeypox_virus_isolate_MpxV_human_CAN_UN-NML-3342_2022,_complete_genome.fasta	Monkeypoxvirus	197195	PQ141467.1__Monkeypox_virus_isolate_SVPL_180,_complete_genome.fasta	Monkeypoxvirus	197171
1567	ON880542.1__Monkeypox_virus_isolate_MpxV_human_CAN_UN-NML-3348_2022,_complete_genome.fasta	Monkeypoxvirus	197195	PQ141468.1__Monkeypox_virus_isolate_SVPL_189,_complete_genome.fasta	Monkeypoxvirus	197182
1568	ON880543.1__Monkeypox_virus_isolate_MpxV_human_CAN_UN-NML-3357_2022,_complete_genome.fasta	Monkeypoxvirus	197193	PQ141469.1__Monkeypox_virus_isolate_SVPL_193,_complete_genome.fasta	Monkeypoxvirus	197172
1569	ON880545.1__Monkeypox_virus_isolate_MpxV_human_CAN_UN-NML-3366_2022,_complete_genome.fasta	Monkeypoxvirus	197195	PQ141470.1__Monkeypox_virus_isolate_SVPL_231,_complete_genome.fasta	Monkeypoxvirus	197161
1570	ON880546.1__Monkeypox_virus_isolate_MpxV_human_CAN_UN-NML-3368_2022,_complete_genome.fasta	Monkeypoxvirus	197195	PQ152020.1__Monkeypox_virus_isolate_WA-UW-185727,_complete_genome.fasta	Monkeypoxvirus	197197
1571	ON880547.1__Monkeypox_virus_isolate_MpxV_human_CAN_UN-NML-3441_2022,_complete_genome.fasta	Monkeypoxvirus	197194	PQ152021.1__Monkeypox_virus_isolate_WA-UW-190625,_complete_genome.fasta	Monkeypoxvirus	197183
1572	ON880548.1__Monkeypox_virus_isolate_MpxV_human_CAN_UN-NML-3448_2022,_complete_genome.fasta	Monkeypoxvirus	197195	PQ152022.1__Monkeypox_virus_isolate_WA-UW-246476,_complete_genome.fasta	Monkeypoxvirus	197182
1573	ON880549.1__Monkeypox_virus_isolate_MpxV_human_CAN_UN-NML-3450_2022,_complete_genome.fasta	Monkeypoxvirus	197198	PQ153126.1__Monkeypox_virus_isolate_hMPXV_Australia_VIC-4291_2024,_complete_genome.fasta	Monkeypoxvirus	197197
1574	ON911481.2__Monkeypox_virus_isolate_Monkeypox_MX-UANL001_2022,_complete_genome.fasta	Monkeypoxvirus	197413	PQ153127.1__Monkeypox_virus_isolate_hMPXV_Australia_VIC-7136_2024,_complete_genome.fasta	Monkeypoxvirus	197195
1575	ON918611.1__Monkeypox_virus_isolate_NICD-SVPL223,_complete_genome.fasta	Monkeypoxvirus	197213	PQ153128.1__Monkeypox_virus_isolate_hMPXV_Australia_VIC-2388_2024,_complete_genome.fasta	Monkeypoxvirus	197201
1576	ON918656.1__Monkeypox_virus_isolate_MPXV_human_Taiwan_110-231642_2022,_complete_genome.fasta	Monkeypoxvirus	197315	PQ153132.1__Monkeypox_virus_isolate_hMPXV_Australia_VIC-6948_2024,_complete_genome.fasta	Monkeypoxvirus	197205
1577	ON927248.1__Monkeypox_virus_isolate_NICD-SVPL232,_complete_genome.fasta	Monkeypoxvirus	197126	PQ153137.1__Monkeypox_virus_isolate_hMPXV_Australia_VIC-9373_2024,_complete_genome.fasta	Monkeypoxvirus	197195
1578	ON929057.1__Monkeypox_virus_isolate_MPXV_Germany_2022_RKI070,_complete_genome.fasta	Monkeypoxvirus	197140	PQ153139.1__Monkeypox_virus_isolate_hMPXV_Australia_VIC-9623_2024,_complete_genome.fasta	Monkeypoxvirus	197195
1579	ON929059.1__Monkeypox_virus_isolate_MPXV_Germany_2022_RKI072,_complete_genome.fasta	Monkeypoxvirus	197140	PQ153140.1__Monkeypox_virus_isolate_hMPXV_Australia_VIC-9624_2024,_complete_genome.fasta	Monkeypoxvirus	197195
1580	ON929061.1__Monkeypox_virus_isolate_MPXV_Germany_2022_RKI103,_complete_genome.fasta	Monkeypoxvirus	197140	PQ153141.1__Monkeypox_virus_isolate_hMPXV_Australia_VIC-9625_2024,_complete_genome.fasta	Monkeypoxvirus	197195
1581	ON929063.1__Monkeypox_virus_isolate_MPXV_Germany_2022_RKI105,_complete_genome.fasta	Monkeypoxvirus	197140	PQ153142.1__Monkeypox_virus_isolate_hMPXV_Australia_VIC-0239_2024,_complete_genome.fasta	Monkeypoxvirus	197195
1582	ON929064.1__Monkeypox_virus_isolate_MPXV_Germany_2022_RKI106,_complete_genome.fasta	Monkeypoxvirus	197139	PQ153145.1__Monkeypox_virus_isolate_hMPXV_Australia_VIC-0369_2024,_complete_genome.fasta	Monkeypoxvirus	197195
1583	ON929065.1__Monkeypox_virus_isolate_MPXV_Germany_2022_RKI107,_complete_genome.fasta	Monkeypoxvirus	197139	PQ153146.1__Monkeypox_virus_isolate_hMPXV_Australia_VIC-0994_2024,_complete_genome.fasta	Monkeypoxvirus	197195
1584	ON929066.1__Monkeypox_virus_isolate_MPXV_Germany_2022_RKI108,_complete_genome.fasta	Monkeypoxvirus	197140	PQ153149.1__Monkeypox_virus_isolate_hMPXV_Australia_VIC-2984_2024,_complete_genome.fasta	Monkeypoxvirus	197195
1585	ON929067.1__Monkeypox_virus_isolate_MPXV_Germany_2022_RKI109,_complete_genome.fasta	Monkeypoxvirus	197140	PQ153153.1__Monkeypox_virus_isolate_hMPXV_Australia_VIC-3765_2024,_complete_genome.fasta	Monkeypoxvirus	197195
1586	ON929069.1__Monkeypox_virus_isolate_MPXV_Germany_2022_RKI111,_complete_genome.fasta	Monkeypoxvirus	197140	PQ153155.1__Monkeypox_virus_isolate_hMPXV_Australia_VIC-40804_2024,_complete_genome.fasta	Monkeypoxvirus	197205
1587	ON929071.1__Monkeypox_virus_isolate_MPXV_Germany_2022_RKI113,_complete_genome.fasta	Monkeypoxvirus	197139	PQ153157.1__Monkeypox_virus_isolate_hMPXV_Australia_VIC-5416_2024,_complete_genome.fasta	Monkeypoxvirus	197195
1588	ON929074.1__Monkeypox_virus_isolate_MPXV_Germany_2022_RKI119,_complete_genome.fasta	Monkeypoxvirus	197139	PQ153158.1__Monkeypox_virus_isolate_hMPXV_Australia_VIC-6180_2024,_complete_genome.fasta	Monkeypoxvirus	197195
1589	ON929075.1__Monkeypox_virus_isolate_MPXV_Germany_2022_RKI120,_complete_genome.fasta	Monkeypoxvirus	197139	PQ153159.1__Monkeypox_virus_isolate_hMPXV_Australia_VIC-6445_2024,_complete_genome.fasta	Monkeypoxvirus	197195
1590	ON929076.1__Monkeypox_virus_isolate_MPXV_Germany_2022_RKI121,_complete_genome.fasta	Monkeypoxvirus	197139	PQ153161.1__Monkeypox_virus_isolate_hMPXV_Australia_VIC-6937_2024,_complete_genome.fasta	Monkeypoxvirus	197195
1591	ON929078.1__Monkeypox_virus_isolate_MPXV_Germany_2022_RKI123,_complete_genome.fasta	Monkeypoxvirus	197141	PQ153162.1__Monkeypox_virus_isolate_hMPXV_Australia_VIC-7036_2024,_complete_genome.fasta	Monkeypoxvirus	197195
1592	ON929079.1__Monkeypox_virus_isolate_MPXV_Germany_2022_RKI124,_complete_genome.fasta	Monkeypoxvirus	197140	PQ153165.1__Monkeypox_virus_isolate_hMPXV_Australia_VIC-8126_2024,_complete_genome.fasta	Monkeypoxvirus	197195
1593	ON929080.1__Monkeypox_virus_isolate_MPXV_Germany_2022_RKI125,_complete_genome.fasta	Monkeypoxvirus	197139	PQ153166.1__Monkeypox_virus_isolate_hMPXV_Australia_VIC-8314_2024,_complete_genome.fasta	Monkeypoxvirus	197196
1594	ON929081.1__Monkeypox_virus_isolate_MPXV_Germany_2022_RKI126,_complete_genome.fasta	Monkeypoxvirus	197139	PQ153167.1__Monkeypox_virus_isolate_hMPXV_Australia_VIC-8557_2024,_complete_genome.fasta	Monkeypoxvirus	197195
1595	ON929082.1__Monkeypox_virus_isolate_MPXV_Germany_2022_RKI127,_complete_genome.fasta	Monkeypoxvirus	197139	PQ153170.1__Monkeypox_virus_isolate_hMPXV_Australia_VIC-8560_2024,_complete_genome.fasta	Monkeypoxvirus	197195
1596	ON929083.1__Monkeypox_virus_isolate_MPXV_Germany_2022_RKI128,_complete_genome.fasta	Monkeypoxvirus	197139	PQ153173.1__Monkeypox_virus_isolate_hMPXV_Australia_VIC-8608_2024,_complete_genome.fasta	Monkeypoxvirus	197196
1597	ON929084.1__Monkeypox_virus_isolate_MPXV_Germany_2022_RKI129,_complete_genome.fasta	Monkeypoxvirus	197140	PQ153174.1__Monkeypox_virus_isolate_hMPXV_Australia_VIC-8778_2024,_complete_genome.fasta	Monkeypoxvirus	197195
1598	ON929086.1__Monkeypox_virus_isolate_MPXV_Germany_2022_RKI131,_complete_genome.fasta	Monkeypoxvirus	197140	PQ153180.1__Monkeypox_virus_isolate_hMPXV_Australia_VIC-9145_2024,_complete_genome.fasta	Monkeypoxvirus	197194
1599	ON929087.1__Monkeypox_virus_isolate_MPXV_Germany_2022_RKI132,_complete_genome.fasta	Monkeypoxvirus	197140	PQ153181.1__Monkeypox_virus_isolate_hMPXV_Australia_VIC-9660_2024,_complete_genome.fasta	Monkeypoxvirus	197195
1600	ON929088.1__Monkeypox_virus_isolate_MPXV_Germany_2022_RKI133,_complete_genome.fasta	Monkeypoxvirus	197139	PQ153182.1__Monkeypox_virus_isolate_hMPXV_Australia_VIC-9661_2024,_complete_genome.fasta	Monkeypoxvirus	197195
1601	ON929089.1__Monkeypox_virus_isolate_MPXV_Germany_2022_RKI134,_complete_genome.fasta	Monkeypoxvirus	197140	PQ153183.1__Monkeypox_virus_isolate_hMPXV_Australia_VIC-9874_2024,_complete_genome.fasta	Monkeypoxvirus	197195
1602	ON929090.1__Monkeypox_virus_isolate_MPXV_Germany_2022_RKI135,_complete_genome.fasta	Monkeypoxvirus	197141	PQ153188.1__Monkeypox_virus_isolate_hMPXV_Australia_VIC-0686_2024,_complete_genome.fasta	Monkeypoxvirus	197195
1603	ON954773.1__Monkeypox_virus_isolate_MPXV_USA_2022_CA002,_complete_genome.fasta	Monkeypoxvirus	197767	PQ153191.1__Monkeypox_virus_isolate_hMPXV_Australia_VIC-1781_2024,_complete_genome.fasta	Monkeypoxvirus	197195
1604	ON959131.1__Monkeypox_virus_isolate_MPXV_USA_2022_IL001,_complete_genome.fasta	Monkeypoxvirus	197742	PQ153197.1__Monkeypox_virus_isolate_hMPXV_Australia_VIC-3955_2024,_complete_genome.fasta	Monkeypoxvirus	197194
1605	ON959132.1__Monkeypox_virus_isolate_MPXV_USA_2022_IL003,_complete_genome.fasta	Monkeypoxvirus	197758	PQ153198.1__Monkeypox_virus_isolate_hMPXV_Australia_VIC-4022_2024,_complete_genome.fasta	Monkeypoxvirus	197194
1606	ON959133.1__Monkeypox_virus_isolate_MPXV_USA_2022_NY002,_complete_genome.fasta	Monkeypoxvirus	197771	PQ153199.1__Monkeypox_virus_isolate_hMPXV_Australia_VIC-4120_2024,_complete_genome.fasta	Monkeypoxvirus	197195
1607	ON959134.1__Monkeypox_virus_isolate_MPXV_USA_2022_NY003,_complete_genome.fasta	Monkeypoxvirus	197742	PQ153200.1__Monkeypox_virus_isolate_hMPXV_Australia_VIC-4178_2024,_complete_genome.fasta	Monkeypoxvirus	197195
1608	ON959135.1__Monkeypox_virus_isolate_MPXV_USA_2022_NY004,_complete_genome.fasta	Monkeypoxvirus	197764	PQ153201.1__Monkeypox_virus_isolate_hMPXV_Australia_VIC-4354_2024,_complete_genome.fasta	Monkeypoxvirus	197195
1609	ON959136.1__Monkeypox_virus_isolate_MPXV_USA_2022_NY005,_complete_genome.fasta	Monkeypoxvirus	197794	PQ153202.1__Monkeypox_virus_isolate_hMPXV_Australia_VIC-4827_2024,_complete_genome.fasta	Monkeypoxvirus	197195
1610	ON959143.1__Monkeypox_virus_isolate_MPX-96_Finland_2022,_complete_genome.fasta	Monkeypoxvirus	197195	PQ153206.1__Monkeypox_virus_isolate_hMPXV_Australia_VIC-5972_2024,_complete_genome.fasta	Monkeypoxvirus	197195
1611	ON959149.1__Monkeypox_virus_isolate_MPXV_Germany_2022_RKI140,_complete_genome.fasta	Monkeypoxvirus	197139	PQ153207.1__Monkeypox_virus_isolate_hMPXV_Australia_VIC-5973_2024,_complete_genome.fasta	Monkeypoxvirus	197187
1612	ON959150.1__Monkeypox_virus_isolate_MPXV_Germany_2022_RKI145,_complete_genome.fasta	Monkeypoxvirus	197139	PQ153209.1__Monkeypox_virus_isolate_hMPXV_Australia_VIC-6170_2024,_complete_genome.fasta	Monkeypoxvirus	197195
1613	ON959151.1__Monkeypox_virus_isolate_MPXV_Germany_2022_RKI160,_complete_genome.fasta	Monkeypoxvirus	197139	PQ153212.1__Monkeypox_virus_isolate_hMPXV_Australia_VIC-6919_2024,_complete_genome.fasta	Monkeypoxvirus	197195
1614	ON959153.1__Monkeypox_virus_isolate_MPXV_Germany_2022_RKI165,_complete_genome.fasta	Monkeypoxvirus	197139	PQ153214.1__Monkeypox_virus_isolate_hMPXV_Australia_VIC-7288_2024,_complete_genome.fasta	Monkeypoxvirus	197194
1615	ON959154.1__Monkeypox_virus_isolate_MPXV_Germany_2022_RKI137,_complete_genome.fasta	Monkeypoxvirus	197139	PQ153217.1__Monkeypox_virus_isolate_hMPXV_Australia_VIC-8550_2024,_complete_genome.fasta	Monkeypoxvirus	197195
1616	ON959155.1__Monkeypox_virus_isolate_MPXV_Germany_2022_RKI138,_complete_genome.fasta	Monkeypoxvirus	197139	PQ213333.1__Monkeypox_virus_isolate_SVPL_360,_complete_genome.fasta	Monkeypoxvirus	197159
1617	ON959156.1__Monkeypox_virus_isolate_MPXV_Germany_2022_RKI141,_complete_genome.fasta	Monkeypoxvirus	197139	PQ213334.1__Monkeypox_virus_isolate_SVPL_361,_complete_genome.fasta	Monkeypoxvirus	197172
1618	ON959157.1__Monkeypox_virus_isolate_MPXV_Germany_2022_RKI142,_complete_genome.fasta	Monkeypoxvirus	197139	PQ249164.1__Monkeypox_virus_isolate_WA-UW-500470,_complete_genome.fasta	Monkeypoxvirus	197186
1619	ON959158.1__Monkeypox_virus_isolate_MPXV_Germany_2022_RKI143,_complete_genome.fasta	Monkeypoxvirus	197139	PQ249165.1__Monkeypox_virus_isolate_WA-UW-902910,_complete_genome.fasta	Monkeypoxvirus	197187
1620	ON959162.1__Monkeypox_virus_isolate_MPXV_Germany_2022_RKI148,_complete_genome.fasta	Monkeypoxvirus	197137	PQ340477.1__Monkeypox_virus_isolate_MPXV_USA_2022_TX0012,_complete_genome.fasta	Monkeypoxvirus	197249
1621	ON959164.1__Monkeypox_virus_isolate_MPXV_Germany_2022_RKI150,_complete_genome.fasta	Monkeypoxvirus	197137	PQ340478.1__Monkeypox_virus_isolate_MPXV_USA_2022_TX0043,_complete_genome.fasta	Monkeypoxvirus	197143
1622	ON959165.1__Monkeypox_virus_isolate_MPXV_Germany_2022_RKI151,_complete_genome.fasta	Monkeypoxvirus	197139	PQ340479.1__Monkeypox_virus_isolate_MPXV_USA_2022_TX0075,_complete_genome.fasta	Monkeypoxvirus	197299
1623	ON959166.1__Monkeypox_virus_isolate_MPXV_Germany_2022_RKI152,_complete_genome.fasta	Monkeypoxvirus	197139	PQ340481.1__Monkeypox_virus_isolate_MPXV_USA_2022_TX0080,_complete_genome.fasta	Monkeypoxvirus	197338
1624	ON959168.1__Monkeypox_virus_isolate_MPXV_Germany_2022_RKI154,_complete_genome.fasta	Monkeypoxvirus	197139	PQ340483.1__Monkeypox_virus_isolate_MPXV_USA_2022_TX0177,_complete_genome.fasta	Monkeypoxvirus	197285
1625	ON959169.1__Monkeypox_virus_isolate_MPXV_Germany_2022_RKI155,_complete_genome.fasta	Monkeypoxvirus	197139	PQ340484.1__Monkeypox_virus_isolate_MPXV_USA_2022_TX0178,_complete_genome.fasta	Monkeypoxvirus	197243
1626	ON959170.1__Monkeypox_virus_isolate_MPXV_Germany_2022_RKI156,_complete_genome.fasta	Monkeypoxvirus	197139	PQ340485.1__Monkeypox_virus_isolate_MPXV_USA_2022_TX0180,_complete_genome.fasta	Monkeypoxvirus	197310
1627	ON959171.1__Monkeypox_virus_isolate_MPXV_Germany_2022_RKI157,_complete_genome.fasta	Monkeypoxvirus	197139	PQ340486.1__Monkeypox_virus_isolate_MPXV_USA_2022_TX0181,_complete_genome.fasta	Monkeypoxvirus	197384
1628	ON959172.1__Monkeypox_virus_isolate_MPXV_Germany_2022_RKI158,_complete_genome.fasta	Monkeypoxvirus	197139	PQ340489.1__Monkeypox_virus_isolate_MPXV_USA_2022_TX0190,_complete_genome.fasta	Monkeypoxvirus	197360
1629	ON959173.1__Monkeypox_virus_isolate_MPXV_Germany_2022_RKI159,_complete_genome.fasta	Monkeypoxvirus	197139	PQ340490.1__Monkeypox_virus_isolate_MPXV_USA_2022_TX0226,_complete_genome.fasta	Monkeypoxvirus	197170
1630	ON959174.1__Monkeypox_virus_isolate_MPXV_Germany_2022_RKI161,_complete_genome.fasta	Monkeypoxvirus	197139	PQ340491.1__Monkeypox_virus_isolate_MPXV_USA_2022_TX0227a,_complete_genome.fasta	Monkeypoxvirus	197470
1631	ON959175.1__Monkeypox_virus_isolate_MPXV_Germany_2022_RKI162,_complete_genome.fasta	Monkeypoxvirus	197139	PQ340492.1__Monkeypox_virus_isolate_MPXV_USA_2022_TX0227b,_complete_genome.fasta	Monkeypoxvirus	197260
1632	ON959177.1__Monkeypox_virus_isolate_MPXV_Germany_2022_RKI164,_complete_genome.fasta	Monkeypoxvirus	197139	PQ340493.1__Monkeypox_virus_isolate_MPXV_USA_2022_TX0229,_complete_genome.fasta	Monkeypoxvirus	197264
1633	ON960057.1__Human_alphaherpesvirus_1_strain_HSV1-San-Francisco-USA-1979-DAB1,_complete_genome.fasta	Human_alphaherpesvirus	151117	PQ340494.1__Monkeypox_virus_isolate_MPXV_USA_2022_TX0230,_complete_genome.fasta	Monkeypoxvirus	197397
1634	ON960058.1__Human_alphaherpesvirus_1_strain_HSV1-San-Francisco-USA-1979-H144,_complete_genome.fasta	Human_alphaherpesvirus	151430	PQ340496.1__Monkeypox_virus_isolate_MPXV_USA_2022_TX0239,_complete_genome.fasta	Monkeypoxvirus	197486
1635	ON983160.1__Monkeypox_virus_isolate_MpxV_human_CAN_UN-NML-3393_2022,_complete_genome.fasta	Monkeypoxvirus	197189	PQ368489.1__Monkeypox_virus_isolate_CU-ID23296,_complete_genome.fasta	Monkeypoxvirus	197212
1636	ON983162.1__Monkeypox_virus_isolate_MpxV_human_CAN_UN-NML-3531_2022,_complete_genome.fasta	Monkeypoxvirus	197194	PQ451835.1__Monkeypox_virus_isolate_MPXV_USA_2023_CA0058,_complete_genome.fasta	Monkeypoxvirus	197462
1637	ON983163.1__Monkeypox_virus_isolate_MpxV_human_CAN_UN-NML-3532_2022,_complete_genome.fasta	Monkeypoxvirus	197195	PQ451836.1__Monkeypox_virus_isolate_MPXV_USA_2024_CA0059,_complete_genome.fasta	Monkeypoxvirus	197171
1638	ON983166.1__Monkeypox_virus_isolate_MpxV_human_CAN_UN-NML-3702_2022,_complete_genome.fasta	Monkeypoxvirus	197192	PQ451838.1__Monkeypox_virus_isolate_MPXV_USA_2023_LA0016a,_complete_genome.fasta	Monkeypoxvirus	197427
1639	ON983167.1__Monkeypox_virus_isolate_MpxV_human_CAN_UN-NML-3725_2022,_complete_genome.fasta	Monkeypoxvirus	197195	PQ451839.1__Monkeypox_virus_isolate_MPXV_USA_2023_LA0016b,_complete_genome.fasta	Monkeypoxvirus	197411
1640	ON983168.1__Monkeypox_virus_isolate_MPxV_Prague_001_2022_flye_medaka,_complete_genome.fasta	Monkeypoxvirus	194916	PQ451840.1__Monkeypox_virus_isolate_MPXV_USA_2024_LA0017a,_complete_genome.fasta	Monkeypoxvirus	197239
1641	OP012849.1__Monkeypox_virus_isolate_MPXV_human_Taiwan_110-364682_2022,_complete_genome.fasta	Monkeypoxvirus	197196	PQ451841.1__Monkeypox_virus_isolate_MPXV_USA_2024_LA0017b,_complete_genome.fasta	Monkeypoxvirus	197298
1642	OP013004.1__Monkeypox_virus_isolate_MpxV_human_CAN_UN-NML-3518_2022,_complete_genome.fasta	Monkeypoxvirus	197195	PQ451842.1__Monkeypox_virus_isolate_MPXV_USA_2023_TX0086,_complete_genome.fasta	Monkeypoxvirus	185851
1643	OP013005.1__Monkeypox_virus_isolate_MpxV_human_CAN_UN-NML-3519_2022,_complete_genome.fasta	Monkeypoxvirus	197195	PQ451843.1__Monkeypox_virus_isolate_MPXV_USA_2023_TX0087,_complete_genome.fasta	Monkeypoxvirus	197057
1644	OP013006.1__Monkeypox_virus_isolate_MpxV_human_CAN_UN-NML-3542_2022,_complete_genome.fasta	Monkeypoxvirus	197198	PQ552721.1__Monkeypox_virus_isolate_WA-UW-247031,_complete_genome.fasta	Monkeypoxvirus	197188
1645	OP013007.1__Monkeypox_virus_isolate_MpxV_human_CAN_UN-NML-3549_2022,_complete_genome.fasta	Monkeypoxvirus	197197	PQ552722.1__Monkeypox_virus_isolate_WA-UW-279946,_complete_genome.fasta	Monkeypoxvirus	197178
1646	OP013008.1__Monkeypox_virus_isolate_MpxV_human_CAN_UN-NML-3582_2022,_complete_genome.fasta	Monkeypoxvirus	197195	PQ552723.1__Monkeypox_virus_isolate_WA-UW-440651,_complete_genome.fasta	Monkeypoxvirus	197185
1647	OP013009.1__Monkeypox_virus_isolate_MpxV_human_CAN_UN-NML-3595_2022,_complete_genome.fasta	Monkeypoxvirus	197195	PQ672980.1__Monkeypox_virus_isolate_JS-NTCDC-230001,_complete_genome.fasta	Monkeypoxvirus	197138
1648	OP013010.1__Monkeypox_virus_isolate_MpxV_human_CAN_UN-NML-3607_2022,_complete_genome.fasta	Monkeypoxvirus	197195	PQ672981.1__Monkeypox_virus_isolate_JS-NTCDC-230002,_complete_genome.fasta	Monkeypoxvirus	197152
1649	OP013011.1__Monkeypox_virus_isolate_MpxV_human_CAN_UN-NML-3611_2022,_complete_genome.fasta	Monkeypoxvirus	197193	PQ672982.1__Monkeypox_virus_isolate_JS-NTCDC-230003,_complete_genome.fasta	Monkeypoxvirus	197137
1650	OP013013.1__Monkeypox_virus_isolate_MpxV_human_CAN_UN-NML-3658_2022,_complete_genome.fasta	Monkeypoxvirus	197195	PQ672983.1__Monkeypox_virus_isolate_JS-NTCDC-230004,_complete_genome.fasta	Monkeypoxvirus	197140
1651	OP013014.1__Monkeypox_virus_isolate_MpxV_human_CAN_UN-NML-3672_2022,_complete_genome.fasta	Monkeypoxvirus	197195	PQ672984.1__Monkeypox_virus_isolate_JS-NTCDC-230005,_complete_genome.fasta	Monkeypoxvirus	197137
1652	OP013015.1__Monkeypox_virus_isolate_MpxV_human_CAN_UN-NML-3674_2022,_complete_genome.fasta	Monkeypoxvirus	197195	PQ672985.1__Monkeypox_virus_isolate_JS-NTCDC-230006,_complete_genome.fasta	Monkeypoxvirus	197139
1653	OP018588.1__Monkeypox_virus_isolate_MPXV_Germany_2022_RKI169,_complete_genome.fasta	Monkeypoxvirus	197140	PQ686921.1__Monkeypox_virus_isolate_MPXV_USA_2024_CO0008,_complete_genome.fasta	Monkeypoxvirus	197365
1654	OP018589.1__Monkeypox_virus_isolate_MPXV_Germany_2022_RKI180,_complete_genome.fasta	Monkeypoxvirus	197140	PQ686922.1__Monkeypox_virus_isolate_MPXV_USA_2024_CO0009,_complete_genome.fasta	Monkeypoxvirus	197585
1655	OP018590.1__Monkeypox_virus_isolate_MPXV_Germany_2022_RKI181,_complete_genome.fasta	Monkeypoxvirus	197140	PQ686923.1__Monkeypox_virus_isolate_MPXV_USA_2023_ID0002,_complete_genome.fasta	Monkeypoxvirus	197483
1656	OP018591.1__Monkeypox_virus_isolate_MPXV_Germany_2022_RKI183,_complete_genome.fasta	Monkeypoxvirus	197139	PQ686924.1__Monkeypox_virus_isolate_MPXV_USA_2022_IL0054,_complete_genome.fasta	Monkeypoxvirus	197369
1657	OP018592.1__Monkeypox_virus_isolate_MPXV_Germany_2022_RKI166,_complete_genome.fasta	Monkeypoxvirus	197140	PQ686925.1__Monkeypox_virus_isolate_MPXV_USA_2023_IN0007,_complete_genome.fasta	Monkeypoxvirus	197347
1658	OP018593.1__Monkeypox_virus_isolate_MPXV_Germany_2022_RKI167,_complete_genome.fasta	Monkeypoxvirus	197140	PQ686926.1__Monkeypox_virus_isolate_MPXV_USA_2023_LA0018,_complete_genome.fasta	Monkeypoxvirus	197184
1659	OP018595.1__Monkeypox_virus_isolate_MPXV_Germany_2022_RKI170,_complete_genome.fasta	Monkeypoxvirus	197140	PQ686927.1__Monkeypox_virus_isolate_MPXV_USA_2023_MN0017,_complete_genome.fasta	Monkeypoxvirus	197542
1660	OP018596.1__Monkeypox_virus_isolate_MPXV_Germany_2022_RKI171,_complete_genome.fasta	Monkeypoxvirus	197140	PQ686929.1__Monkeypox_virus_isolate_MPXV_USA_2024_NC0017,_complete_genome.fasta	Monkeypoxvirus	197655
1661	OP018597.1__Monkeypox_virus_isolate_MPXV_Germany_2022_RKI172,_complete_genome.fasta	Monkeypoxvirus	197139	PQ686930.1__Monkeypox_virus_isolate_MPXV_USA_2024_NC0018,_complete_genome.fasta	Monkeypoxvirus	197506
1662	OP018598.1__Monkeypox_virus_isolate_MPXV_Germany_2022_RKI173,_complete_genome.fasta	Monkeypoxvirus	197140	PQ686932.1__Monkeypox_virus_isolate_MPXV_USA_2023_NV0006,_complete_genome.fasta	Monkeypoxvirus	197350
1663	OP018600.1__Monkeypox_virus_isolate_MPXV_Germany_2022_RKI175,_complete_genome.fasta	Monkeypoxvirus	197141	PQ686934.1__Monkeypox_virus_isolate_MPXV_USA_2022_OH0009,_complete_genome.fasta	Monkeypoxvirus	197285
1664	OP018601.1__Monkeypox_virus_isolate_MPXV_Germany_2022_RKI176,_complete_genome.fasta	Monkeypoxvirus	197141	PQ686935.1__Monkeypox_virus_isolate_MPXV_USA_2024_OH0010,_complete_genome.fasta	Monkeypoxvirus	197229
1665	OP018602.1__Monkeypox_virus_isolate_MPXV_Germany_2022_RKI177,_complete_genome.fasta	Monkeypoxvirus	197140	PQ686936.1__Monkeypox_virus_isolate_MPXV_USA_2024_OH0012,_complete_genome.fasta	Monkeypoxvirus	197505
1666	OP018603.1__Monkeypox_virus_isolate_MPXV_Germany_2022_RKI178,_complete_genome.fasta	Monkeypoxvirus	197141	PQ686937.1__Monkeypox_virus_isolate_MPXV_USA_2024_OH0013,_complete_genome.fasta	Monkeypoxvirus	197612
1667	OP018604.1__Monkeypox_virus_isolate_MPXV_Germany_2022_RKI179,_complete_genome.fasta	Monkeypoxvirus	197140	PQ686938.1__Monkeypox_virus_isolate_MPXV_USA_2022_PA0018,_complete_genome.fasta	Monkeypoxvirus	197222
1668	OP018605.1__Monkeypox_virus_isolate_MPXV_Germany_2022_RKI182,_complete_genome.fasta	Monkeypoxvirus	197140	PQ686939.1__Monkeypox_virus_isolate_MPXV_USA_2024_PR0001,_complete_genome.fasta	Monkeypoxvirus	197357
1669	OP018606.1__Monkeypox_virus_isolate_MPXV_Germany_2022_RKI184,_complete_genome.fasta	Monkeypoxvirus	197139	PQ686940.1__Monkeypox_virus_isolate_MPXV_USA_2024_PR0002,_complete_genome.fasta	Monkeypoxvirus	197348
1670	OP018607.1__Monkeypox_virus_isolate_MPXV_Germany_2022_RKI185,_complete_genome.fasta	Monkeypoxvirus	197140	PQ686941.1__Monkeypox_virus_isolate_MPXV_USA_2024_PR0003,_complete_genome.fasta	Monkeypoxvirus	197526
1671	OP019275.1__Monkeypox_virus_isolate_hMPXV_Austria_MUW1525179_2022,_complete_genome.fasta	Monkeypoxvirus	197199	PQ686942.1__Monkeypox_virus_isolate_MPXV_USA_2023_TN0021,_complete_genome.fasta	Monkeypoxvirus	197616
1672	OP019276.1__Monkeypox_virus_isolate_hMPXV_Austria_MUW1527495_2022,_complete_genome.fasta	Monkeypoxvirus	197193	PQ686943.1__Monkeypox_virus_isolate_MPXV_USA_2023_TN0022,_complete_genome.fasta	Monkeypoxvirus	197362
1673	OP019277.1__Monkeypox_virus_isolate_hMPXV_Austria_MUW1531254_2022,_complete_genome.fasta	Monkeypoxvirus	197193	PQ686945.1__Monkeypox_virus_isolate_MPXV_USA_2023_TX0089,_complete_genome.fasta	Monkeypoxvirus	197279
1674	OP019362.1__Human_adenovirus_41_isolate_GZ25,_complete_genome.fasta	Human_adenovirus	34189	PQ686946.1__Monkeypox_virus_isolate_MPXV_USA_2023_TX0090,_complete_genome.fasta	Monkeypoxvirus	197234
1675	OP019365.1__Human_adenovirus_41_isolate_GZ47,_complete_genome.fasta	Human_adenovirus	34121	PQ686947.1__Monkeypox_virus_isolate_MPXV_USA_2023_TX0091,_complete_genome.fasta	Monkeypoxvirus	197256
1676	OP019367.1__Human_adenovirus_41_isolate_GZ53,_complete_genome.fasta	Human_adenovirus	34174	PQ686954.1__Monkeypox_virus_isolate_MPXV_USA_2022_WA0024,_complete_genome.fasta	Monkeypoxvirus	197300
1677	OP019369.1__Human_adenovirus_41_isolate_GZ69,_complete_genome.fasta	Human_adenovirus	34165	PQ686957.1__Monkeypox_virus_isolate_MPXV_USA_2022_WA0027,_complete_genome.fasta	Monkeypoxvirus	197358
1678	OP022170.1__Monkeypox_virus_isolate_MPXV_UK_2022_5,_complete_genome.fasta	Monkeypoxvirus	197205	PV034557.1__Monkeypox_virus_isolate_hMPXV_P1_2022,_complete_genome.fasta	Monkeypoxvirus	197230
1679	OP031634.1__Human_adenovirus_41_isolate_GZ128,_complete_genome.fasta	Human_adenovirus	34165	PV035747.1__Gallid_alphaherpesvirus_2_strain_HPRS-B14,_complete_genome.fasta	Gallid_alphaherpesvirus	180021
1680	OP047713.1__Human_adenovirus_41_isolate_UKHSA220940749,_complete_genome.fasta	Human_adenovirus	34176	PV167022.1__Monkeypox_virus_isolate_Mpox_USA_mpox05O_2023,_complete_genome.fasta	Monkeypoxvirus	197358
1681	OP055800.1__Monkeypox_virus_isolate_MpxV_human_USA_WA-UW-073909_2022,_complete_genome.fasta	Monkeypoxvirus	197178	PV167024.1__Monkeypox_virus_isolate_Mpox_USA_mpox09O_2023,_complete_genome.fasta	Monkeypoxvirus	197361
1682	OP055801.1__Monkeypox_virus_isolate_MpxV_human_USA_WA-UW-078327_2022,_complete_genome.fasta	Monkeypoxvirus	197176	PV167025.1__Monkeypox_virus_isolate_Mpox_USA_mpox09R_2023,_complete_genome.fasta	Monkeypoxvirus	197362
1683	OP055802.1__Monkeypox_virus_isolate_MpxV_human_USA_Unknown-UW-077794_2022,_complete_genome.fasta	Monkeypoxvirus	197176	PV167026.1__Monkeypox_virus_isolate_Mpox_USA_mpox09L_2023,_complete_genome.fasta	Monkeypoxvirus	197362
1684	OP055803.1__Monkeypox_virus_isolate_MpxV_human_USA_Unknown-UW-073599_2022,_complete_genome.fasta	Monkeypoxvirus	197176	PV167027.1__Monkeypox_virus_isolate_Mpox_USA_mpox10R_2023,_complete_genome.fasta	Monkeypoxvirus	197362
1685	OP055804.1__Monkeypox_virus_isolate_MpxV_human_USA_WA-UW-076724_2022,_complete_genome.fasta	Monkeypoxvirus	197176	PV167028.1__Monkeypox_virus_isolate_Mpox_USA_mpox11L_2023,_complete_genome.fasta	Monkeypoxvirus	197362
1686	OP055805.1__Monkeypox_virus_isolate_MpxV_human_USA_Unknown-UW-076991_2022,_complete_genome.fasta	Monkeypoxvirus	197176	PV167029.1__Monkeypox_virus_isolate_Mpox_USA_mpox16O_2023,_complete_genome.fasta	Monkeypoxvirus	197358
1687	OP055806.1__Monkeypox_virus_isolate_MpxV_human_USA_WA-UW-079141_2022,_complete_genome.fasta	Monkeypoxvirus	197176	PV167030.1__Monkeypox_virus_isolate_Mpox_USA_mpox16R_2023,_complete_genome.fasta	Monkeypoxvirus	197358
1688	OP055807.1__Monkeypox_virus_isolate_MpxV_human_USA_WA-UW-074372_2022,_complete_genome.fasta	Monkeypoxvirus	197176	PV167031.1__Monkeypox_virus_isolate_Mpox_USA_mpox16L_2023,_complete_genome.fasta	Monkeypoxvirus	197357
1689	OP055808.1__Monkeypox_virus_isolate_MpxV_human_USA_WA-UW-075986_2022,_complete_genome.fasta	Monkeypoxvirus	197176	PV167032.1__Monkeypox_virus_isolate_Mpox_USA_mpox18L_2023,_complete_genome.fasta	Monkeypoxvirus	197362
1690	OP055809.1__Monkeypox_virus_isolate_MpxV_human_USA_WA-UW-076082_2022,_complete_genome.fasta	Monkeypoxvirus	197177	PV167033.1__Monkeypox_virus_isolate_Mpox_USA_mpox23O_2023,_complete_genome.fasta	Monkeypoxvirus	197362
1691	OP062229.1__Monkeypox_virus_isolate_MpxV_human_CAN_UN-NML-3817_2022,_complete_genome.fasta	Monkeypoxvirus	197176	PV167034.1__Monkeypox_virus_isolate_Mpox_USA_mpox25O_2024,_complete_genome.fasta	Monkeypoxvirus	197365
1692	OP062231.1__Monkeypox_virus_isolate_MpxV_human_CAN_UN-NML-3907_2022,_complete_genome.fasta	Monkeypoxvirus	197178	PV167035.1__Monkeypox_virus_isolate_Mpox_USA_mpox25R_2025,_complete_genome.fasta	Monkeypoxvirus	197361
1693	OP062232.1__Monkeypox_virus_isolate_MpxV_human_CAN_UN-NML-3909_2022,_complete_genome.fasta	Monkeypoxvirus	197177	PV170533.1__Broad_bean_wilt_virus_2_isolate_BBWV-001_segment_RNA2,_complete_sequence.fasta	Broad_bean_wiltvirus	3711
1694	OP120937.1__Monkeypox_virus_isolate_MP01CHUAC,_complete_genome.fasta	Monkeypoxvirus	197205	PV424067.1__Monkeypox_virus_isolate_MPXV_NRL_4279_2022,_complete_genome.fasta	Monkeypoxvirus	197993
1695	OP120938.1__Monkeypox_virus_isolate_MP03CHUAC,_complete_genome.fasta	Monkeypoxvirus	197205	PV683566.2__Monkeypox_virus_isolate_MpxvSL01,_complete_genome.fasta	Monkeypoxvirus	197869
1696	OP123040.1__Monkeypox_virus_isolate_MpxV_human_USA_WA-UW-073974_2022,_complete_genome.fasta	Monkeypoxvirus	197174	PV683567.1__Monkeypox_virus_isolate_MpxvSL02,_partial_genome.fasta	Monkeypoxvirus	197726
1697	OP123041.1__Monkeypox_virus_isolate_MpxV_human_USA_WA-UW-070134_2022,_complete_genome.fasta	Monkeypoxvirus	197173	PV697337.1__Monkeypox_virus_isolate_WA-UW-52066,_complete_genome.fasta	Monkeypoxvirus	197184
1698	OP123046.1__Monkeypox_virus_isolate_MpxV_human_USA_WA-UW-078870_2022,_complete_genome.fasta	Monkeypoxvirus	197174	PV697338.1__Monkeypox_virus_isolate_WA-UW-89335,_complete_genome.fasta	Monkeypoxvirus	197171
1699	OP123047.1__Monkeypox_virus_isolate_MpxV_human_USA_WA-UW-071121_2022,_complete_genome.fasta	Monkeypoxvirus	197176	PV769062.1__Monkeypox_virus_isolate_MPXV_USA_2023_SC0013,_complete_genome.fasta	Monkeypoxvirus	197322
1700	OP123049.1__Monkeypox_virus_isolate_MpxV_human_USA_WA-UW-073669_2022,_complete_genome.fasta	Monkeypoxvirus	197176	PV785646.1__Monkeypox_virus_isolate_MPXV_China_GD_2023_BA01,_complete_genome.fasta	Monkeypoxvirus	197091
1701	OP123050.1__Monkeypox_virus_isolate_MpxV_human_USA_WA-UW-076854_2022,_complete_genome.fasta	Monkeypoxvirus	197176	PV785649.1__Monkeypox_virus_isolate_MPXV_China_GD_2023_BA04,_complete_genome.fasta	Monkeypoxvirus	197091
1702	OP123052.1__Monkeypox_virus_isolate_MpxV_human_USA_OH-UW-078654_2022,_complete_genome.fasta	Monkeypoxvirus	197176	PV785650.1__Monkeypox_virus_isolate_MPXV_China_GD_2023_BA05,_complete_genome.fasta	Monkeypoxvirus	196824
1703	OP123054.1__Monkeypox_virus_isolate_MpxV_human_USA_OH-UW-077163_2022,_complete_genome.fasta	Monkeypoxvirus	197176	PV785652.1__Monkeypox_virus_isolate_MPXV_China_GD_2023_BA07,_complete_genome.fasta	Monkeypoxvirus	197065
1704	OP123055.1__Monkeypox_virus_isolate_MpxV_human_USA_OH-UW-070822_2022,_complete_genome.fasta	Monkeypoxvirus	197180	PV785655.1__Monkeypox_virus_isolate_MPXV_China_GD_2023_BA10,_complete_genome.fasta	Monkeypoxvirus	196924
1705	OP133004.1__Monkeypox_virus_isolate_hMPXV_Austria_MUW1533374_2022,_complete_genome.fasta	Monkeypoxvirus	197179	PV785656.1__Monkeypox_virus_isolate_MPXV_China_GD_2023_BA11,_complete_genome.fasta	Monkeypoxvirus	196655
1706	OP133005.1__Monkeypox_virus_isolate_hMPXV_Austria_MUW1531848_2022,_complete_genome.fasta	Monkeypoxvirus	197182	PV785657.1__Monkeypox_virus_isolate_MPXV_China_GD_2023_BA12,_complete_genome.fasta	Monkeypoxvirus	197138
1707	OP133006.1__Monkeypox_virus_isolate_hMPXV_Austria_MUW1532243_2022,_complete_genome.fasta	Monkeypoxvirus	197190	PV785659.1__Monkeypox_virus_isolate_MPXV_China_GD_2023_BA14,_complete_genome.fasta	Monkeypoxvirus	196873
1708	OP133007.1__Monkeypox_virus_isolate_hMPXV_Austria_MUW1536480_2022,_complete_genome.fasta	Monkeypoxvirus	197202	PV785660.1__Monkeypox_virus_isolate_MPXV_China_GD_2023_BA15,_complete_genome.fasta	Monkeypoxvirus	196657
1709	OP150923.1__Monkeypox_virus_isolate_MPXV_USA_2022_CA007,_complete_genome.fasta	Monkeypoxvirus	197749	PV785661.1__Monkeypox_virus_isolate_MPXV_China_GD_2024_BA16,_complete_genome.fasta	Monkeypoxvirus	196553
1710	OP150924.1__Monkeypox_virus_isolate_MPXV_USA_2022_CA006,_complete_genome.fasta	Monkeypoxvirus	197776	PV785662.1__Monkeypox_virus_isolate_MPXV_China_GD_2024_BA17,_complete_genome.fasta	Monkeypoxvirus	197118
1711	OP150925.1__Monkeypox_virus_isolate_MPXV_USA_2022_GA001,_complete_genome.fasta	Monkeypoxvirus	197762	PV785663.1__Monkeypox_virus_isolate_MPXV_China_GD_2024_BA18,_complete_genome.fasta	Monkeypoxvirus	196968
1712	OP150926.1__Monkeypox_virus_isolate_MPXV_USA_2022_PA001,_complete_genome.fasta	Monkeypoxvirus	197692	PV785664.1__Monkeypox_virus_isolate_MPXV_China_GD_2024_BA19,_complete_genome.fasta	Monkeypoxvirus	197119
1713	OP150927.1__Monkeypox_virus_isolate_MPXV_USA_2022_WA001,_complete_genome.fasta	Monkeypoxvirus	197228	PV785665.1__Monkeypox_virus_isolate_MPXV_China_GD_2024_BA20,_complete_genome.fasta	Monkeypoxvirus	197115
1714	OP160532.1__Monkeypox_virus_isolate_hMpxV_Netherlands_NH-AUMC-0001_2022,_complete_genome.fasta	Monkeypoxvirus	197008	PV785666.1__Monkeypox_virus_isolate_MPXV_China_GD_2024_BA21,_complete_genome.fasta	Monkeypoxvirus	196553
1715	OP169336.1__Monkeypox_virus_isolate_MpxV_human_USA_WA-UW-070499_2022,_complete_genome.fasta	Monkeypoxvirus	197178
1716	OP169337.1__Monkeypox_virus_isolate_MpxV_human_USA_OH-UW-079847_2022,_complete_genome.fasta	Monkeypoxvirus	197176
1717	OP169338.1__Monkeypox_virus_isolate_MpxV_human_USA_OH-UW-074058_2022,_complete_genome.fasta	Monkeypoxvirus	197176
1718	OP169340.1__Monkeypox_virus_isolate_MpxV_human_USA_WA-UW-074224_2022,_complete_genome.fasta	Monkeypoxvirus	197176
1719	OP169341.1__Monkeypox_virus_isolate_MpxV_human_USA_WA-UW-074184_2022,_complete_genome.fasta	Monkeypoxvirus	197178
1720	OP169342.1__Monkeypox_virus_isolate_MpxV_human_USA_OH-UW-072752_2022,_complete_genome.fasta	Monkeypoxvirus	197176
1721	OP169343.1__Monkeypox_virus_isolate_MpxV_human_USA_OH-UW-075598_2022,_complete_genome.fasta	Monkeypoxvirus	197175
1722	OP169344.1__Monkeypox_virus_isolate_MpxV_human_USA_WA-UW-071966_2022,_complete_genome.fasta	Monkeypoxvirus	197174
1723	OP169345.1__Monkeypox_virus_isolate_MpxV_human_USA_WA-UW-075687_2022,_complete_genome.fasta	Monkeypoxvirus	197174
1724	OP169346.1__Monkeypox_virus_isolate_MpxV_human_USA_WA-UW-072839_2022,_complete_genome.fasta	Monkeypoxvirus	197178
1725	OP171919.2__Monkeypox_virus_isolate_MPXV22_human_USA-NE-25,_complete_genome.fasta	Monkeypoxvirus	197182
1726	OP171921.2__Monkeypox_virus_isolate_MPXV22_human_USA-NE-43,_complete_genome.fasta	Monkeypoxvirus	197182
1727	OP171922.2__Monkeypox_virus_isolate_MPXV22_human_USA-NE-44,_complete_genome.fasta	Monkeypoxvirus	197182
1728	OP171923.2__Monkeypox_virus_isolate_MPXV22_human_USA-NE-48,_complete_genome.fasta	Monkeypoxvirus	197182
1729	OP171924.2__Monkeypox_virus_isolate_MPXV22_human_USA-NE-63,_complete_genome.fasta	Monkeypoxvirus	197199
1730	OP171925.2__Monkeypox_virus_isolate_MPXV22_human_USA-NE-75,_complete_genome.fasta	Monkeypoxvirus	197182
1731	OP184761.1__Monkeypox_virus_isolate_MpxV_human_USA_WA-UW-078603_2022,_complete_genome.fasta	Monkeypoxvirus	197176
1732	OP184762.1__Monkeypox_virus_isolate_MpxV_human_USA_WA-UW-074949_2022,_complete_genome.fasta	Monkeypoxvirus	197176
1733	OP184763.1__Monkeypox_virus_isolate_MpxV_human_USA_WA-UW-076773_2022,_complete_genome.fasta	Monkeypoxvirus	197191
1734	OP184765.1__Monkeypox_virus_isolate_MpxV_human_USA_WA-UW-074988_2022,_complete_genome.fasta	Monkeypoxvirus	197176
1735	OP185389.1__Paslahepevirus_balayani_isolate_AM-C01_AA,_complete_genome.fasta	Paslahepevirus	7265
1736	OP185709.1__Monkeypox_virus_isolate_MPXV_USA_2022_TX0001,_complete_genome.fasta	Monkeypoxvirus	197236
1737	OP185710.1__Monkeypox_virus_isolate_MPXV_USA_2022_NY0007,_complete_genome.fasta	Monkeypoxvirus	197163
1738	OP185711.1__Monkeypox_virus_isolate_MPXV_USA_2022_NY0006,_complete_genome.fasta	Monkeypoxvirus	197189
1739	OP185712.1__Monkeypox_virus_isolate_MPXV_USA_2022_IL0005,_complete_genome.fasta	Monkeypoxvirus	197135
1740	OP185713.1__Monkeypox_virus_isolate_MPXV_USA_2022_FL0004,_complete_genome.fasta	Monkeypoxvirus	197315
1741	OP185714.1__Monkeypox_virus_isolate_MPXV_USA_2022_CO0003,_complete_genome.fasta	Monkeypoxvirus	197235
1742	OP185715.1__Monkeypox_virus_isolate_MPXV_USA_2022_CO0002,_complete_genome.fasta	Monkeypoxvirus	197216
1743	OP185716.1__Monkeypox_virus_isolate_MPXV_USA_2022_CA0005,_complete_genome.fasta	Monkeypoxvirus	197015
1744	OP185717.1__Monkeypox_virus_isolate_MPXV_USA_2022_AZ0001,_complete_genome.fasta	Monkeypoxvirus	197302
1745	OP204840.1__Monkeypox_virus_isolate_PatientMPXV,_complete_genome.fasta	Monkeypoxvirus	197601
1746	OP204857.1__Monkeypox_virus_isolate_MPXV-ROK-P1-2022,_complete_genome.fasta	Monkeypoxvirus	197200
1747	OP205067.1__Monkeypox_virus_isolate_MPXV_UK_2022_9000061,_complete_genome.fasta	Monkeypoxvirus	197207
1748	OP205068.1__Monkeypox_virus_isolate_MPXV_UK_2022_9000062,_complete_genome.fasta	Monkeypoxvirus	197207
1749	OP205069.1__Monkeypox_virus_isolate_MPXV_UK_2022_9000063,_complete_genome.fasta	Monkeypoxvirus	197207
1750	OP205070.1__Monkeypox_virus_isolate_MPXV_UK_2022_9000064,_complete_genome.fasta	Monkeypoxvirus	197205
1751	OP205071.1__Monkeypox_virus_isolate_MPXV_UK_2022_9000065,_complete_genome.fasta	Monkeypoxvirus	197202
1752	OP205072.1__Monkeypox_virus_isolate_MPXV_UK_2022_9000066,_complete_genome.fasta	Monkeypoxvirus	197179
1753	OP205073.1__Monkeypox_virus_isolate_MPXV_UK_2022_9000067,_complete_genome.fasta	Monkeypoxvirus	197209
1754	OP205074.1__Monkeypox_virus_isolate_MPXV_UK_2022_9000068,_complete_genome.fasta	Monkeypoxvirus	197205
1755	OP205075.1__Monkeypox_virus_isolate_MPXV_UK_2022_9000069,_complete_genome.fasta	Monkeypoxvirus	197205
1756	OP205076.1__Monkeypox_virus_isolate_MPXV_UK_2022_9000070,_complete_genome.fasta	Monkeypoxvirus	197205
1757	OP205078.1__Monkeypox_virus_isolate_MPXV_UK_2022_9000072,_complete_genome.fasta	Monkeypoxvirus	197205
1758	OP205079.1__Monkeypox_virus_isolate_MPXV_UK_2022_9000074,_complete_genome.fasta	Monkeypoxvirus	197205
1759	OP205080.1__Monkeypox_virus_isolate_MPXV_UK_2022_9000076,_complete_genome.fasta	Monkeypoxvirus	197175
1760	OP205083.1__Monkeypox_virus_isolate_MPXV_UK_2022_9000092,_complete_genome.fasta	Monkeypoxvirus	197165
1761	OP205084.1__Monkeypox_virus_isolate_MPXV_UK_2022_9000093,_complete_genome.fasta	Monkeypoxvirus	197179
1762	OP205086.1__Monkeypox_virus_isolate_MPXV_UK_2022_9000097,_complete_genome.fasta	Monkeypoxvirus	197203
1763	OP205087.1__Monkeypox_virus_isolate_MPXV_UK_2022_9000099,_complete_genome.fasta	Monkeypoxvirus	197165
1764	OP205088.1__Monkeypox_virus_isolate_MPXV_UK_2022_9000100,_complete_genome.fasta	Monkeypoxvirus	197165
1765	OP205089.1__Monkeypox_virus_isolate_MPXV_UK_2022_9000101,_complete_genome.fasta	Monkeypoxvirus	197205
1766	OP205090.1__Monkeypox_virus_isolate_MPXV_UK_2022_9000102,_complete_genome.fasta	Monkeypoxvirus	197205
1767	OP205091.1__Monkeypox_virus_isolate_MPXV_UK_2022_9000103,_complete_genome.fasta	Monkeypoxvirus	197205
1768	OP205092.1__Monkeypox_virus_isolate_MPXV_UK_2022_9000104,_complete_genome.fasta	Monkeypoxvirus	197207
1769	OP205093.1__Monkeypox_virus_isolate_MPXV_UK_2022_9000105,_complete_genome.fasta	Monkeypoxvirus	197205
1770	OP205094.1__Monkeypox_virus_isolate_MPXV_UK_2022_9000106,_complete_genome.fasta	Monkeypoxvirus	197209
1771	OP205096.1__Monkeypox_virus_isolate_MPXV_UK_2022_9000108,_complete_genome.fasta	Monkeypoxvirus	197207
1772	OP205097.1__Monkeypox_virus_isolate_MPXV_UK_2022_9000130,_complete_genome.fasta	Monkeypoxvirus	197205
1773	OP205098.1__Monkeypox_virus_isolate_MPXV_UK_2022_9000131,_complete_genome.fasta	Monkeypoxvirus	197205
1774	OP205100.1__Monkeypox_virus_isolate_MPXV_UK_2022_9000134,_complete_genome.fasta	Monkeypoxvirus	197205
1775	OP205101.1__Monkeypox_virus_isolate_MPXV_UK_2022_9000136,_complete_genome.fasta	Monkeypoxvirus	197205
1776	OP205102.1__Monkeypox_virus_isolate_MPXV_UK_2022_9000137,_complete_genome.fasta	Monkeypoxvirus	197205
1777	OP205103.1__Monkeypox_virus_isolate_MPXV_UK_2022_9000138,_complete_genome.fasta	Monkeypoxvirus	197189
1778	OP205104.1__Monkeypox_virus_isolate_MPXV_UK_2022_9000140,_complete_genome.fasta	Monkeypoxvirus	197205
1779	OP205105.1__Monkeypox_virus_isolate_MPXV_UK_2022_9000142,_complete_genome.fasta	Monkeypoxvirus	197199
1780	OP205106.1__Monkeypox_virus_isolate_MPXV_UK_2022_9000143,_complete_genome.fasta	Monkeypoxvirus	197169
1781	OP205109.1__Monkeypox_virus_isolate_MPXV_UK_2022_9000146,_complete_genome.fasta	Monkeypoxvirus	197205
1782	OP205110.1__Monkeypox_virus_isolate_MPXV_UK_2022_9000147,_complete_genome.fasta	Monkeypoxvirus	197165
1783	OP205111.1__Monkeypox_virus_isolate_MPXV_UK_2022_9000148,_complete_genome.fasta	Monkeypoxvirus	197205
1784	OP205112.1__Monkeypox_virus_isolate_MPXV_UK_2022_9000149,_complete_genome.fasta	Monkeypoxvirus	197167
1785	OP205113.1__Monkeypox_virus_isolate_MPXV_UK_2022_9000150,_complete_genome.fasta	Monkeypoxvirus	197205
1786	OP205115.1__Monkeypox_virus_isolate_MPXV_UK_2022_9000157,_complete_genome.fasta	Monkeypoxvirus	197205
1787	OP205116.1__Monkeypox_virus_isolate_MPXV_UK_2022_9000158,_complete_genome.fasta	Monkeypoxvirus	197205
1788	OP205118.1__Monkeypox_virus_isolate_MPXV_UK_2022_9000160,_complete_genome.fasta	Monkeypoxvirus	197205
1789	OP205119.1__Monkeypox_virus_isolate_MPXV_UK_2022_9000161,_complete_genome.fasta	Monkeypoxvirus	197205
1790	OP205120.1__Monkeypox_virus_isolate_MPXV_UK_2022_9000162,_complete_genome.fasta	Monkeypoxvirus	197181
1791	OP205121.1__Monkeypox_virus_isolate_MPXV_UK_2022_9000164,_complete_genome.fasta	Monkeypoxvirus	197205
1792	OP205122.1__Monkeypox_virus_isolate_MPXV_UK_2022_9000165,_complete_genome.fasta	Monkeypoxvirus	197205
1793	OP205123.1__Monkeypox_virus_isolate_MPXV_UK_2022_9000167,_complete_genome.fasta	Monkeypoxvirus	197205
1794	OP205124.1__Monkeypox_virus_isolate_MPXV_UK_2022_9000173,_complete_genome.fasta	Monkeypoxvirus	197205
1795	OP205125.1__Monkeypox_virus_isolate_MPXV_UK_2022_9000175,_complete_genome.fasta	Monkeypoxvirus	197205
1796	OP205126.1__Monkeypox_virus_isolate_MPXV_UK_2022_9000177,_complete_genome.fasta	Monkeypoxvirus	197205
1797	OP205127.1__Monkeypox_virus_isolate_MPXV_UK_2022_9000178,_complete_genome.fasta	Monkeypoxvirus	197205
1798	OP205130.1__Monkeypox_virus_isolate_MPXV_UK_2022_9000185,_complete_genome.fasta	Monkeypoxvirus	197205
1799	OP205131.1__Monkeypox_virus_isolate_MPXV_UK_2022_9000186,_complete_genome.fasta	Monkeypoxvirus	197165
1800	OP205132.1__Monkeypox_virus_isolate_MPXV_UK_2022_9000187,_complete_genome.fasta	Monkeypoxvirus	197205
1801	OP205133.1__Monkeypox_virus_isolate_MPXV_UK_2022_9000188,_complete_genome.fasta	Monkeypoxvirus	197205
1802	OP205134.1__Monkeypox_virus_isolate_MPXV_UK_2022_9000189,_complete_genome.fasta	Monkeypoxvirus	197205
1803	OP205135.1__Monkeypox_virus_isolate_MPXV_UK_2022_9000190,_complete_genome.fasta	Monkeypoxvirus	197207
1804	OP205136.1__Monkeypox_virus_isolate_MPXV_UK_2022_9000191,_complete_genome.fasta	Monkeypoxvirus	197207
1805	OP205137.1__Monkeypox_virus_isolate_MPXV_UK_2022_9000192,_complete_genome.fasta	Monkeypoxvirus	197205
1806	OP215204.1__Monkeypox_virus_isolate_MPXV_Germany_2022_RKI188.fasta	Monkeypoxvirus	197140
1807	OP215209.1__Monkeypox_virus_isolate_MPXV_Germany_2022_RKI198.fasta	Monkeypoxvirus	197139
1808	OP215210.1__Monkeypox_virus_isolate_MPXV_Germany_2022_RKI202.fasta	Monkeypoxvirus	197140
1809	OP215211.1__Monkeypox_virus_isolate_MPXV_Germany_2022_RKI203.fasta	Monkeypoxvirus	197140
1810	OP215213.1__Monkeypox_virus_isolate_MPXV_Germany_2022_RKI209.fasta	Monkeypoxvirus	197139
1811	OP215214.1__Monkeypox_virus_isolate_MPXV_Germany_2022_RKI212.fasta	Monkeypoxvirus	197139
1812	OP215215.1__Monkeypox_virus_isolate_MPXV_Germany_2022_RKI213.fasta	Monkeypoxvirus	197139
1813	OP215216.1__Monkeypox_virus_isolate_MPXV_Germany_2022_RKI217.fasta	Monkeypoxvirus	197115
1814	OP215218.1__Monkeypox_virus_isolate_MPXV_Germany_2022_RKI219.fasta	Monkeypoxvirus	197140
1815	OP215219.1__Monkeypox_virus_isolate_MPXV_Germany_2022_RKI223.fasta	Monkeypoxvirus	197140
1816	OP215220.1__Monkeypox_virus_isolate_MPXV_Germany_2022_RKI224.fasta	Monkeypoxvirus	197140
1817	OP215222.1__Monkeypox_virus_isolate_MPXV_Germany_2022_RKI231.fasta	Monkeypoxvirus	197140
1818	OP215223.1__Monkeypox_virus_isolate_MPXV_Germany_2022_RKI234.fasta	Monkeypoxvirus	197140
1819	OP215224.1__Monkeypox_virus_isolate_MPXV_Germany_2022_RKI235.fasta	Monkeypoxvirus	197139
1820	OP215225.1__Monkeypox_virus_isolate_MPXV_Germany_2022_RKI240.fasta	Monkeypoxvirus	197139
1821	OP215226.1__Monkeypox_virus_isolate_MPXV_Germany_2022_RKI241.fasta	Monkeypoxvirus	197139
1822	OP215227.1__Monkeypox_virus_isolate_MPXV_Germany_2022_RKI242.fasta	Monkeypoxvirus	197140
1823	OP215228.1__Monkeypox_virus_isolate_MPXV_Germany_2022_RKI249.fasta	Monkeypoxvirus	197139
1824	OP215229.1__Monkeypox_virus_isolate_MPXV_Germany_2022_RKI250.fasta	Monkeypoxvirus	197140
1825	OP215230.1__Monkeypox_virus_isolate_MPXV_Germany_2022_RKI187.fasta	Monkeypoxvirus	197139
1826	OP215231.1__Monkeypox_virus_isolate_MPXV_Germany_2022_RKI189.fasta	Monkeypoxvirus	197139
1827	OP215233.1__Monkeypox_virus_isolate_MPXV_Germany_2022_RKI191.fasta	Monkeypoxvirus	197139
1828	OP215234.1__Monkeypox_virus_isolate_MPXV_Germany_2022_RKI192.fasta	Monkeypoxvirus	197139
1829	OP215235.1__Monkeypox_virus_isolate_MPXV_Germany_2022_RKI193.fasta	Monkeypoxvirus	197139
1830	OP215236.1__Monkeypox_virus_isolate_MPXV_Germany_2022_RKI194.fasta	Monkeypoxvirus	197139
1831	OP215237.1__Monkeypox_virus_isolate_MPXV_Germany_2022_RKI195.fasta	Monkeypoxvirus	197140
1832	OP215241.1__Monkeypox_virus_isolate_MPXV_Germany_2022_RKI201.fasta	Monkeypoxvirus	197139
1833	OP215242.1__Monkeypox_virus_isolate_MPXV_Germany_2022_RKI205.fasta	Monkeypoxvirus	197140
1834	OP215243.1__Monkeypox_virus_isolate_MPXV_Germany_2022_RKI206.fasta	Monkeypoxvirus	197139
1835	OP215244.1__Monkeypox_virus_isolate_MPXV_Germany_2022_RKI207.fasta	Monkeypoxvirus	197139
1836	OP215245.1__Monkeypox_virus_isolate_MPXV_Germany_2022_RKI208.fasta	Monkeypoxvirus	197139
1837	OP215248.1__Monkeypox_virus_isolate_MPXV_Germany_2022_RKI215.fasta	Monkeypoxvirus	197139
1838	OP215252.1__Monkeypox_virus_isolate_MPXV_Germany_2022_RKI222.fasta	Monkeypoxvirus	197139
1839	OP215253.1__Monkeypox_virus_isolate_MPXV_Germany_2022_RKI225.fasta	Monkeypoxvirus	197139
1840	OP215254.1__Monkeypox_virus_isolate_MPXV_Germany_2022_RKI226.fasta	Monkeypoxvirus	197139
1841	OP215255.1__Monkeypox_virus_isolate_MPXV_Germany_2022_RKI227.fasta	Monkeypoxvirus	197140
1842	OP215256.1__Monkeypox_virus_isolate_MPXV_Germany_2022_RKI228.fasta	Monkeypoxvirus	197140
1843	OP215257.1__Monkeypox_virus_isolate_MPXV_Germany_2022_RKI230.fasta	Monkeypoxvirus	197139
1844	OP215258.1__Monkeypox_virus_isolate_MPXV_Germany_2022_RKI232.fasta	Monkeypoxvirus	197140
1845	OP215260.1__Monkeypox_virus_isolate_MPXV_Germany_2022_RKI236.fasta	Monkeypoxvirus	197139
1846	OP215263.1__Monkeypox_virus_isolate_MPXV_Germany_2022_RKI239.fasta	Monkeypoxvirus	197141
1847	OP215264.1__Monkeypox_virus_isolate_MPXV_Germany_2022_RKI244.fasta	Monkeypoxvirus	197139
1848	OP215265.1__Monkeypox_virus_isolate_MPXV_Germany_2022_RKI245.fasta	Monkeypoxvirus	197139
1849	OP215266.1__Monkeypox_virus_isolate_MPXV_Germany_2022_RKI246.fasta	Monkeypoxvirus	197139
1850	OP215268.1__Monkeypox_virus_isolate_MPXV_Germany_2022_RKI248.fasta	Monkeypoxvirus	197140
1851	OP215269.1__Monkeypox_virus_isolate_MPXV_Germany_2022_RKI252,_complete_genome.fasta	Monkeypoxvirus	197139
1852	OP215271.1__Monkeypox_virus_isolate_MPXV_Germany_2022_RKI269,_complete_genome.fasta	Monkeypoxvirus	197139
1853	OP215272.1__Monkeypox_virus_isolate_MPXV_Germany_2022_RKI253,_complete_genome.fasta	Monkeypoxvirus	197117
1854	OP215273.1__Monkeypox_virus_isolate_MPXV_Germany_2022_RKI251,_complete_genome.fasta	Monkeypoxvirus	197139
1855	OP215274.1__Monkeypox_virus_isolate_MPXV_Germany_2022_RKI254,_complete_genome.fasta	Monkeypoxvirus	197139
1856	OP215275.1__Monkeypox_virus_isolate_MPXV_Germany_2022_RKI256,_complete_genome.fasta	Monkeypoxvirus	197139
1857	OP215277.1__Monkeypox_virus_isolate_MPXV_Germany_2022_RKI258,_complete_genome.fasta	Monkeypoxvirus	197139
1858	OP215278.1__Monkeypox_virus_isolate_MPXV_Germany_2022_RKI259,_complete_genome.fasta	Monkeypoxvirus	197139
1859	OP215279.1__Monkeypox_virus_isolate_MPXV_Germany_2022_RKI260,_complete_genome.fasta	Monkeypoxvirus	197140
1860	OP215280.1__Monkeypox_virus_isolate_MPXV_Germany_2022_RKI261,_complete_genome.fasta	Monkeypoxvirus	197140
1861	OP215281.1__Monkeypox_virus_isolate_MPXV_Germany_2022_RKI262,_complete_genome.fasta	Monkeypoxvirus	197139
1862	OP215283.1__Monkeypox_virus_isolate_MPXV_Germany_2022_RKI264,_complete_genome.fasta	Monkeypoxvirus	197139
1863	OP215284.1__Monkeypox_virus_isolate_MPXV_Germany_2022_RKI265,_complete_genome.fasta	Monkeypoxvirus	197140
1864	OP215285.1__Monkeypox_virus_isolate_MPXV_Germany_2022_RKI266,_complete_genome.fasta	Monkeypoxvirus	197139
1865	OP215287.1__Monkeypox_virus_isolate_MPXV_Germany_2022_RKI268,_complete_genome.fasta	Monkeypoxvirus	197140
1866	OP215288.1__Monkeypox_virus_isolate_MPXV_Germany_2022_RKI270,_complete_genome.fasta	Monkeypoxvirus	197139
1867	OP225960.1__Monkeypox_virus_isolate_MPXV_USA_2022_NY0013,_complete_genome.fasta	Monkeypoxvirus	197152
1868	OP225962.1__Monkeypox_virus_isolate_MPXV_USA_2022_IL0020,_complete_genome.fasta	Monkeypoxvirus	197151
1869	OP225963.1__Monkeypox_virus_isolate_MPXV_USA_2022_CO0006,_complete_genome.fasta	Monkeypoxvirus	197155
1870	OP225964.1__Monkeypox_virus_isolate_MPXV_USA_2022_IL0024,_complete_genome.fasta	Monkeypoxvirus	197176
1871	OP225965.1__Monkeypox_virus_isolate_MPXV_USA_2022_FL0012,_complete_genome.fasta	Monkeypoxvirus	197147
1872	OP225966.1__Monkeypox_virus_isolate_MPXV_USA_2022_IL0023,_complete_genome.fasta	Monkeypoxvirus	197147
1873	OP225968.1__Monkeypox_virus_isolate_MPXV_USA_2022_DC0005,_complete_genome.fasta	Monkeypoxvirus	197140
1874	OP225969.1__Monkeypox_virus_isolate_MPXV_USA_2022_IL0025,_complete_genome.fasta	Monkeypoxvirus	197143
1875	OP235282.1__Monkeypox_virus_isolate_QLDMX00001,_complete_genome.fasta	Monkeypoxvirus	197193
1876	OP255975.1__Human_adenovirus_41_strain_HAdV-F_Hu_NL_2015_RIVM_R02-07,_complete_genome.fasta	Human_adenovirus	34184
1877	OP257243.1__Monkeypox_virus_isolate_MpxV_human_USA_WA-UW-089015_2022,_complete_genome.fasta	Monkeypoxvirus	197178
1878	OP257245.1__Monkeypox_virus_isolate_MpxV_human_USA_WA-UW-084909_2022,_complete_genome.fasta	Monkeypoxvirus	197176
1879	OP257247.1__Monkeypox_virus_isolate_MpxV_human_USA_WA-UW-088432_2022,_complete_genome.fasta	Monkeypoxvirus	197194
1880	OP257248.1__Monkeypox_virus_isolate_MpxV_human_USA_WA-UW-087424_2022,_complete_genome.fasta	Monkeypoxvirus	197176
1881	OP257250.1__Monkeypox_virus_isolate_MpxV_human_USA_WA-UW-087527_2022,_complete_genome.fasta	Monkeypoxvirus	197178
1882	OP257251.1__Monkeypox_virus_isolate_MpxV_human_USA_WA-UW-081272_2022,_complete_genome.fasta	Monkeypoxvirus	197178
1883	OP257252.1__Monkeypox_virus_isolate_MpxV_human_USA_WA-UW-085937_2022,_complete_genome.fasta	Monkeypoxvirus	197176
1884	OP257253.1__Monkeypox_virus_isolate_MpxV_human_USA_WA-UW-088081_2022,_complete_genome.fasta	Monkeypoxvirus	197176
1885	OP257254.1__Monkeypox_virus_isolate_MpxV_human_USA_OH-UW-073812_2022,_complete_genome.fasta	Monkeypoxvirus	197176
1886	OP257255.1__Monkeypox_virus_isolate_MpxV_human_USA_OH-UW-073319_2022,_complete_genome.fasta	Monkeypoxvirus	197168
1887	OP257256.1__Monkeypox_virus_isolate_MpxV_human_USA_OH-UW-082260_2022,_complete_genome.fasta	Monkeypoxvirus	197176
1888	OP257257.1__Monkeypox_virus_isolate_MpxV_human_USA_WA-UW-080706_2022,_complete_genome.fasta	Monkeypoxvirus	197174
1889	OP257258.1__Monkeypox_virus_isolate_MpxV_human_USA_WA-UW-086040_2022,_complete_genome.fasta	Monkeypoxvirus	197176
1890	OP257260.1__Monkeypox_virus_isolate_MpxV_human_USA_WA-UW-087006_2022,_complete_genome.fasta	Monkeypoxvirus	197176
1891	OP257261.1__Monkeypox_virus_isolate_MpxV_human_USA_WA-UW-084325_2022,_complete_genome.fasta	Monkeypoxvirus	197176
1892	OP257262.1__Monkeypox_virus_isolate_MpxV_human_USA_WA-UW-087619_2022,_complete_genome.fasta	Monkeypoxvirus	197176
1893	OP257264.1__Monkeypox_virus_isolate_MpxV_human_USA_WA-UW-080976_2022,_complete_genome.fasta	Monkeypoxvirus	197193
1894	OP257265.1__Monkeypox_virus_isolate_MpxV_human_USA_WA-UW-089183_2022,_complete_genome.fasta	Monkeypoxvirus	197176
1895	OP257266.1__Monkeypox_virus_isolate_MpxV_human_USA_WA-UW-083179_2022,_complete_genome.fasta	Monkeypoxvirus	197176
1896	OP257267.1__Monkeypox_virus_isolate_MpxV_human_USA_WA-UW-084449_2022,_complete_genome.fasta	Monkeypoxvirus	197174
1897	OP263627.1__Monkeypox_virus_isolate_MPXV_Germany_2022_RKI272,_complete_genome.fasta	Monkeypoxvirus	197140
1898	OP263628.1__Monkeypox_virus_isolate_MPXV_Germany_2022_RKI274,_complete_genome.fasta	Monkeypoxvirus	197139
1899	OP263629.1__Monkeypox_virus_isolate_MPXV_Germany_2022_RKI273,_complete_genome.fasta	Monkeypoxvirus	197140
1900	OP263630.1__Monkeypox_virus_isolate_MPXV_Germany_2022_RKI275,_complete_genome.fasta	Monkeypoxvirus	197140
1901	OP263631.1__Monkeypox_virus_isolate_MPXV_Germany_2022_RKI276,_complete_genome.fasta	Monkeypoxvirus	197139
1902	OP263632.1__Monkeypox_virus_isolate_MPXV_Germany_2022_RKI277,_complete_genome.fasta	Monkeypoxvirus	197139
1903	OP263633.1__Monkeypox_virus_isolate_MPXV_Germany_2022_RKI278,_complete_genome.fasta	Monkeypoxvirus	197139
1904	OP263634.1__Monkeypox_virus_isolate_MPXV_Germany_2022_RKI279,_complete_genome.fasta	Monkeypoxvirus	197139
1905	OP263635.1__Monkeypox_virus_isolate_MPXV_Germany_2022_RKI280,_complete_genome.fasta	Monkeypoxvirus	197139
1906	OP263636.1__Monkeypox_virus_isolate_MPXV_Germany_2022_RKI281,_complete_genome.fasta	Monkeypoxvirus	197139
1907	OP270022.1__Monkeypox_virus_isolate_MpxV_human_CAN_UN-NML-3972_2022,_complete_genome.fasta	Monkeypoxvirus	197178
1908	OP270024.1__Monkeypox_virus_isolate_MpxV_human_CAN_UN-NML-3976_2022,_complete_genome.fasta	Monkeypoxvirus	197175
1909	OP270254.1__Human_adenovirus_7_strain_BCH190613,_complete_genome.fasta	Human_adenovirus	35233
1910	OP270471.1__Monkeypox_virus_isolate_MPXV_Germany_2022_RKI282,_partial_genome.fasta	Monkeypoxvirus	197139
1911	OP270473.1__Monkeypox_virus_isolate_MPXV_Germany_2022_RKI284,_partial_genome.fasta	Monkeypoxvirus	197140
1912	OP270474.1__Monkeypox_virus_isolate_MPXV_Germany_2022_RKI285,_partial_genome.fasta	Monkeypoxvirus	197140
1913	OP270475.1__Monkeypox_virus_isolate_MPXV_Germany_2022_RKI286,_partial_genome.fasta	Monkeypoxvirus	197139
1914	OP270476.1__Monkeypox_virus_isolate_MPXV_Germany_2022_RKI287,_partial_genome.fasta	Monkeypoxvirus	197139
1915	OP279043.1__Monkeypox_virus_isolate_MpxV_human_CAN_UN-NML-4140_2022,_complete_genome.fasta	Monkeypoxvirus	197176
1916	OP279045.1__Monkeypox_virus_isolate_MpxV_human_CAN_UN-NML-4144_2022,_complete_genome.fasta	Monkeypoxvirus	197177
1917	OP279046.1__Monkeypox_virus_isolate_MpxV_human_CAN_UN-NML-4150_2022,_complete_genome.fasta	Monkeypoxvirus	197180
1918	OP289782.1__Monkeypox_virus_isolate_LIM-INS-001,_complete_genome.fasta	Monkeypoxvirus	197200
1919	OP297402.1__Lumpy_skin_disease_virus_isolate_LSDV-WB_IND_19,_complete_genome.fasta	Lumpy_skin_diseasevirus	150969
1920	OP297863.1__Human_alphaherpesvirus_1_strain_HSV1-v61_d2_cu_gen_les,_complete_genome.fasta	Human_alphaherpesvirus	150817
1921	OP297866.1__Human_alphaherpesvirus_1_strain_HSV1-v71_d395_cu_gen_les,_complete_genome.fasta	Human_alphaherpesvirus	151281
1922	OP297867.1__Human_alphaherpesvirus_1_strain_HSV1-v52_d84_cu_gen_les,_complete_genome.fasta	Human_alphaherpesvirus	150722
1923	OP297870.1__Human_alphaherpesvirus_1_strain_HSV1-v58_d1_cu_gen_les,_complete_genome.fasta	Human_alphaherpesvirus	151565
1924	OP297877.1__Human_alphaherpesvirus_1_strain_HSV1-v66_d6_cu_gen,_complete_genome.fasta	Human_alphaherpesvirus	150184
1925	OP297882.1__Human_alphaherpesvirus_1_strain_HSV1-v76_d266_cu_gen_les,_complete_genome.fasta	Human_alphaherpesvirus	150499
1926	OP297884.1__Human_alphaherpesvirus_1_strain_HSV1-v57_d3_cu_gen_les,_complete_genome.fasta	Human_alphaherpesvirus	156387
1927	OP297885.1__Human_alphaherpesvirus_1_strain_HSV1-v67_d346_cu_gen_les,_complete_genome.fasta	Human_alphaherpesvirus	149990
1928	OP303778.1__Monkeypox_virus_isolate_MPXV_USA_2022_FL0015,_complete_genome.fasta	Monkeypoxvirus	197172
1929	OP303779.1__Monkeypox_virus_isolate_MPXV_USA_2022_FL0016,_complete_genome.fasta	Monkeypoxvirus	197161
1930	OP303780.1__Monkeypox_virus_isolate_MPXV_USA_2022_FL0017,_complete_genome.fasta	Monkeypoxvirus	197133
1931	OP303781.1__Monkeypox_virus_isolate_MPXV_USA_2022_FL0018,_complete_genome.fasta	Monkeypoxvirus	197127
1932	OP303782.1__Monkeypox_virus_isolate_MPXV_USA_2022_IL0027,_complete_genome.fasta	Monkeypoxvirus	197153
1933	OP303783.1__Monkeypox_virus_isolate_MPXV_USA_2022_IL0028,_complete_genome.fasta	Monkeypoxvirus	197150
1934	OP303784.1__Monkeypox_virus_isolate_MPXV_USA_2022_IL0034,_complete_genome.fasta	Monkeypoxvirus	197138
1935	OP303785.1__Monkeypox_virus_isolate_MPXV_USA_2022_IL0042,_complete_genome.fasta	Monkeypoxvirus	197122
1936	OP303786.1__Monkeypox_virus_isolate_MPXV_USA_2022_IL0040,_complete_genome.fasta	Monkeypoxvirus	197144
1937	OP303787.1__Monkeypox_virus_isolate_MPXV_USA_2022_TX0007,_complete_genome.fasta	Monkeypoxvirus	197123
1938	OP303788.1__Monkeypox_virus_isolate_MPXV_USA_2022_KY0001,_complete_genome.fasta	Monkeypoxvirus	197125
1939	OP303789.1__Monkeypox_virus_isolate_MPXV_USA_2022_NY0014,_complete_genome.fasta	Monkeypoxvirus	197154
1940	OP303790.1__Monkeypox_virus_isolate_MPXV_USA_2022_IL0044,_complete_genome.fasta	Monkeypoxvirus	197147
1941	OP303791.1__Monkeypox_virus_isolate_MPXV_USA_2022_NE0001,_complete_genome.fasta	Monkeypoxvirus	197172
1942	OP303792.1__Monkeypox_virus_isolate_MPXV_USA_2022_NE0002,_complete_genome.fasta	Monkeypoxvirus	197120
1943	OP303793.1__Monkeypox_virus_isolate_MPXV_USA_2022_NY0020,_complete_genome.fasta	Monkeypoxvirus	197131
1944	OP303794.1__Monkeypox_virus_isolate_MPXV_USA_2022_NY0023,_complete_genome.fasta	Monkeypoxvirus	197129
1945	OP303795.1__Monkeypox_virus_isolate_MPXV_USA_2022_OH0002,_complete_genome.fasta	Monkeypoxvirus	197148
1946	OP303796.1__Monkeypox_virus_isolate_MPXV_USA_2022_NY0015,_complete_genome.fasta	Monkeypoxvirus	197139
1947	OP303797.1__Monkeypox_virus_isolate_MPXV_USA_2022_VA0003,_complete_genome.fasta	Monkeypoxvirus	197151
1948	OP310039.1__Monkeypox_virus_isolate_MpxV_human_USA_WA-UW-080617_2022,_complete_genome.fasta	Monkeypoxvirus	197176
1949	OP310040.1__Monkeypox_virus_isolate_MpxV_human_USA_WA-UW-088656_2022,_complete_genome.fasta	Monkeypoxvirus	197176
1950	OP310041.1__Monkeypox_virus_isolate_MpxV_human_USA_WA-UW-080185_2022,_complete_genome.fasta	Monkeypoxvirus	197178
1951	OP310042.1__Monkeypox_virus_isolate_MpxV_human_USA_WA-UW-089266_2022,_complete_genome.fasta	Monkeypoxvirus	197180
1952	OP310043.1__Monkeypox_virus_isolate_MpxV_human_USA_WA-UW-086841_2022,_complete_genome.fasta	Monkeypoxvirus	197177
1953	OP310044.1__Monkeypox_virus_isolate_MpxV_human_USA_WA-UW-083888_2022,_complete_genome.fasta	Monkeypoxvirus	197176
1954	OP310046.1__Monkeypox_virus_isolate_MpxV_human_USA_WA-UW-083914_2022,_complete_genome.fasta	Monkeypoxvirus	197177
1955	OP310047.1__Monkeypox_virus_isolate_MpxV_human_USA_WA-UW-087301_2022,_complete_genome.fasta	Monkeypoxvirus	197176
1956	OP310049.1__Monkeypox_virus_isolate_MpxV_human_USA_OH-UW-085556_2022,_complete_genome.fasta	Monkeypoxvirus	197176
1957	OP310050.1__Monkeypox_virus_isolate_MpxV_human_USA_OH-UW-085701_2022,_complete_genome.fasta	Monkeypoxvirus	197176
1958	OP310051.1__Monkeypox_virus_isolate_MpxV_human_USA_WA-UW-082029_2022,_complete_genome.fasta	Monkeypoxvirus	197176
1959	OP310052.1__Monkeypox_virus_isolate_MpxV_human_USA_WA-UW-081935_2022,_complete_genome.fasta	Monkeypoxvirus	197178
1960	OP310053.1__Monkeypox_virus_isolate_MpxV_human_USA_WA-UW-082670_2022,_complete_genome.fasta	Monkeypoxvirus	197176
1961	OP310054.1__Monkeypox_virus_isolate_MpxV_human_USA_WA-UW-088213_2022,_complete_genome.fasta	Monkeypoxvirus	197178
1962	OP310055.1__Monkeypox_virus_isolate_MpxV_human_USA_WA-UW-086360_2022,_complete_genome.fasta	Monkeypoxvirus	197174
1963	OP310056.1__Monkeypox_virus_isolate_MpxV_human_USA_WA-UW-089437_2022,_complete_genome.fasta	Monkeypoxvirus	197176
1964	OP310057.1__Monkeypox_virus_isolate_MpxV_human_USA_WA-UW-089714_2022,_complete_genome.fasta	Monkeypoxvirus	197176
1965	OP310058.1__Monkeypox_virus_isolate_MpxV_human_USA_WA-UW-087349_2022,_complete_genome.fasta	Monkeypoxvirus	197178
1966	OP310059.1__Monkeypox_virus_isolate_MpxV_human_USA_OH-UW-089521_2022,_complete_genome.fasta	Monkeypoxvirus	197174
1967	OP310060.1__Monkeypox_virus_isolate_MpxV_human_USA_OH-UW-082225_2022,_complete_genome.fasta	Monkeypoxvirus	197176
1968	OP310061.1__Monkeypox_virus_isolate_MpxV_human_USA_WA-UW-088764_2022,_complete_genome.fasta	Monkeypoxvirus	197178
[truncated: 2,243 more rows]
