# Supplementary material for: Herpes simplex virus 1 harboring poly(T) DNA sequences as a key ligand for AIM2 inflammasome activation and host defense
Source: Nat Commun. 2026 Apr 13;17:5161. doi: 10.1038/s41467-026-71896-w (PMC13250049; doi:10.1038/s41467-026-71896-w)
Supplement: Supplementary file 8 — Source data [file 41467_2026_71896_MOESM8_ESM.zip]

Archive with 4 entries (4 files):
- Source Data 2. 2nd revision-1 uncropped WB SL final.pdf
- __MACOSX/._Source Data 2. 2nd revision-1 uncropped WB SL final.pdf
- Source Data 1. raw data (2nd revision).xlsx
- __MACOSX/._Source Data 1. raw data (2nd revision).xlsx
