# Supplementary material for: Herpes simplex virus 1 harboring poly(T) DNA sequences as a key ligand for AIM2 inflammasome activation and host defense
Source: Nat Commun. 2026 Apr 13;17:5161. doi: 10.1038/s41467-026-71896-w (PMC13250049; doi:10.1038/s41467-026-71896-w)
Supplement: Supplementary file 8 — Source data [file 41467_2026_71896_MOESM8_ESM.zip › Source Data 1. raw data (2nd revision).xlsx]

## Sheet: Figure 1
Figure 1c				Figure 1d				Figure 1f				Figure 1g					Figure 1h				Figure 1j				Figure 1k
HF	F	KOS		HF	F	KOS		HF	F	KOS		dpi	HF	F	KOS		HF	F	KOS		HF	F	KOS		HF	F	KOS
109.48	9.49	1.58		1.58	0.05892	0.0359		58.28	8.4	6.28		9	1				7800000	17800000	13200000		194.58	21.48	14.96		752.84	41.5825	41.2773
91.47	5.92	5.82		1.94	0.0471	0.0841		68.21	4.8	9.48		7	1				7400000	18400000	15800000		145.43	11.57	19.93		827.57	15.852	11.8283
75.88	4.95	7.89		1.41	0.0914	0.0754		43.47	7.4	4.59		14	0				8200000	14500000	14200000		179.84	7.85	11.58		652.88	36.8284	15.7824
114.58	6.91	3.59		1.21	0.048	0.0285		56.81	11.9	6.18		14	0				5600000	20600000	18200000		162.74	4.96	6.83		674.875	21.8285	41.8823
78.58	8.48	6.22		1.04	0.0848	0.069		41.91	5.9	4.28		14	0				4800000	24200000	16800000		114.98	13.47	4.85		467.883	16.9935	7.8834
94.98	2.8	5.81		1.391	0.0174	0.093		56.84	9.27	8.95		14	0				5200000	18400000	16000000		167.58	9.48	18.49		426.886	71.584	15.8823
89.89	9.85	5.79		1.28	0.1094	0.059		57.2	5.93	9.19		14	0				8400000	15800000	14200000		144.86	5.68	14.85		866.85	46.8234	32.8184
79.96	4.58	4.58		1.41	0.0884	0.074		51.9	10.49	10.5		10	1				7500000	17400000	15600000		195.98	16.88	13.98		582.88	33.171	11.2838
104.85	10.94	11.58		1.89	0.057	0.095		64.8	11.18	10.49		11	0				6200000	14400000	18400000		185.89	11.19	6.89		915.86	14.1848	25.8844
												12	0				6000000	18600000	19200000		121.89	9.59	4.58		567.22	52.8283	16.8823
Dunnett's multiple comparisons test				Dunnett's multiple comparisons test				Dunnett's multiple comparisons test				14	0				7400000	17600000	14600000		198.85	8.68	7.99		846.82	6.843	19.2834
HF vs. F	****	<0.0001		HF vs. F	****	<0.0001		HF vs. F	****	<0.0001		14	0				4800000	24400000	17400000		145.83	5.94	8.17		455.8	18.488	21.8823
HF vs. KOS	****	<0.0001		HF vs. KOS	****	<0.0001		HF vs. KOS	****	<0.0001
												8		1			Dunnett's multiple comparisons test				Dunnett's multiple comparisons test				Dunnett's multiple comparisons test
												6		1			HF vs. F	****	<0.0001		HF vs. F	****	<0.0001		HF vs. F	****	<0.0001
												9		1			HF vs. KOS	****	<0.0001		HF vs. KOS	****	<0.0001		HF vs. KOS	****	<0.0001
												8		1
												8		1
												9		1
												11		1
												13		1
												7		1
												8		1
												9		1
												6		1
												10			1
												8			1
												5			1
												4			1
												7			1
												6			1
												8			1
												8			1
												9			1
												11			1
												12			1
												11			1
												Logrank (Mantel-Cox) test
												HF vs. F	***	0.0001
												HF vs. KOS	***	0.0002

## Sheet: Figure 2
Figure 2b
HF		F		KOS
WT	Aim2 KO	WT	Aim2 KO	WT	Aim2 KO
58.2	5.6	6.8	5.4	5.6	5.7
45.6	4.3	7.6	3.5	3.5	6.6
53.4	6.8	5.6	7.7	6.2	4.5
65.3	8.8	4.7	5.6	4.7	4.1
69.1	5.1	8.6	4.6	7.5	7.6
48.8	1.1	5.7	7.3	5.6	4.6
61.4	4.3	3.4	6.7	6.2	7.7
68.4	2.5	5.6	3.6	4.4	6.2
47.5	3.6	7.6	4.2	5.2	4.7
Dunnett's multiple comparisons test
HF WT vs HF Aim2 KO	****	<0.0001
F WT vs F Aim2 KO	ns	0.9926
KOS WT vs KOS Aim2 KO	ns	>0.9999

## Sheet: Figure 3
Figure 3c					Figure 3e					Figure 3f					Figure 3h					Figure 3i
HF					WT HF		HF mutant VP22			WT HF		HF mutant VP22			F WT		F mutant VP22			F WT		F mutant VP22
Control		VP22			WT	Aim2 KO	WT	Aim2 KO		WT	Aim2 KO	WT	Aim2 KO		WT	Aim2 KO	WT	Aim2 KO		WT	Aim2 KO	WT	Aim2 KO
WT	Aim2 KO	WT	Aim2 KO		89.4	6.3	93.3	6.3		1.2582	0.05732	1.4273	0.037742		19.4	5.1	125.6	9.5		25.2	26.3	186.3	21.5
60.5	5.69	58.48	7.42		105.5	8.3	105.2	2.5		1.042	0.08842	0.87824	0.02214		12.5	4.7	153.2	6.4		11.5	22.1	215.3	11.1
59.68	8.48	60.42	4.58		119.7	11.4	112.4	12.1		0.95983	0.03275	1.2411	0.08742		17.6	22.1	106.6	14.5		22.8	11.6	192.6	29.6
51.83	4.28	66.84	6.14		94.5	5.2	94.2	18.4		1.42714	0.07753	0.9989	0.07724		25.3	15.3	174.2	11.1		27.4	32.6	175.8	31.5
46.95	1.49	68.37	8.22		75.9	2.4	89.5	8.5		1.1472	0.09471	1.4882	0.05664		10.4	18.7	115.2	10.6		21.1	33.2	221.5	18.4
64.45	5.21	54.83	3.48		92.4	10.8	108.6	4.2		1.2144	0.02753	1.5732	0.087274		8.5	19.4	105.8	17.4		15.2	18.4	209.5	17
52.48	3.38	51.28	5.21		108.5	8.9	111.5	8.9		1.11184	0.0899	1.14837	0.074141		29.2	17.2	119.6	8.4		10.6	7.6	198.5	20.2
48.89	5.33	44.57	4.22		115.2	8.6	96.2	7.8		0.9853	0.08871	1.2214	0.028741		5.3	11.7	127.9	17.9		18.7	8.3	216.8	14.4
51.59	2.4	48.58	6.53		105.3	8.9	88.5	6.9		1.32841	0.04721	1.11841	0.08998		15.3	10.6	104.7	21.5		7.8	5.4	223.2	6.7
63.69	6.7	65.24	3.66
															Dunnett's multiple comparisons test					Dunnett's multiple comparisons test
Dunnett's multiple comparisons test					Dunnett's multiple comparisons test					Dunnett's multiple comparisons test					WT F vs. Aim2 KO F	ns	0.9743			WT F vs. Aim2 KO F	ns	0.9991
Control WT vs Control Aim2 KO	****	<0.0001			WT HF WT vs WT HF Aim2 KO	****	<0.0001			WT HF WT vs WT HF Aim2 KO	****	<0.0001			WT F vs. WT Mutant VP22 F	****	<0.0001			WT F vs. WT Mutant VP22 F	****	<0.0001
VP22 WT vs VP22 Aim2 KO	****	<0.0001			Mutant VP22 WT vs Mutant VP22 Aim2 KO	****	<0.0001			Mutant VP22 WT vs Mutant VP22 Aim2 KO	****	<0.0001			WT Mutant VP22 F vs. Aim2 KO Mutant VP22 F	****	<0.0001			WT Mutant VP22 F vs. Aim2 KO Mutant VP22 F	****	<0.0001
Control WT vs VP22 WT	ns	0.7679			WT HF WT vs Mutant VP22 WT	ns	0.9953			WT HF WT vs Mutant VP22 WT	ns	0.6005

## Sheet: Figure 4
Figure 4c					Figure 4d					Figure 4f
HF DNA		KOS DNA			HF DNA		KOS DNA			HF DNA		KOS DNA
WT	Aim2 KO	WT	Aim2 KO		WT	Aim2 KO	WT	Aim2 KO		WT	Aim2 KO	WT	Aim2 KO
132.14	9.49	11.42	7.59		1.74	0.105	0.1841	0.0948		84.58	4.25	6.28	6.59
105.94	5.68	15.22	8.39		1.58	0.0948	0.09884	0.11492		81.48	8.58	7.41	8.92
114.292	10.94	10.42	9.42		1.21	0.1149	0.10492	0.0984		78.49	9.49	8.42	9.44
154.4	8.95	8.85	8.45		1.69	0.1214	0.11294	0.08994		83.48	11.482	7.89	10.42
145.6	9.14	7.95	9.14		1.94	0.1994	0.142	0.10042		75.68	8.48	9.44	9.45
174.2	7.89	6.98	6.42		1.87	0.14	0.0958	0.0984		81.48	6.48	8.18	9.24
154.5	8.53	9.58	4.96		1.57	0.059	0.0784	0.10924		79.49	9.11	2.48	8.89
144.6	10.42	8.58	8.56		1.61	0.104	0.0884	0.09884		66.8	10.4	5.39	9.22
121.14	4.69	9.24	9.11		1.45	0.094	0.10492	0.08894		71.48	11.4	4.29	9.4
Dunnett's multiple comparisons test					Dunnett's multiple comparisons test					Dunnett's multiple comparisons test
HF DNA WT vs. HF DNA Aim2 KO	****	<0.0001			HF DNA WT vs. HF DNA Aim2 KO	****	<0.0001			HF DNA WT vs. HF DNA Aim2 KO	****	<0.0001
HF DNA WT vs. KOS DNA WT	****	<0.0001			HF DNA WT vs. KOS DNA WT	****	<0.0001			HF DNA WT vs. KOS DNA WT	****	<0.0001
KOS DNA WT vs. KOS DNA Aim2 KO	ns	0.9911			KOS DNA WT vs. KOS DNA Aim2 KO	ns	0.9899			KOS DNA WT vs. KOS DNA Aim2 KO	ns	0.3111

## Sheet: Figure 5
Figure 5d
	WT									Aim2 KO
HF DNA	75.2	89.5	77.3	68.5	70.3	72.5	86.3	80.6	72.6	7.4	2.6	7.6	4.6	10.5	3.2	6.4	8.7	10.4
#1	8.5	3.7	8.8	9.5	4.6	10.5	5.3	2.6	8.9	2.5	3.6	8.5	7.5	5.8	3.2	9.5	8.5	3.7
#2	3.6	8.8	10.5	11.4	2.1	6.4	7.8	5.3	8.7	7.6	6.6	3.5	9.5	10.2	11.4	12.4	5.3	2.5
#3	3.6	8.6	3.5	8.9	9.3	5.6	10.3	12.4	6.7	7.6	4.3	2.7	7.6	8.4	3.7	7.7	9.5	3.2
#4	78.6	88.4	75.3	75.7	68.8	60.3	75.4	87.5	70.6	10.5	3.2	5.6	6.7	7.5	8.3	2.5	9.7	6.8
#5	79.5	67.8	63.6	74.2	68.5	88.5	68.7	78.5	73.5	4.2	6.7	6.3	2.6	6.3	7.7	4.5	11.2	5.3
2way ANOVA
Šídák's multiple comparisons test
WT vs Aim2 KO
HF DNA	****	<0.0001
#1	ns	0.9974
#2	ns	>0.9999
#3	ns	0.9792
#4	****	<0.0001
#5	****	<0.0001

## Sheet: Figure 6
Figure 6b							Figure 6c							Figure 6e
HF WT		HF mutant T14		HF mutant T14 Rev			HF WT		HF mutant T14		HF mutant T14 Rev			HF WT		HF mutant T14		HF mutant T14 Rev
WT	Aim2 KO	WT	Aim2 KO	WT	Aim2 KO		WT	Aim2 KO	WT	Aim2 KO	WT	Aim2 KO		WT	Aim2 KO	WT	Aim2 KO	WT	Aim2 KO
121.49	11.458	15.31	8.53	142.1	8.2		1.5782	0.09482	0.0882	0.0848	1.811	0.0275		57.6	2.5	4.6	2	63.6	1
104.85	12.31	19.42	10.21	115.2	11.4		1.2114	0.08492	0.091848	0.091848	1.778	0.078		77.4	6.3	5.2	10.7	77.4	6.3
85.69	8.59	11.3	11.42	153.2	6.3		1.7852	0.09284	0.10482	0.19482	1.633	0.0775		47.6	5.7	4.7	7.7	55.6	2.7
135.11	9.31	20.41	15.21	109.9	2.7		1.2481	0.0942	0.1482	0.119482	1.882	0.0772		59.2	6.2	5.3	3.7	59.4	7.4
92.58	10.2	10.42	6.2	114.2	7.8		1.4994	0.149284	0.09482	0.1371	1.74	0.0714		63.2	4.6	9.4	7.6	70.6	6.2
104.39	4.41	8.5	9.1	96.3	4		1.427	0.11842	0.074728	0.0885	1.1148	0.0442		67.8	5.7	7.8	8.9	63.2	5.8
89.56	15.2	9.3	10.5	110.4	3.6		1.1481	0.08924	0.08472	0.09274	1.885	0.0985		45.6	10.4	8.6	7.4	52.7	8.6
84.24	8.14	11.4	14.2	104.8	5.6		1.14821	0.119482	0.19492	0.0928	1.589	0.0277		51.5	2.5	6.5	7.2	78.7	10.5
142.95	7.4	15.2	19.4	98.4	2.5		1.582	0.0482	0.04882	0.08572	1.178	0.0756		56.3	9.6	3.6	2.6	58.7	2.5
84.62	4.5	11.2	9.2	114.6	10.4		1.528	0.0241	0.0552	0.0772	1.985	0.084
91.14	8.2	21.4	2.6	105.2	11.5		1.774	0.0118	0.0211	0.0275	1.885	0.0779		Dunnett's multiple comparisons test
125.2	14.4	10.4	6.7	109.5	16.2		1.115	0.0175	0.0185	0.081	1.275	0.0872		WT HF vs. Aim2 KO HF	****	<0.0001
														WT HF vs. WT Mutant HF	****	<0.0001
Dunnett's multiple comparisons test							Dunnett's multiple comparisons test							WT Mutant HF vs. WT Mutant Rev	****	<0.0001
WT HF vs. Aim2 KO HF	****	<0.0001					WT HF vs. Aim2 KO HF	****	<0.0001					WT Mutant HF Rev vs. Aim2 KO Mutant HF Rev	****	<0.0001
WT HF vs. WT Mutant HF	****	<0.0001					WT HF vs. WT Mutant HF	****	<0.0001					WT Mutant HF vs. Aim2 KO Mutant HF	ns	>0.9999
WT Mutant HF vs. WT Mutant Rev	****	<0.0001					WT Mutant HF vs. WT Mutant Rev	****	<0.0001
WT Mutant HF Rev vs. Aim2 KO Mutant HF Rev	****	<0.0001					WT Mutant HF Rev vs. Aim2 KO Mutant HF Rev	****	<0.0001
WT Mutant HF vs. Aim2 KO Mutant HF	ns	0.841					WT Mutant HF vs. Aim2 KO Mutant HF	ns	0.9998

## Sheet: Figure 7
Figure 7a							Figure 7b							Figure 7e							Figure 7f							Figure 7g
dpi	HF HSV	HF mutant T14 HSV1	HF mutant T14 Rev				dpi	HF HSV	HF mutant T14 HSV1	HF mutant T14 Rev				HF WT		HF mutant T14 HSV1		HF mutant T14 Rev			HF WT		HF mutant T14 HSV1		HF mutant T14 Rev			HF WT		HF mutant T14 HSV1		HF mutant T14 Rev
14	0						6	1						WT	Aim2 KO	WT	Aim2 KO	WT	Aim2 KO		WT	Aim2 KO	WT	Aim2 KO	WT	Aim2 KO		WT	Aim2 KO	WT	Aim2 KO	WT	Aim2 KO
14	0						5	1						5800000	19500000	18900000	22400000	4700000	27800000		105.13	20.14	11.3	16.4	175.6	16.3		842.41	65.24	68.53	60.32	856.4	57.6
14	0						7	1						8800000	17840000	17800000	20400000	8400000	31400000		185.65	14.32	5.6	18.3	145.8	11.4		684.84	54.56	84.21	43.5	746.6	44.2
11	1						6	1						9500000	13900000	20000000	17500000	5500000	11000000		158.43	5.4	3.2	14.5	205.3	25.2		724.85	37.65	86.53	56.43	648.8	84.4
9	1						7	1						6700000	16000000	18600000	14600000	3500000	41100000		183.58	8.4	1.42	17.2	184.4	19.5		754.82	74.5	68.53	54.56	856.4	56
14	0						4	1						5900000	27500000	20200000	16600000	7900000	36700000		178.43	11.31	21.4	20.1	179.8	26.4		504.56	25.6	94.25	35.67	742.1	41.4
9	1						6	1						6200000	25200000	24600000	18500000	8900000	26800000		185.95	4.5	15.6	20.5	111.4	10.5		842.47	54.11	35.6	54.21	685.9	52.6
14	0						7	1						7600000	23100000	24600000	24500000	9500000	21100000		204.1	10.4	30.1	15.6	194.2	9.5		604.14	24.56	42.41	42.42	756	22.4
14	0						8	1						8800000	19600000	15800000	22100000	6300000	18900000		194.2	19.4	25.6	6.2	223.4	10.2		586.84	34.14	104.5	34.5	435.5	53.4
14	0						8	1						4800000	18800000	16100000	23800000	6000000	19800000		144.14	10.2	9.5	3.4	264.1	9.6		764.24	55.24	123.11	42.14	667.7	11.3
14	0						7	1						3800000	24400000	18600000	16400000	6900000	24500000		125.3	8.5	10.4	8.7	253.2	24.2		607.53	38.46	53.11	35.67	636.6	58.8
14	0						9	1						5800000	25000000	16000000	18000000	5400000	31400000		165.3	8.5	22.5	15.6	214.4	21.5		596.5	35.2	68.5	64.2	766.2	44.6
10	1						8	1						7500000	14000000	22000000	24000000	8900000	27800000		174.5	14.5	43.1	22.4	233.1	18.5		842.5	26.5	48.6	45.3	697.7	14.3
14	0						8	1						8400000	27000000	28000000	26300000	9800000	28800000		168.9	22.5	37.2	21.5	228.4	17.2		785.6	16.4	82.4	66.6	935.5	22.1
14	0						10	1						8900000	35000000	24000000	33000000	9000000	32000000		195.6	18.5	25.1	31.4	192.2	27.7		753.2	44.5	66.5	27.4	589.6	25.4
14	0						11	1						6800000	18000000	21000000	15700000	8900000	26800000		188.2	32.5	33.2	14.2	145.6	29.5		467.9	57.2	84.1	72.4	885.2	26.4
14	0						7	1																				586.3	24.2	75	53.2	892.4	63
14	0						6	1																				577.4	65.6	58.5	56.5	814.4	25.5
							8	1						Dunnett's multiple comparisons test							Dunnett's multiple comparisons test							856.4	53.1	73.3	36.2	995	24.8
9		1					9	1						WT HF vs. Aim2 KO HF	****	<0.0001					WT HF vs. Aim2 KO HF	****	<0.0001
7		1					10	1						WT HF vs. WT Mutant HF	****	<0.0001					WT HF vs. WT Mutant HF	****	<0.0001					Dunnett's multiple comparisons test
8		1												WT Mutant HF vs. WT Mutant Rev	****	<0.0001					WT Mutant HF vs. WT Mutant Rev	****	<0.0001					WT HF vs. Aim2 KO HF	****	<0.0001
10		1					6		1					WT Mutant HF Rev vs. Aim2 KO Mutant HF Rev	****	<0.0001					WT Mutant HF Rev vs. Aim2 KO Mutant HF Rev	****	<0.0001					WT HF vs. WT Mutant HF	****	<0.0001
6		1					7		1					WT Mutant HF vs. Aim2 KO Mutant HF	ns	0.9985					WT Mutant HF vs. Aim2 KO Mutant HF	ns	0.9985					WT Mutant HF vs. WT Mutant Rev	****	<0.0001
7		1					8		1																			WT Mutant HF Rev vs. Aim2 KO Mutant HF Rev	****	<0.0001
9		1					6		1																			WT Mutant HF vs. Aim2 KO Mutant HF	ns	0.8099
11		1					7		1
7		1					6		1
6		1					7		1
7		1					8		1
8		1					9		1
6		1					8		1
5		1					9		1
4		1					7		1
6		1					10		1
5		1					6		1
8		1					5		1
10		1					8		1
9		1					6		1
							9		1
14			0				7		1
14			0				9		1
9			1				7		1
14			0				9		1
14			0				8		1
13			1				9		1
14			0
14			0
14			0				8			1
14			0				7			1
14			0				9			1
14			0				6			1
14			0				7			1
14			0				6			1
14			0				6			1
14			0				6			1
14			0				7			1
14			0				9			1
14			0				8			1
14			0				10			1
							8			1
Logrank (Mantel-Cox) test							7			1
HF HSV vs. Mutant T14 HSV1	****	<0.0001					8			1
HF HSV vs. Mutant T14 Repair HSV1	ns	0.2962					9			1
							8			1
							6			1
							10			1
							11			1
							8			1
							9			1
							10			1
							10			1
							Logrank (Mantel-Cox) test
							HF HSV vs. Mutant T14 HSV1	ns	0.8241
							HF HSV vs. Mutant T14 Repair HSV1	ns	0.3686

## Sheet: Supplementary Figure S2
Extended Data Figure 2c				Extended Data Figure 2f				Extended Data Figure 2i
HSV1 HF				HSV1 HF				HSV1 HF
WT	Aim2 KO			WT	Nlrp3 KO			WT	Nlrc4 KO
52.3	2.5			58.2	63.6			56.4	55.4
59.3	5.1			66.3	68.4			51.4	62.1
48.8	1.4			44.1	56.2			63.5	56.1
61.4	4.8			47.9	45.9			66.5	59.6
45.1	8.2			53.1	46.6			61.4	63.2
58.1	5.2			55.6	55.9			59.6	52.5
62.4	4.8			57.9	63.2			68.4	67.6
39.48	7.1			61.3	64.1			49.6	69.6
54.82	7.9			71.5	59.5			64.6	61.4
Unpaired t test				Unpaired t test				Unpaired t test
WT vs. Aim2 KO	****	<0.0001		WT vs. Nlrp3 KO	ns	0.8318		WT vs. Nlrc4 KO	ns	0.8168

## Sheet: Supplementary Figure S3
Extended Data Figure 3d									Extended Data Figure 3f
HSV1 HF									HSV1 HF
WT	Casp1 KO	Casp3 KO	Casp6 KO	Casp7 KO	Casp9 KO				WT	Gsdmd KO	Gsdme KO	Mlkl KO	Ripk3 KO	Ripk3-Casp8 dKO
68.5	65.2	58.6	62.4	53.4	45.6				65.3	65.5	56.3	56.5	32.4	7.3
67.4	45.6	52.4	64.1	56.4	65				57.6	46.7	53.6	63.4	31.5	6.1
63.2	55.7	65.3	56.7	46.7	52.5				62.4	68.7	57.6	57.7	36.7	5.7
65.4	68.3	49.5	42.5	65.4	54.6				58.9	61.6	55.8	53.6	26.7	6.2
68.5	58.3	45.2	56.7	55.4	57.6				64	63.3	67.3	52.5	41.1	4.3
58.6	54.2	52.1	65.6	57.5	56.7				59.8	56.7	65.6	66.7	35.2	4.8
52.4	58.7	57.5	56.7	41.4	66.5				67.4	55.2	69.6	72.5	28.6	7.6
68.9	51.4	54.4	63.4	58.7	62.2				61.4	45.6	71.5	65.7	25.6	5.6
47.5	64.2	59.7	58.6	63.4	56.1				55.5	64.5	67.6	69.7	22.2	10.4
Dunnett's multiple comparisons test									Dunnett's multiple comparisons test
WT vs. Casp1	ns	0.5641							WT vs. Gsdmd	ns	0.8041
WT vs. Casp3	ns	0.1218							WT vs. Gsdme	ns	0.984
WT vs. Casp6	ns	0.6854							WT vs. Mlkl	ns	0.9995
WT vs. Casp7	ns	0.1559							WT vs. Ripk3	****	<0.0001
WT vs. Casp9	ns	0.4548							WT vs. Ripk3-Casp8	****	<0.0001

## Sheet: Supplementary Figure S4
Extended Data Figure 4a				Extended Data Figure 4b				Extended Data Figure 4d					Extended Data Figure 4g
HSV1 HF				HSV1 HF				HSV1 HF					HSV1 HF
WT	Casp1 KO			WT	Casp1 KO			WT	Myd88 KO	Trif KO			WT	cGas KO	Sting KO	Irf1 KO	Aim2 KO
184.2	21.4			852.5	65.6			69.4	74.5	63.3			58.3	5.3	11.4	3	1.4
152.1	17.7			784.6	37.5			52.2	56.7	62.1			66.3	8.2	2.1	6.3	2.7
114.5	14.7			963.5	77.8			66.8	76.7	65.6			67.7	10.4	5.4	2.6	6.4
251.4	28.5			612.5	74.2			63.6	54.7	67.3			45.2	3.6	6.7	7.6	7.8
221.4	27.3			527.7	41.4			52.1	55.7	55.3			53.6	4.2	4.7	7.8	8.7
187.7	31.5			867.7	25.6			56.9	67.3	72.3			43.7	6.4	5.2	8.3	10.4
167.8	16.2			583.2	64.3			67.5	64.6	65.7			77.6	7.7	5.2	10.4	2.5
178.7	24.1			556.4	42.6			65.7	62.7	52.3			57.7	6.8	4.8	15.3	7.5
195.5	29.8			452.2	37.7			47.7	68.7	53.3			60.7	8.9	7.8	11.1	5.5
Unpaired t test				Unpaired t test				Dunnett's multiple comparisons test					Dunnett's multiple comparisons test
WT vs. Casp1	****	<0.0001		WT vs. Casp1	****	<0.0001		WT vs. MYD88	ns	0.3811			WT vs. cGas	****	<0.0001
								WT vs. TRIF	ns	0.853			WT vs. Sting	****	<0.0001
													WT vs. Irf1	****	<0.0001
													WT vs. Aim2	****	<0.0001

[truncated: 6 more sheets: Supplementary Figure S5, Supplementary Figure S6, Supplementary Figure S7, Supplementary Figure S8, Supplementary Figure S9, Supplementary Figure S10]
